# Supplementary material for: Biomarker Discovery in Liver Disease Using Untargeted Metabolomics in Plasma and Saliva
Source: Int J Mol Sci. 2024 Sep 21;25(18):10144. doi: 10.3390/ijms251810144 (PMC11432510; doi:10.3390/ijms251810144)
Supplement: Supplementary file 1 [file ijms-25-10144-s001.zip]

Archive with 3 entries (3 files):
- ijms-3201908-supplementary.xlsx
- Supplementary_figure S1.tiff
- Supplementary_figure S2.tiff
