# Supplementary material for: Biomarker Discovery in Liver Disease Using Untargeted Metabolomics in Plasma and Saliva
Source: Int J Mol Sci. 2024 Sep 21;25(18):10144. doi: 10.3390/ijms251810144 (PMC11432510; doi:10.3390/ijms251810144)
Supplement: Supplementary file 1 [file ijms-25-10144-s001.zip › ijms-3201908-supplementary.xlsx]

## Sheet: Table S1 QC
BinBase name	ret.index	quant mz	BB id	mass spec	PubChem	KEGG	InChI Key	Proportion High Quality Spectra (Plasma)	Proportion High Quality Spectra (Salia)	remove_saliva	remove_plasma
zymostenol	1095668	213	104394	85:899.0 86:132.0 87:63.0 88:178.0 89:1193.0 90:213.0 91:14787.0 92:2480.0 93:8375.0 94:2196.0 95:9987.0 96:1485.0 97:2283.0 98:19.0 99:403.0 100:55.0 101:1469.0 102:451.0 103:1384.0 104:814.0 105:12997.0 106:3213.0 107:9407.0 108:1857.0 109:4227.0 110:676.0 111:818.0 112:131.0 113:299.0 114:61.0 115:2482.0 116:1243.0 117:4514.0 118:1509.0 119:7230.0 120:2389.0 121:3867.0 122:1522.0 123:1786.0 12…	101770	C03845	QETLKNDKQOXZRP-XTGBIJOFSA-N	0.18	0.21	remove	remove
xylulose	553450	173	31632	85:1861.0 86:702.0 87:1148.0 88:324.0 89:10095.0 90:1041.0 91:452.0 94:60.0 95:96.0 96:155.0 97:114.0 98:195.0 99:528.0 100:1225.0 101:2618.0 102:774.0 103:9082.0 104:930.0 106:381.0 108:16.0 109:127.0 110:14.0 111:327.0 112:10.0 113:567.0 114:3170.0 115:1092.0 116:1102.0 117:15978.0 118:1867.0 119:1700.0 120:3.0 125:55.0 126:826.0 128:264.0 129:1798.0 130:91.0 131:1527.0 132:491.0 133:5046.0 134…	439205	C00312	LQXVFWRQNMEDEE-PYHARJCCSA-N	0.26	0.16	remove	remove
xylose	543267	103	169	86:77.0 87:118.0 89:838.0 90:80.0 91:46.0 94:19.0 96:63.0 98:48.0 99:37.0 100:186.0 101:192.0 102:469.0 103:7719.0 104:659.0 105:379.0 106:26.0 112:23.0 114:254.0 115:75.0 117:652.0 118:60.0 119:80.0 120:23.0 121:17.0 124:30.0 127:70.0 128:49.0 129:515.0 130:102.0 131:344.0 133:894.0 134:104.0 135:66.0 137:49.0 142:48.0 143:43.0 144:51.0 145:65.0 147:2699.0 148:283.0 149:250.0 151:31.0 155:21.0 1…	135191	C00181	SRBFZHDQGSBBOR-IOVATXLUSA-N	0.97	0.03	remove	passed
xylitol	567437	217	5857	85:22.0 87:53.0 88:95.0 89:312.0 94:15.0 99:38.0 101:376.0 103:3875.0 104:345.0 105:78.0 107:25.0 108:24.0 110:68.0 113:18.0 115:63.0 116:117.0 117:1418.0 118:103.0 119:73.0 129:1604.0 130:163.0 131:367.0 132:26.0 133:712.0 135:29.0 142:33.0 143:88.0 147:3295.0 148:560.0 149:319.0 155:12.0 157:214.0 159:20.0 163:58.0 169:22.0 171:40.0 175:99.0 182:58.0 189:476.0 190:74.0 191:333.0 192:19.0 193:15…	6912	C00379	HEBKCHPVOIAQTA-NGQZWQHPSA-N	0.9	0.22	remove	passed
xanthine	701688	353	1669	85:2517.0 86:3710.0 87:2079.0 88:382.0 89:398.0 90:80.0 91:121.0 92:294.0 93:389.0 94:217.0 95:887.0 96:502.0 97:447.0 98:2556.0 99:3280.0 100:20394.0 101:2912.0 102:1806.0 103:2337.0 104:350.0 105:1446.0 106:113.0 107:15.0 108:151.0 109:225.0 110:796.0 111:2460.0 112:928.0 113:1375.0 114:1007.0 115:2460.0 116:1524.0 117:4430.0 118:716.0 119:955.0 120:203.0 121:149.0 122:214.0 123:385.0 124:753.0…	1188	C00385	LRFVTYWOQMYALW-UHFFFAOYSA-N	0.1	0.32	passed	remove
valine	239426	156	585	85:1256.0 86:1369.0 87:2965.0 88:512.0 89:370.0 91:1184.0 100:568.0 101:201.0 102:1338.0 103:4662.0 104:197.0 105:274.0 109:39.0 112:180.0 113:675.0 115:160.0 117:295.0 118:385.0 126:74.0 128:2220.0 129:580.0 130:4523.0 131:1353.0 132:462.0 138:59.0 142:37.0 144:75.0 146:5600.0 147:1520.0 148:729.0 149:446.0 151:192.0 152:157.0 153:40.0 156:3536.0 157:617.0 158:341.0 170:15.0 174:1874.0 175:308.0…	6287	C00183	KZSNJWFQEVHDMF-BYPYZUCNSA-N	1	0.99	passed	passed
uridine	856709	224	4705	85:3400.0 86:2032.0 87:2033.0 88:833.0 89:4255.0 90:331.0 91:52.0 92:133.0 93:460.0 94:986.0 95:954.0 96:3055.0 97:2191.0 98:2262.0 99:22400.0 100:12813.0 101:9196.0 102:3886.0 103:26772.0 104:2353.0 105:1631.0 106:284.0 107:23.0 108:453.0 109:659.0 110:906.0 111:2680.0 112:1258.0 113:6338.0 114:1321.0 115:5904.0 116:4089.0 117:10224.0 118:1211.0 119:1686.0 120:424.0 121:176.0 122:293.0 123:108.0…	6029	C00299	DRTQHJPVMGBUCF-XVFCMESISA-N	0.71	0.03	remove	passed
uric acid	730691	441	23	85:3006.0 86:5154.0 87:3017.0 88:706.0 89:685.0 91:208.0 92:147.0 93:161.0 94:85.0 95:336.0 96:306.0 97:450.0 98:2631.0 99:3540.0 100:32370.0 101:4842.0 102:2564.0 103:7632.0 104:909.0 105:1432.0 106:210.0 107:202.0 108:137.0 109:288.0 110:648.0 111:2136.0 112:611.0 113:1768.0 114:1646.0 115:2846.0 116:1906.0 117:4732.0 118:851.0 119:1234.0 120:212.0 121:150.0 122:111.0 123:193.0 124:531.0 125:10…	1175	C00366	LEHOTFFKMJEONL-UHFFFAOYSA-N	0.97	0.93	passed	passed
urea	328888	189	441	85:42530.0 86:38811.0 87:110384.0 88:17717.0 89:8931.0 90:7871.0 91:3005.0 92:1045.0 93:951.0 94:268.0 95:940.0 96:6840.0 97:11155.0 98:9608.0 99:343261.0 100:185876.0 101:58717.0 102:29857.0 103:25687.0 104:5464.0 105:10123.0 106:1223.0 107:2582.0 108:1135.0 109:22.0 110:3558.0 111:25902.0 112:4992.0 113:24277.0 114:34347.0 115:41196.0 116:28689.0 117:32772.0 118:9123.0 119:4609.0 120:30.0 121:5…	1176	C00086	XSQUKJJJFZCRTK-UHFFFAOYSA-N	0.97	0.84	passed	passed
uracil	385816	241	3023	85:7501.0 86:34329.0 87:5443.0 88:5529.0 89:1245.0 90:1710.0 91:2717.0 92:617.0 93:270.0 94:231.0 95:475.0 96:1929.0 97:2207.0 98:3686.0 99:85531.0 100:33488.0 101:12996.0 102:3481.0 103:1997.0 104:1436.0 105:2735.0 106:983.0 107:414.0 108:869.0 109:2764.0 110:7455.0 111:1656.0 112:1145.0 113:21290.0 114:3514.0 115:2496.0 116:1970.0 117:3949.0 118:6193.0 119:1613.0 120:1089.0 121:286.0 122:287.0 …	1174	C00106	ISAKRJDGNUQOIC-UHFFFAOYSA-N	0.04	0.43	passed	remove
undecanoic acid	500757	117	412761	85:372.0 86:233.0 88:169.0 89:122.0 95:849.0 97:287.0 98:344.0 99:280.0 100:99.0 101:210.0 103:141.0 104:64.0 105:474.0 106:151.0 109:67.0 110:89.0 111:131.0 112:116.0 113:144.0 114:86.0 115:65.0 116:871.0 117:10274.0 118:911.0 119:337.0 120:104.0 122:46.0 124:31.0 125:83.0 127:81.0 129:4716.0 130:385.0 131:2112.0 132:2812.0 133:359.0 134:127.0 142:57.0 143:340.0 145:1125.0 146:176.0 147:206.0 15…	8180	C17715	ZDPHROOEEOARMN-UHFFFAOYSA-N	0.01	0.59	passed	remove
UDP-glucuronic acid	587601	217	7831	87:154.0 89:34.0 96:10.0 97:71.0 98:2.0 99:102.0 101:913.0 103:713.0 111:84.0 113:761.0 114:53.0 115:189.0 116:678.0 117:1036.0 118:23.0 120:1.0 124:3.0 128:50.0 129:1720.0 130:197.0 131:702.0 132:269.0 133:1146.0 134:40.0 135:54.0 141:21.0 142:1.0 143:1068.0 144:123.0 145:349.0 146:24.0 147:2345.0 148:317.0 149:145.0 157:154.0 159:13.0 169:322.0 171:136.0 175:127.0 185:29.0 187:46.0 188:4.0 189:…	17473	C00167	HDYANYHVCAPMJV-LXQIFKJMSA-N	0.22	0.15	remove	remove
tyrosine	671252	218	16	85:101.0 86:1059.0 87:458.0 89:659.0 90:823.0 91:1849.0 92:215.0 93:210.0 94:46.0 95:258.0 97:226.0 100:19804.0 101:2641.0 102:1366.0 103:1633.0 104:401.0 105:1066.0 107:424.0 113:79.0 115:546.0 116:116.0 117:900.0 118:715.0 119:703.0 120:181.0 121:365.0 123:63.0 124:32.0 125:60.0 128:317.0 129:136.0 130:2787.0 131:1381.0 132:2378.0 133:2406.0 135:1073.0 136:172.0 137:139.0 138:33.0 143:94.0 144:…	6057	C00082	OUYCCCASQSFEME-QMMMGPOBSA-N	0.99	0.38	passed	passed
tryptophan	780482	202	14	86:650.0 87:425.0 89:261.0 100:3562.0 101:1584.0 102:1611.0 103:773.0 104:190.0 113:59.0 114:89.0 115:489.0 118:184.0 119:183.0 127:218.0 130:2243.0 131:264.0 132:923.0 133:652.0 144:250.0 145:420.0 146:217.0 147:2097.0 148:245.0 149:212.0 154:44.0 156:266.0 157:161.0 158:212.0 159:339.0 160:439.0 161:112.0 162:7.0 170:343.0 171:149.0 172:244.0 173:187.0 174:182.0 175:114.0 177:48.0 182:53.0 183:…	6305	C00078	QIVBCDIJIAJPQS-VIFPVBQESA-N	0.91	0.97	passed	passed
tryptamine	789724	174	2032	86:1225.0 87:83.0 88:9.0 98:39.0 100:549.0 101:26.0 103:87.0 111:41.0 112:19.0 122:38.0 126:36.0 128:90.0 129:92.0 130:106.0 131:191.0 132:53.0 133:43.0 135:20.0 136:8.0 139:10.0 142:15.0 144:8.0 146:37.0 147:100.0 148:21.0 149:66.0 151:12.0 152:63.0 154:27.0 169:7.0 172:41.0 174:5863.0 175:916.0 176:346.0 181:9.0 200:148.0 202:82.0 204:16.0 211:53.0 214:8.0 217:26.0 218:28.0 225:28.0 226:25.0 22…	1150	C00398	APJYDQYYACXCRM-UHFFFAOYSA-N	0.01	0.28000000000000003	remove	remove
triethanolamine	531892	262	360127	86:138.0 87:112.0 88:200.0 89:143.0 90:31.0 100:424.0 101:577.0 102:101.0 103:464.0 104:76.0 114:57.0 115:245.0 116:327.0 117:1604.0 118:113.0 130:1207.0 131:392.0 142:104.0 144:530.0 145:133.0 146:98.0 158:24.0 159:71.0 166:41.0 172:263.0 173:45.0 174:265.0 176:18.0 261:24.0 262:4646.0 263:840.0 264:302.0 276:32.0 350:147.0 351:85.0 352:27.0 403:13.0 419:17.0 429:25.0	7618	C06771	GSEJCLTVZPLZKY-UHFFFAOYSA-N	0.15	0.03	remove	remove
tridecanoic acid	592255	117	4361	86:67.0 87:120.0 95:513.0 96:88.0 97:349.0 101:171.0 105:178.0 107:117.0 109:137.0 112:112.0 116:498.0 117:7633.0 118:630.0 119:252.0 122:31.0 123:40.0 126:54.0 128:83.0 129:2766.0 130:225.0 131:1539.0 132:2203.0 133:321.0 135:66.0 142:47.0 143:325.0 145:1077.0 146:151.0 157:80.0 159:43.0 162:18.0 164:33.0 167:36.0 168:49.0 170:25.0 171:141.0 174:52.0 178:18.0 181:25.0 185:126.0 187:101.0 189:24.…	12530	C17076	SZHOJFHSIKHZHA-UHFFFAOYSA-N	0.03	0.82	passed	remove
trehalose	948197	191	111823	85:94.0 98:34.0 99:34.0 103:3530.0 104:205.0 109:159.0 111:125.0 113:165.0 116:172.0 117:768.0 118:42.0 119:60.0 120:25.0 129:2648.0 130:212.0 131:480.0 132:80.0 133:615.0 135:78.0 139:73.0 140:35.0 147:3851.0 148:529.0 149:300.0 150:65.0 151:32.0 154:24.0 155:298.0 157:181.0 169:1745.0 170:122.0 171:166.0 173:76.0 174:14.0 177:56.0 181:35.0 189:344.0 190:84.0 191:3330.0 192:394.0 193:183.0 199:3…	7427	C01083	HDTRYLNUVZCQOY-LIZSDCNHSA-N	0.51	0.41	passed	passed
trans-4-hydroxyproline	484934	140	97	86:372.0 89:284.0 90:59.0 91:69.0 92:49.0 93:31.0 94:113.0 98:417.0 99:325.0 100:732.0 101:893.0 102:221.0 103:507.0 104:90.0 105:127.0 108:76.0 113:184.0 115:459.0 116:227.0 117:406.0 118:167.0 119:229.0 121:37.0 122:66.0 124:225.0 129:565.0 131:516.0 132:187.0 133:938.0 135:153.0 137:32.0 138:53.0 140:11400.0 141:1426.0 142:1450.0 143:252.0 144:87.0 145:79.0 147:2770.0 148:205.0 149:527.0 150:1…	5810	C01157	PMMYEEVYMWASQN-DMTCNVIQSA-N	0.9	0	remove	passed
tocopherol gamma-	1026121	223	4545	85:7.0 86:92.0 88:26.0 91:52.0 94:33.0 95:97.0 97:79.0 99:8.0 104:48.0 105:82.0 107:5.0 109:87.0 111:9.0 112:41.0 119:199.0 120:6.0 121:33.0 123:9.0 124:39.0 125:5.0 128:3.0 134:117.0 135:2.0 137:39.0 139:30.0 140:62.0 142:25.0 145:87.0 147:25.0 148:47.0 149:122.0 151:89.0 152:36.0 156:203.0 157:48.0 161:33.0 163:63.0 164:25.0 165:36.0 166:24.0 167:21.0 171:4.0 172:8.0 173:43.0 174:147.0 175:27.0…	92729	C02483	QUEDXNHFTDJVIY-DQCZWYHMSA-N	0.87	0.01	remove	passed
tocopherol alpha-	1066526	237	72408	90:27.0 92:61.0 94:13.0 95:202.0 97:63.0 98:7.0 100:8.0 102:11.0 105:100.0 106:8.0 107:81.0 109:83.0 110:13.0 115:126.0 116:36.0 117:56.0 119:239.0 121:60.0 123:23.0 124:17.0 129:110.0 130:20.0 131:100.0 133:28.0 134:20.0 135:16.0 136:70.0 137:19.0 138:6.0 140:7.0 143:39.0 144:13.0 145:77.0 149:98.0 150:21.0 151:15.0 157:16.0 161:50.0 162:24.0 163:79.0 164:58.0 166:25.0 170:8.0 173:39.0 177:10.0 …	14985	C02477	NCYCYZXNIZJOKI-OVSJKPMPSA-N	0.97	0.01	remove	passed
thymine	420133	255	1692	85:666.0 86:403.0 87:19.0 88:154.0 89:59.0 93:39.0 95:146.0 96:167.0 97:1054.0 98:449.0 99:544.0 100:1474.0 101:116.0 102:23.0 105:17.0 106:562.0 107:491.0 108:82.0 109:39.0 110:831.0 111:563.0 112:311.0 113:8547.0 114:897.0 115:368.0 117:358.0 118:32.0 119:29.0 120:1384.0 121:49.0 123:97.0 124:39.0 125:126.0 126:53.0 127:157.0 129:12.0 130:638.0 131:1043.0 132:150.0 133:491.0 134:105.0 136:32.0 …	1135	C00178	RWQNBRDOKXIBIV-UHFFFAOYSA-N	0.03	0.19	remove	remove
threonine	409568	218	26	85:1692.0 86:5629.0 87:4799.0 88:907.0 89:613.0 90:123.0 91:125.0 93:55.0 94:68.0 96:272.0 97:242.0 98:1238.0 99:967.0 100:21870.0 101:36969.0 102:6991.0 103:4765.0 104:575.0 105:736.0 106:101.0 111:100.0 112:872.0 113:501.0 114:4912.0 115:4479.0 116:1288.0 117:46070.0 118:5398.0 119:3251.0 120:305.0 121:156.0 126:135.0 128:12161.0 129:12490.0 130:8064.0 131:8458.0 132:8775.0 133:10819.0 134:1884…	6288	C00188	AYFVYJQAPQTCCC-GBXIJSLDSA-N	1	0.99	passed	passed
threonic acid	497572	292	172	86:78.0 87:500.0 88:136.0 89:1131.0 90:139.0 91:82.0 95:22.0 98:80.0 99:146.0 101:890.0 102:4177.0 103:5003.0 104:619.0 105:374.0 111:46.0 112:15.0 113:201.0 115:359.0 116:115.0 117:5872.0 118:496.0 119:430.0 121:39.0 128:64.0 129:1372.0 130:3055.0 131:1659.0 132:232.0 133:2893.0 134:460.0 135:237.0 136:30.0 141:29.0 143:619.0 144:80.0 145:104.0 147:16627.0 148:2848.0 149:2024.0 152:34.0 157:244.…	5460407	C01620	JPIJQSOTBSSVTP-STHAYSLISA-N	0.99	0.15	remove	passed
threitol	467595	217	770	85:123.0 86:39.0 87:235.0 88:92.0 89:794.0 91:41.0 92:65.0 93:48.0 94:22.0 97:38.0 101:1040.0 102:87.0 103:5119.0 104:409.0 105:302.0 106:38.0 112:26.0 113:47.0 114:17.0 115:225.0 116:875.0 117:3651.0 118:353.0 119:290.0 129:736.0 131:620.0 132:62.0 133:1389.0 134:137.0 135:41.0 143:141.0 145:31.0 147:6122.0 148:886.0 149:553.0 151:42.0 165:22.0 175:40.0 189:971.0 190:191.0 191:521.0 192:94.0 193…	169019	C16884	UNXHWFMMPAWVPI-QWWZWVQMSA-N	0.26	0.06	remove	remove
terephthalic acid	612262	295	46252	93:32.0 97:573.0 99:581.0 100:343.0 103:753.0 104:407.0 105:160.0 110:73.0 113:443.0 114:186.0 127:331.0 135:303.0 136:17.0 140:23.0 141:407.0 142:11.0 148:5.0 150:16.0 155:406.0 165:8.0 169:133.0 170:13.0 171:22.0 177:12.0 178:23.0 181:6.0 183:11.0 193:31.0 194:38.0 198:15.0 199:12.0 201:24.0 202:2.0 203:18.0 204:9.0 210:13.0 211:54.0 212:16.0 214:8.0 216:3.0 221:330.0 222:60.0 230:10.0 237:12.0…	7489	C06337	KKEYFWRCBNTPAC-UHFFFAOYSA-N	0.76	0.66	passed	passed
tagatose	629499	307	124110	85:133.0 86:55.0 87:181.0 88:142.0 89:1043.0 90:163.0 91:49.0 93:67.0 94:44.0 95:37.0 97:94.0 99:85.0 100:189.0 101:225.0 102:181.0 103:8537.0 104:667.0 105:333.0 110:48.0 111:51.0 113:101.0 114:171.0 115:84.0 116:83.0 117:859.0 118:198.0 119:156.0 121:53.0 122:25.0 124:29.0 125:33.0 126:180.0 127:241.0 128:109.0 129:613.0 130:159.0 131:239.0 133:1163.0 134:285.0 135:74.0 138:28.0 139:22.0 142:70…	439312	C00795	LKDRXBCSQODPBY-OEXCPVAWSA-N	0.19	0	remove	remove
sucrose	912704	271	16661	85:23797.0 86:3499.0 87:23892.0 88:12950.0 89:58321.0 90:5727.0 91:5072.0 92:769.0 93:1945.0 94:1780.0 95:5674.0 96:847.0 97:15080.0 98:3953.0 99:26594.0 100:3626.0 101:68237.0 102:31677.0 103:932335.0 104:85404.0 105:39516.0 106:2237.0 107:1067.0 108:731.0 109:55123.0 110:3888.0 111:24964.0 112:3934.0 113:41505.0 114:9666.0 115:31782.0 116:33587.0 117:219840.0 118:23267.0 119:27738.0 120:2710.0 …	5988	C00089	CZMRCDWAGMRECN-UGDNZRGBSA-N	1	0.99	passed	passed
succinic acid	370608	247	161	85:303.0 87:764.0 88:359.0 89:340.0 91:55.0 92:42.0 95:84.0 98:86.0 99:324.0 101:577.0 102:330.0 103:701.0 104:172.0 105:342.0 106:78.0 107:93.0 111:30.0 113:629.0 114:213.0 115:891.0 116:1231.0 117:1124.0 118:170.0 119:320.0 120:104.0 124:22.0 126:77.0 128:196.0 129:6064.0 130:1045.0 131:1466.0 132:345.0 133:2204.0 135:234.0 136:65.0 137:16.0 138:15.0 142:39.0 143:223.0 145:378.0 147:57887.0 148…	1110	C00042	KDYFGRWQOYBRFD-UHFFFAOYSA-N	0.94	1	passed	passed
suberic acid	567452	169	183508	85:1080.0 89:602.0 90:161.0 92:236.0 93:4059.0 94:498.0 95:2680.0 97:3376.0 98:178.0 99:1117.0 101:1162.0 105:497.0 109:1125.0 110:1636.0 111:1917.0 112:204.0 114:176.0 115:764.0 116:785.0 117:5301.0 118:874.0 119:847.0 121:291.0 125:166.0 126:148.0 129:9266.0 130:168.0 131:717.0 132:732.0 133:688.0 138:3902.0 139:2965.0 140:588.0 142:68.0 143:591.0 145:376.0 147:8151.0 149:4835.0 150:1041.0 155:…	10457	C08278	TYFQFVWCELRYAO-UHFFFAOYSA-N	0.69	0.28999999999999998	remove	passed
stearic acid	787622	117	13	85:4191.0 86:1569.0 87:1271.0 88:840.0 89:3341.0 90:339.0 91:1247.0 92:198.0 93:2558.0 94:311.0 95:7043.0 96:882.0 97:6832.0 98:5171.0 99:2925.0 100:405.0 101:1507.0 102:583.0 103:508.0 104:58.0 105:3188.0 106:306.0 107:1125.0 108:164.0 109:2130.0 110:377.0 111:3168.0 112:1361.0 113:512.0 114:158.0 115:1020.0 116:7267.0 117:126653.0 118:11937.0 119:4908.0 120:246.0 121:958.0 122:149.0 123:575.0 1…	5281	C01530	QIQXTHQIDYTFRH-UHFFFAOYSA-N	0.99	1	passed	passed
spermidine	792924	144	1714	86:2249.0 87:97.0 88:90.0 98:50.0 99:209.0 100:1315.0 101:269.0 102:322.0 103:48.0 112:85.0 114:376.0 115:652.0 116:3899.0 117:324.0 118:176.0 123:24.0 126:189.0 128:490.0 129:447.0 130:615.0 131:43.0 132:12.0 140:80.0 142:727.0 144:4737.0 145:505.0 146:609.0 154:339.0 155:8.0 156:1970.0 157:646.0 158:219.0 159:4.0 160:1566.0 161:106.0 162:47.0 168:3.0 170:695.0 171:46.0 172:1272.0 173:230.0 174:…	1102	C00315	ATHGHQPFGPMSJY-UHFFFAOYSA-N	0	0.38	passed	remove
sorbitol	667922	217	162	85:588.0 86:704.0 88:1768.0 89:8743.0 90:652.0 91:1094.0 92:168.0 93:127.0 94:89.0 97:2807.0 98:1048.0 99:1610.0 100:506.0 101:5089.0 102:848.0 103:48732.0 104:4923.0 105:2703.0 106:215.0 109:509.0 110:185.0 111:1108.0 112:146.0 113:1262.0 114:181.0 115:2342.0 116:957.0 117:28648.0 118:2694.0 119:2266.0 120:260.0 121:427.0 123:238.0 124:184.0 125:365.0 126:341.0 127:1107.0 129:20376.0 130:3176.0 …	5780	C00794	FBPFZTCFMRRESA-JGWLITMVSA-N	0.18	0.71	passed	remove
sophorose	962064	307	132242	85:2560.0 86:912.0 87:2091.0 88:1575.0 89:17628.0 90:1723.0 91:871.0 92:166.0 94:467.0 95:318.0 96:457.0 97:1134.0 98:607.0 99:3066.0 100:5575.0 101:9344.0 102:2677.0 103:111948.0 104:11428.0 105:6566.0 106:805.0 107:81.0 108:148.0 109:1522.0 110:714.0 111:1805.0 112:1834.0 113:3073.0 114:1598.0 115:2873.0 116:4294.0 117:43075.0 118:4276.0 119:2903.0 120:319.0 122:167.0 123:164.0 124:230.0 125:50…	441432	C08250	HIWPGCMGAMJNRG-BTLHAWITSA-N	0	0.13	remove	remove
serotonin	877364	174	289	86:1575.0 87:129.0 100:692.0 101:93.0 102:165.0 104:20.0 114:24.0 115:88.0 116:53.0 117:164.0 128:56.0 130:151.0 131:121.0 146:256.0 148:98.0 158:30.0 170:19.0 172:56.0 174:3831.0 175:650.0 176:229.0 188:109.0 189:33.0 202:53.0 204:36.0 218:139.0 232:32.0 265:15.0 289:30.0 314:17.0 362:15.0 377:63.0 399:13.0 427:14.0 469:13.0 471:19.0	5202	C00780	QZAYGJVTTNCVMB-UHFFFAOYSA-N	0	0.12	remove	remove
serine	338576	116	171304	86:2003.0 87:537.0 90:602.0 91:593.0 95:111.0 98:647.0 100:5523.0 101:595.0 102:2905.0 103:9760.0 106:235.0 109:119.0 115:988.0 116:43293.0 117:2849.0 118:2485.0 122:96.0 130:2377.0 131:2301.0 133:4061.0 138:36.0 142:179.0 146:3093.0 147:8991.0 148:1062.0 149:691.0 157:264.0 159:2108.0 160:338.0 161:143.0 170:39.0 174:204.0 175:118.0 177:74.0 203:21.0 207:107.0 217:186.0 218:216.0 219:211.0 221:1…	5951	C00065	MTCFGRXMJLQNBG-REOHCLBHSA-N	1	1	passed	passed
salicylic acid	479576	267	390239	85:1028.0 86:298.0 87:570.0 89:1886.0 90:694.0 91:6381.0 93:1034.0 94:58.0 96:229.0 100:3298.0 101:550.0 102:130.0 103:1447.0 105:791.0 106:248.0 107:453.0 109:426.0 111:206.0 112:143.0 115:817.0 116:353.0 117:1064.0 119:488.0 121:461.0 122:186.0 123:402.0 124:85.0 129:243.0 130:400.0 131:1045.0 133:2311.0 134:840.0 135:6603.0 136:1649.0 137:1021.0 138:124.0 142:179.0 143:180.0 144:57.0 145:167.0…	338	C00805	YGSDEFSMJLZEOE-UHFFFAOYSA-N	0.16	0.03	remove	remove
ribose	553135	217	1662	85:8071.0 86:9472.0 87:11706.0 88:7002.0 89:91105.0 90:8121.0 91:4369.0 92:716.0 93:150.0 94:1908.0 95:1008.0 96:977.0 97:1171.0 98:3992.0 99:8420.0 100:38767.0 101:35431.0 102:21246.0 103:1062555.0 104:101843.0 105:73545.0 106:4592.0 107:540.0 108:433.0 109:560.0 110:342.0 111:3649.0 112:4750.0 113:10117.0 114:23592.0 115:17668.0 116:13805.0 117:109230.0 118:11975.0 119:17425.0 120:1771.0 121:10…	5779	C00121	HMFHBZSHGGEWLO-SOOFDHNKSA-N	0.22	7.0000000000000007E-2	remove	remove
ribitol	575497	217	7362	85:248.0 86:43.0 87:65.0 88:62.0 89:897.0 90:98.0 92:20.0 95:22.0 99:113.0 100:224.0 101:774.0 102:28.0 103:6316.0 104:624.0 105:415.0 107:35.0 109:433.0 110:374.0 111:71.0 112:1.0 113:273.0 114:80.0 115:19.0 116:274.0 117:7478.0 118:701.0 119:297.0 126:2.0 128:44.0 129:3713.0 130:874.0 131:1633.0 132:149.0 133:1838.0 134:180.0 135:129.0 136:1.0 140:1.0 142:152.0 143:478.0 145:98.0 146:11.0 147:7…	6912	C00474	HEBKCHPVOIAQTA-ZXFHETKHSA-N	0.28999999999999998	0.09	remove	remove
quinic acid	634900	345	4523	87:107.0 91:114.0 92:3.0 93:26.0 99:91.0 100:4.0 106:51.0 108:3.0 112:77.0 115:536.0 119:77.0 120:17.0 121:29.0 123:21.0 124:12.0 125:18.0 126:140.0 127:330.0 130:94.0 131:533.0 132:2.0 133:745.0 134:431.0 136:13.0 137:5.0 138:6.0 139:136.0 141:559.0 143:468.0 147:4537.0 148:790.0 149:692.0 150:49.0 151:189.0 154:24.0 157:65.0 158:6.0 161:36.0 165:9.0 167:239.0 168:114.0 169:34.0 176:73.0 181:98.…	6508	C00296	AAWZDTNXLSGCEK-LNVDRNJUSA-N	0.63	0.26	remove	passed
pyruvic acid	209416	174	390841	86:163.0 88:2270.0 89:22966.0 90:3200.0 92:724.0 93:6294.0 94:1554.0 99:6345.0 100:5439.0 101:1821.0 108:1152.0 110:1483.0 114:1224.0 115:13216.0 116:1277.0 117:802.0 118:136.0 125:3413.0 126:1366.0 127:2562.0 131:578.0 133:358.0 137:393.0 143:552.0 152:624.0 153:566.0 157:138.0 158:2392.0 159:1073.0 160:216.0 161:104.0 163:311.0 168:909.0 170:80.0 174:41389.0 175:4931.0 176:1684.0 177:532.0 178:…	1060	C00022	LCTONWCANYUPML-UHFFFAOYSA-N	0.87	0.59	passed	passed
pyrrole-2-carboxylic acid	394886	240	483	85:197.0 86:123.0 87:373.0 88:254.0 92:277.0 93:53.0 94:332.0 96:322.0 98:159.0 99:30.0 101:198.0 102:209.0 105:114.0 106:250.0 107:47.0 108:1034.0 109:208.0 110:50.0 111:112.0 113:272.0 114:245.0 117:297.0 118:440.0 119:305.0 120:140.0 121:17.0 122:88.0 123:107.0 124:325.0 125:87.0 126:128.0 128:224.0 131:462.0 132:437.0 134:339.0 135:95.0 136:231.0 137:168.0 142:216.0 143:18.0 144:112.0 145:145…	12473	C05942	WRHZVMBBRYBTKZ-UHFFFAOYSA-N	0	0.21	remove	remove
pyrogallol	495011	239	26714	85:498.0 86:16526.0 87:2107.0 88:2473.0 89:795.0 90:285.0 91:2432.0 92:200.0 93:3235.0 95:1451.0 99:58.0 100:9299.0 101:2275.0 102:1668.0 103:3305.0 104:586.0 105:2226.0 106:279.0 107:2233.0 108:434.0 109:189.0 110:2555.0 112:1324.0 113:612.0 114:3010.0 115:213.0 116:331.0 117:387.0 118:197.0 119:2925.0 120:996.0 121:1804.0 123:1089.0 124:616.0 125:1137.0 126:4149.0 127:263.0 128:1518.0 129:2729.…	1057	C01108	WQGWDDDVZFFDIG-UHFFFAOYSA-N	0.13	0.18	remove	remove
putrescine	588872	174	281	85:106.0 86:1644.0 87:360.0 90:37.0 91:47.0 93:72.0 97:52.0 98:91.0 99:275.0 100:967.0 101:186.0 102:150.0 103:37.0 109:33.0 112:104.0 113:119.0 114:216.0 115:58.0 116:210.0 117:183.0 120:49.0 122:31.0 124:24.0 126:119.0 129:53.0 130:512.0 131:209.0 132:150.0 133:84.0 136:45.0 138:29.0 139:37.0 142:233.0 143:70.0 144:75.0 146:99.0 149:45.0 151:30.0 152:18.0 154:31.0 156:39.0 158:99.0 159:27.0 160…	1045	C00134	KIDHWZJUCRJVML-UHFFFAOYSA-N	0.03	0.99	passed	remove
pseudo-uridine	815904	217	47203	86:60.0 88:24.0 90:11.0 94:5.0 100:294.0 101:36.0 103:300.0 112:4.0 116:171.0 117:130.0 125:8.0 127:32.0 128:92.0 129:141.0 131:111.0 133:215.0 135:26.0 140:69.0 142:105.0 143:160.0 147:725.0 148:105.0 149:41.0 154:37.0 156:1300.0 157:487.0 158:96.0 168:13.0 170:11.0 174:19.0 185:14.0 187:13.0 188:4.0 189:41.0 191:20.0 215:90.0 216:7.0 217:2216.0 218:409.0 219:218.0 220:22.0 229:11.0 230:38.0 239…	15047	C02067	PTJWIQPHWPFNBW-GBNDHIKLSA-N	0.99	0.06	remove	passed
propyleneglycol	180020	117	4862	85:422.0 86:786.0 87:492.0 88:302.0 89:137.0 98:1414.0 99:325.0 100:514.0 101:596.0 102:802.0 103:611.0 104:65.0 105:228.0 110:121.0 112:131.0 113:248.0 114:332.0 115:700.0 116:392.0 117:14187.0 118:1396.0 119:546.0 120:46.0 121:90.0 123:216.0 128:58.0 129:30.0 130:78.0 131:596.0 132:222.0 133:914.0 134:3.0 139:16.0 140:474.0 141:508.0 142:169.0 143:100.0 145:36.0 146:235.0 147:7270.0 148:1030.0 …	1030	NA	DNIAPMSPPWPWGF-UHFFFAOYSA-N	0.53	0	remove	passed
proline	364523	142	171970	85:1055.0 86:1908.0 87:916.0 88:634.0 95:165.0 96:356.0 97:345.0 99:1005.0 100:3118.0 101:1393.0 103:251.0 106:185.0 107:211.0 108:134.0 113:1037.0 114:294.0 115:1417.0 118:96.0 121:64.0 126:275.0 128:58.0 131:365.0 133:1875.0 140:1177.0 142:96461.0 143:13706.0 144:4081.0 145:234.0 147:1734.0 148:505.0 155:204.0 170:1119.0 174:120.0 175:34.0 176:111.0 181:141.0 184:74.0 196:36.0 204:70.0 215:33.0…	145742	C00148	ONIBWKKTOPOVIA-BYPYZUCNSA-N	1	1	passed	passed
piperidone	275603	156	34023	85:313.0 86:2133.0 87:100.0 89:10.0 91:1.0 92:54.0 93:54.0 94:68.0 95:129.0 97:4.0 98:339.0 99:78.0 100:2441.0 101:229.0 102:141.0 103:160.0 104:41.0 105:172.0 106:216.0 107:648.0 109:93.0 110:545.0 111:5.0 112:96.0 113:22.0 114:137.0 115:193.0 116:188.0 117:101.0 118:56.0 119:47.0 122:30.0 126:693.0 127:556.0 128:915.0 129:179.0 130:428.0 131:73.0 133:135.0 134:199.0 135:185.0 136:25.0 137:5.0 1…	12665	NA	XUWHAWMETYGRKB-UHFFFAOYSA-N	0.03	0.56999999999999995	passed	remove
pipecolinic acid	404121	156	2448	85:187.0 88:116.0 99:41.0 100:66.0 101:16.0 103:96.0 109:24.0 110:3.0 113:34.0 114:48.0 116:62.0 117:22.0 126:6.0 127:56.0 128:38.0 130:33.0 134:136.0 147:48.0 151:152.0 152:36.0 156:4170.0 157:475.0 158:163.0 168:30.0 171:57.0 181:23.0 184:125.0 186:10.0 193:50.0 216:8.0 227:24.0 230:88.0 231:22.0 299:135.0 300:78.0 304:20.0 318:8.0 363:26.0 391:1.0 400:3.0 407:6.0 410:5.0 435:5.0 467:3.0 487:21…	6931662	C00408	HXEACLLIILLPRG-RXMQYKEDSA-N	0.49	0.1	remove	passed
phosphoethanolamine	604335	299	41988	85:4482.0 86:63617.0 87:12014.0 88:3644.0 89:3383.0 90:821.0 91:1349.0 92:430.0 93:340.0 94:5.0 95:45.0 96:789.0 97:261.0 98:2892.0 99:2491.0 100:203982.0 101:23440.0 102:10502.0 103:8600.0 104:1871.0 105:4659.0 106:990.0 107:3114.0 108:204.0 109:543.0 111:145.0 112:388.0 113:3848.0 114:98861.0 115:59768.0 116:15091.0 117:9619.0 118:1800.0 119:8190.0 120:1538.0 121:5493.0 122:606.0 123:1961.0 124…	1015	C00346	SUHOOTKUPISOBE-UHFFFAOYSA-N	0.21	0.85	passed	remove
phosphate	345365	314	4	85:2157.0 86:4845.0 87:5305.0 88:1544.0 89:6178.0 90:913.0 91:5486.0 92:639.0 93:1090.0 94:256.0 95:178.0 96:901.0 97:221.0 98:1216.0 99:626.0 100:3524.0 103:17906.0 104:4250.0 105:12326.0 106:1911.0 107:7514.0 108:751.0 109:2429.0 110:239.0 112:225.0 113:1044.0 114:607.0 115:23611.0 116:3246.0 117:2166.0 118:1082.0 119:15220.0 120:2183.0 121:11456.0 122:1330.0 123:5152.0 124:478.0 125:397.0 126:…	1004	C00009	NBIIXXVUZAFLBC-UHFFFAOYSA-N	0.84	0.53	passed	passed
phenylethylamine	513300	174	16890	86:5896.0 87:600.0 88:548.0 90:188.0 91:2636.0 92:206.0 93:1.0 97:1.0 98:48.0 99:129.0 100:2765.0 101:192.0 102:109.0 103:2633.0 104:279.0 107:378.0 108:74.0 110:55.0 113:65.0 114:106.0 116:481.0 121:196.0 122:31.0 124:2.0 127:165.0 128:135.0 129:158.0 130:745.0 134:29.0 135:9.0 139:10.0 143:120.0 144:297.0 146:47.0 155:163.0 158:53.0 160:164.0 161:9.0 162:213.0 172:80.0 174:6708.0 175:987.0 176:…	1001	C05332	BHHGXPLMPWCGHP-UHFFFAOYSA-N	0.44	0.03	remove	passed
phenylalanine	534825	192	390389	86:7307.0 88:1252.0 89:5928.0 90:3368.0 91:72239.0 92:5582.0 93:3222.0 100:68744.0 101:6018.0 103:7153.0 104:34.0 105:767.0 115:2196.0 117:3768.0 118:1917.0 120:17220.0 126:703.0 130:13998.0 131:4200.0 132:10952.0 133:10522.0 135:2839.0 136:503.0 140:687.0 144:1808.0 146:9444.0 147:44571.0 148:5581.0 149:2594.0 150:492.0 155:472.0 160:6068.0 161:1165.0 162:2502.0 163:2305.0 166:450.0 168:395.0 17…	6140	NA	NA	1	0.99	passed	passed
phenylacetic acid	368081	164	1733	85:15.0 86:1825.0 87:567.0 88:240.0 89:6578.0 90:5347.0 91:20552.0 92:1827.0 93:126.0 94:19.0 95:266.0 97:74.0 100:1526.0 101:518.0 102:229.0 103:171.0 105:671.0 106:137.0 108:56.0 112:135.0 116:127.0 117:4352.0 118:2311.0 119:769.0 120:88.0 121:1111.0 122:24.0 123:38.0 124:38.0 130:280.0 131:53.0 132:343.0 133:940.0 135:497.0 136:21.0 137:6176.0 138:606.0 139:203.0 140:14.0 144:86.0 146:76.0 148…	999	C07086	WLJVXDMOQOGPHL-UHFFFAOYSA-N	0.16	0.79	passed	remove
pelargonic acid	399229	215	50	85:95.0 86:236.0 88:109.0 89:242.0 90:68.0 94:18.0 95:61.0 96:43.0 98:137.0 99:208.0 101:214.0 102:71.0 105:367.0 116:364.0 117:7457.0 118:623.0 119:191.0 123:20.0 128:63.0 129:2753.0 130:235.0 131:2172.0 132:1576.0 133:343.0 143:171.0 144:20.0 145:577.0 146:129.0 149:75.0 150:22.0 157:39.0 159:78.0 171:92.0 172:28.0 187:106.0 201:79.0 215:2429.0 216:383.0 217:112.0 221:143.0 222:38.0 252:13.0 25…	8158	C01601	FBUKVWPVBMHYJY-UHFFFAOYSA-N	1	1	passed	passed
p-cresol	280360	165	16321	85:286.0 86:127.0 89:1119.0 90:283.0 91:12035.0 92:977.0 93:220.0 95:661.0 97:48.0 100:35.0 101:41.0 102:3.0 103:566.0 104:194.0 105:1358.0 106:129.0 107:939.0 108:174.0 109:1304.0 110:198.0 111:8.0 116:61.0 119:166.0 120:79.0 121:303.0 122:20.0 123:105.0 127:98.0 130:438.0 131:212.0 132:26.0 133:15.0 134:340.0 135:3194.0 136:474.0 137:541.0 138:60.0 145:240.0 146:84.0 147:687.0 148:91.0 149:1552…	2879	NA	IWDCLRJOBJJRNH-UHFFFAOYSA-N	0.1	0	remove	remove
panose	1189476	204	84382	88:137.0 89:780.0 90:89.0 95:39.0 97:93.0 99:89.0 100:141.0 101:402.0 102:210.0 103:3633.0 104:356.0 105:282.0 111:121.0 112:49.0 113:143.0 114:60.0 115:96.0 116:272.0 117:1771.0 118:80.0 120:50.0 123:39.0 125:91.0 127:344.0 129:1789.0 130:333.0 131:527.0 132:143.0 133:828.0 141:64.0 143:387.0 144:90.0 145:148.0 147:3308.0 148:744.0 150:76.0 151:55.0 153:120.0 154:28.0 155:263.0 156:94.0 157:274.…	94448	NA	ZCLAHGAZPPEVDX-MQHGYYCBSA-N	0.03	0.16	remove	remove
palmitoleic acid	706259	311	391898	85:1496.0 86:829.0 87:93.0 88:604.0 89:2639.0 91:2359.0 92:589.0 93:1186.0 94:1017.0 95:4116.0 96:10440.0 97:4769.0 98:6471.0 99:1836.0 100:297.0 109:2479.0 110:2255.0 111:2107.0 112:1313.0 113:388.0 114:74.0 115:242.0 116:1244.0 117:21340.0 118:3682.0 119:2510.0 120:457.0 121:957.0 122:400.0 123:1856.0 125:765.0 129:22844.0 130:2618.0 131:4312.0 132:3154.0 133:3019.0 134:720.0 135:538.0 136:409.…	445638	C08362	SECPZKHBENQXJG-FPLPWBNLSA-N	0.99	0.34	passed	passed
palmitic acid	710061	313	34071	85:279.0 86:116.0 87:62.0 88:11.0 89:77.0 91:32.0 93:13.0 95:367.0 97:272.0 98:326.0 99:250.0 101:63.0 102:2.0 105:183.0 107:65.0 109:176.0 110:18.0 111:128.0 112:41.0 116:408.0 117:8313.0 118:701.0 119:272.0 127:25.0 128:15.0 129:4094.0 130:466.0 131:1228.0 132:2832.0 133:490.0 134:82.0 141:4.0 143:188.0 144:38.0 145:1687.0 146:140.0 152:111.0 157:28.0 159:102.0 160:22.0 169:2.0 171:103.0 174:16…	985	C00249	IPCSVZSSVZVIGE-UHFFFAOYSA-N	1	1	passed	passed
oxoproline	485935	156	10	85:3305.0 86:3646.0 88:224.0 89:349.0 92:90.0 93:31.0 94:268.0 97:300.0 98:1005.0 99:1224.0 100:2213.0 101:88.0 102:773.0 103:769.0 104:198.0 105:507.0 106:72.0 108:279.0 109:95.0 110:674.0 111:220.0 112:3321.0 113:1081.0 114:1752.0 115:792.0 116:101.0 117:1281.0 118:207.0 119:332.0 122:383.0 123:65.0 124:48.0 126:536.0 127:49.0 128:356.0 129:115.0 130:114.0 131:2158.0 132:618.0 133:4526.0 134:75…	7405	C01879	ODHCTXKNWHHXJC-VKHMYHEASA-N	0.85	0.93	passed	passed
oxalic acid	260513	190	4923	85:642.0 86:564.0 88:852.0 89:2725.0 90:394.0 91:354.0 92:72.0 93:452.0 95:374.0 99:782.0 100:169.0 101:3135.0 102:7162.0 103:10813.0 104:1629.0 105:3087.0 106:416.0 107:839.0 108:169.0 109:471.0 110:173.0 111:137.0 113:787.0 114:94.0 115:3681.0 116:1325.0 117:6042.0 118:1002.0 119:1067.0 120:91.0 121:33.0 122:65.0 123:314.0 124:97.0 125:300.0 129:68.0 130:184.0 131:11895.0 132:2017.0 133:14362.0…	971	C00209	MUBZPKHOEPUJKR-UHFFFAOYSA-N	0.96	0.03	remove	passed
ornithine	527113	142	1821	85:252.0 86:569.0 87:548.0 88:467.0 89:1118.0 90:393.0 94:104.0 95:111.0 96:181.0 97:341.0 98:542.0 99:225.0 100:4351.0 101:232.0 102:4646.0 103:662.0 104:345.0 105:178.0 106:63.0 107:181.0 108:4.0 109:6.0 110:358.0 111:16.0 112:222.0 113:200.0 114:874.0 115:3565.0 116:287.0 117:1730.0 118:380.0 119:233.0 124:193.0 125:16.0 126:683.0 128:2450.0 129:1396.0 130:1712.0 131:801.0 132:778.0 133:1042.0…	6262	C00077	AHLPHDHHMVZTML-BYPYZUCNSA-N	1	0.93	passed	passed
oleic acid	779120	339	43	85:2268.0 86:703.0 87:608.0 88:472.0 89:1302.0 90:134.0 91:1987.0 92:342.0 93:2662.0 94:1268.0 95:7406.0 96:10672.0 97:6738.0 98:7712.0 99:1578.0 100:201.0 101:682.0 102:145.0 103:388.0 104:124.0 105:1450.0 106:261.0 107:1323.0 108:726.0 109:3302.0 110:3665.0 111:2689.0 112:1153.0 113:264.0 114:114.0 115:259.0 116:3180.0 117:34280.0 118:3347.0 119:2670.0 120:259.0 121:1238.0 122:553.0 123:2546.0 …	445639	C00712	ZQPPMHVWECSIRJ-KTKRTIGZSA-N	0.99	0.81	passed	passed
oleamide	849710	144	20961	85:426.0 86:402.0 87:144.0 89:353.0 90:711.0 91:1369.0 92:194.0 93:400.0 94:235.0 95:556.0 96:526.0 97:627.0 98:214.0 99:199.0 100:1197.0 101:249.0 102:259.0 104:85.0 105:184.0 106:90.0 107:124.0 108:222.0 109:239.0 110:336.0 111:154.0 113:111.0 114:132.0 115:2827.0 116:11090.0 117:1116.0 118:448.0 119:161.0 120:59.0 121:55.0 122:381.0 123:147.0 124:172.0 125:88.0 126:316.0 127:230.0 128:10813.0 …	5283387	C19670	FATBGEAMYMYZAF-KTKRTIGZSA-N	0.16	0.9	passed	remove
octadecanol	755409	327	997	85:3812.0 86:224.0 87:853.0 88:401.0 89:7207.0 90:593.0 91:2611.0 92:281.0 93:206.0 94:57.0 95:784.0 96:291.0 97:9121.0 98:859.0 99:2097.0 100:378.0 101:3627.0 102:510.0 103:8469.0 104:862.0 105:36.0 109:308.0 110:74.0 111:3878.0 112:352.0 113:980.0 115:1693.0 116:209.0 121:32.0 123:60.0 124:45.0 125:1173.0 126:164.0 127:120.0 129:1075.0 137:28.0 139:257.0 140:47.0 141:118.0 143:377.0 144:41.0 14…	8221	NA	GLDOVTGHNKAZLK-UHFFFAOYSA-N	0.03	0.65	passed	remove
noradrenaline	754841	174	108125	85:69.0 86:2013.0 87:307.0 88:81.0 89:62.0 92:25.0 97:67.0 100:786.0 101:131.0 102:80.0 103:132.0 104:29.0 105:30.0 111:31.0 112:28.0 113:33.0 114:51.0 115:44.0 116:65.0 117:112.0 119:56.0 121:31.0 122:36.0 125:46.0 130:237.0 131:228.0 132:29.0 133:249.0 134:49.0 135:51.0 138:27.0 142:32.0 144:48.0 145:51.0 146:51.0 147:840.0 148:142.0 149:106.0 157:20.0 158:24.0 159:53.0 161:34.0 172:26.0 174:95…	439260	C00547	SFLSHLFXELFNJZ-QMMMGPOBSA-N	0	0.22	remove	remove
nicotinic acid	366992	180	285	85:402.0 86:47.0 87:81.0 90:191.0 91:76.0 94:43.0 99:36.0 100:31.0 103:50.0 105:288.0 106:4046.0 107:327.0 109:67.0 110:145.0 118:33.0 122:66.0 123:45.0 126:72.0 129:143.0 134:280.0 135:48.0 136:4959.0 137:603.0 138:162.0 139:22.0 153:17.0 156:104.0 158:16.0 160:19.0 165:17.0 166:29.0 167:25.0 171:18.0 175:13.0 179:34.0 180:4823.0 181:551.0 182:132.0 184:156.0 195:164.0 196:32.0 198:40.0 200:20.0…	938	C00253	PVNIIMVLHYAWGP-UHFFFAOYSA-N	0.91	0.15	remove	passed
N-formylglycine	407145	130	87720	86:69.0 87:178.0 88:54.0 98:609.0 100:416.0 101:278.0 102:1715.0 103:183.0 104:177.0 114:96.0 115:242.0 116:339.0 117:796.0 118:108.0 119:290.0 122:41.0 123:28.0 129:192.0 130:3750.0 131:1051.0 132:282.0 133:499.0 134:432.0 140:59.0 146:52.0 147:6106.0 148:1211.0 149:23.0 150:66.0 157:533.0 160:84.0 163:24.0 176:236.0 188:362.0 189:74.0 190:31.0 203:66.0 204:1287.0 205:241.0 206:88.0 232:661.0 23…	75606	NA	UGJBHEZMOKVTIM-UHFFFAOYSA-N	0.16	0.03	remove	remove
N-alpha-acetyllysine	737044	174	513917	85:423.0 86:3197.0 87:527.0 88:350.0 94:163.0 98:697.0 100:1427.0 101:220.0 102:490.0 104:111.0 105:233.0 108:133.0 110:116.0 111:188.0 112:71.0 113:83.0 114:148.0 116:744.0 118:278.0 119:146.0 121:78.0 125:107.0 130:762.0 131:404.0 133:416.0 134:251.0 137:65.0 142:307.0 144:195.0 146:324.0 149:202.0 156:1339.0 158:282.0 160:42.0 168:120.0 172:330.0 173:77.0 174:16290.0 175:3111.0 176:1120.0 182:…	192590	NA	VEYYWZRYIYDQJM-UHFFFAOYSA-N	0	0.22	remove	remove
N-acetyl-valine	406398	216	510433	85:2225.0 86:7483.0 87:12310.0 88:1357.0 91:3890.0 92:421.0 93:476.0 96:5273.0 98:3020.0 99:42719.0 102:3092.0 103:3220.0 104:687.0 107:312.0 112:2346.0 113:31509.0 114:222167.0 115:14692.0 116:63645.0 118:1122.0 126:4857.0 127:102.0 130:34227.0 131:9062.0 132:12191.0 134:296.0 140:224.0 141:1305.0 142:1302.0 143:1758.0 144:1116.0 145:8809.0 146:54539.0 156:8095.0 157:21273.0 158:2896.0 159:3139.…	66789	NA	IHYJTAOFMMMOPX-LURJTMIESA-N	0	0.18	remove	remove
N-acetylserine	475100	116	84088	85:168.0 87:207.0 88:151.0 89:133.0 90:2.0 91:8.0 93:92.0 97:51.0 98:7.0 99:848.0 100:1033.0 101:959.0 102:103.0 103:2722.0 104:119.0 105:5.0 107:39.0 110:138.0 111:176.0 112:184.0 113:730.0 114:173.0 115:212.0 116:4464.0 117:504.0 118:199.0 121:54.0 123:79.0 128:52.0 130:228.0 131:45.0 132:1450.0 133:211.0 136:8.0 138:38.0 142:27.0 143:337.0 144:1713.0 145:87.0 146:253.0 147:2024.0 148:138.0 149…	65249	NA	JJIHLJJYMXLCOY-BYPYZUCNSA-N	0.03	0.75	passed	remove
N-acetylornithine	697086	174	4931	85:53.0 86:1195.0 87:33.0 89:479.0 90:19.0 100:875.0 101:89.0 103:402.0 104:45.0 113:18.0 114:86.0 116:326.0 117:134.0 118:19.0 128:7.0 129:239.0 130:144.0 131:78.0 133:165.0 139:11.0 143:12.0 144:137.0 147:173.0 157:36.0 158:37.0 160:95.0 161:4.0 170:9.0 172:32.0 173:19.0 174:3568.0 175:705.0 176:279.0 177:32.0 184:26.0 185:34.0 186:25.0 188:359.0 189:117.0 190:45.0 192:7.0 195:3.0 201:10.0 217:…	439232	C00437	JRLGPAXAGHMNOL-LURJTMIESA-N	0.91	0.01	remove	passed
N-acetylneuraminate	924909	290	100104	86:17.0 89:984.0 90:20.0 96:437.0 99:37.0 100:106.0 101:561.0 102:180.0 103:2607.0 109:14.0 114:469.0 116:644.0 117:1740.0 118:74.0 123:16.0 126:131.0 128:217.0 129:1275.0 130:231.0 131:247.0 132:269.0 133:2113.0 134:125.0 140:71.0 141:3.0 142:302.0 143:323.0 144:420.0 145:28.0 147:3616.0 148:106.0 149:392.0 151:10.0 152:15.0 153:75.0 154:94.0 155:49.0 156:713.0 157:636.0 158:130.0 159:8.0 160:23…	439197	C00270	SQVRNKJHWKZAKO-LUWBGTNYSA-N	0.01	0.18	remove	remove
N-acetylglycine	356109	174	97747	86:561.0 87:403.0 88:644.0 89:35.0 99:219.0 100:176.0 101:274.0 102:648.0 104:5441.0 105:335.0 106:5.0 107:486.0 110:168.0 114:460.0 116:32.0 117:38.0 121:7.0 127:384.0 130:6095.0 131:81.0 132:3092.0 133:35.0 136:105.0 138:17.0 139:26.0 143:55.0 144:59.0 145:3349.0 146:531.0 171:15.0 174:3449.0 175:233.0 176:69.0 180:58.0 182:18.0 184:378.0 195:12.0 199:51.0 207:70.0 211:93.0 241:33.0 242:3.0 257…	10972	C02055	OKJIRPAQVSHGFK-UHFFFAOYSA-N	0.04	0.12	remove	remove
N-acetyl-D-tryptophan	859454	202	131996	85:65.0 89:75.0 102:128.0 114:55.0 115:89.0 116:48.0 128:81.0 129:110.0 130:309.0 132:74.0 134:52.0 142:25.0 144:20.0 145:56.0 146:147.0 156:64.0 170:69.0 172:45.0 173:36.0 178:28.0 179:23.0 182:25.0 183:52.0 184:79.0 186:128.0 187:27.0 188:15.0 195:18.0 196:17.0 200:110.0 201:27.0 202:3452.0 203:637.0 204:187.0 214:14.0 215:53.0 216:22.0 225:25.0 228:14.0 231:29.0 233:13.0 242:38.0 246:31.0 248:…	439917	C03137	DZTHIGRZJZPRDV-GFCCVEGCSA-N	0.24	0	remove	remove
myo-inositol	730022	305	1741	85:113.0 86:491.0 87:31.0 88:19.0 89:298.0 90:43.0 95:6.0 99:170.0 100:411.0 101:320.0 102:164.0 103:3399.0 104:366.0 105:2.0 107:22.0 108:49.0 109:262.0 111:243.0 112:149.0 113:176.0 114:90.0 115:187.0 116:296.0 117:1042.0 118:228.0 119:212.0 121:1.0 123:6.0 124:38.0 125:22.0 126:73.0 127:67.0 128:163.0 129:4240.0 130:611.0 131:1566.0 132:262.0 133:3203.0 134:572.0 135:421.0 136:43.0 138:92.0 13…	892	C00137	CDAISMWEOUEBRE-UHFFFAOYSA-N	0.99	0.91	passed	passed
montanic acid	1087377	117	84087	85:565.0 86:54.0 87:44.0 89:121.0 91:64.0 93:90.0 95:616.0 96:181.0 97:819.0 98:542.0 99:172.0 100:8.0 101:22.0 105:185.0 107:24.0 108:28.0 109:212.0 111:357.0 112:73.0 113:12.0 116:368.0 117:8406.0 118:752.0 119:300.0 121:123.0 123:28.0 125:48.0 129:3840.0 130:481.0 131:970.0 132:4101.0 133:1170.0 134:287.0 135:19.0 137:4.0 143:338.0 145:3044.0 146:313.0 148:1.0 154:30.0 157:2.0 159:182.0 160:35…	10470	NA	UTOPWMOLSKOLTQ-UHFFFAOYSA-N	0.12	0.18	remove	remove
methylsuccinic acid	376978	261	344756	89:999.0 91:462.0 94:158.0 98:243.0 99:785.0 103:2186.0 115:1229.0 116:252.0 119:1098.0 120:233.0 123:1099.0 124:191.0 129:975.0 131:3087.0 133:2656.0 134:1007.0 143:2860.0 144:523.0 147:49776.0 148:8231.0 149:4382.0 150:752.0 151:226.0 159:226.0 169:75.0 173:79.0 179:86.0 186:1880.0 187:1020.0 188:259.0 189:2307.0 190:446.0 192:218.0 193:280.0 202:78.0 204:886.0 205:618.0 206:165.0 210:323.0 215…	10349	NA	WXUAQHNMJWJLTG-UHFFFAOYSA-N	0	0.13	remove	remove
methoxytryptamine	861783	174	382583	85:7465.0 86:67249.0 87:8476.0 88:2743.0 89:2949.0 92:522.0 93:2064.0 94:2022.0 95:3000.0 96:3693.0 97:2935.0 98:5639.0 99:6298.0 100:37971.0 101:8793.0 102:7318.0 103:9189.0 104:2276.0 105:1065.0 106:188.0 107:1918.0 108:3063.0 109:1005.0 110:2565.0 111:2264.0 112:6200.0 113:4549.0 114:6505.0 115:3844.0 116:6708.0 117:9606.0 118:2597.0 119:2330.0 120:981.0 121:1730.0 122:473.0 123:1558.0 124:246…	1833	C05659	JTEJPPKMYBDEMY-UHFFFAOYSA-N	0	0.15	remove	remove
methionine sulfoxide	637588	128	1678	85:111.0 86:364.0 88:603.0 89:480.0 90:1509.0 91:197.0 92:84.0 93:154.0 95:15.0 97:671.0 98:290.0 99:172.0 100:3967.0 101:724.0 102:1925.0 103:992.0 104:302.0 105:398.0 108:181.0 110:1218.0 111:125.0 112:950.0 113:82.0 114:1237.0 115:308.0 116:243.0 117:622.0 118:349.0 119:370.0 120:31.0 126:441.0 127:60.0 128:36136.0 129:5558.0 130:2232.0 131:472.0 132:667.0 133:2030.0 134:1330.0 136:77.0 138:1.…	158980	C02989	QEFRNWWLZKMPFJ-YGVKFDHGSA-N	0.34	0.59	passed	passed
methionine	480428	176	390387	85:2331.0 86:3267.0 87:5164.0 88:3669.0 89:766.0 91:278.0 96:437.0 98:3959.0 100:21824.0 101:3621.0 102:4651.0 103:6452.0 104:11177.0 105:6774.0 106:489.0 107:1323.0 110:560.0 111:382.0 112:2469.0 113:609.0 114:9773.0 115:3314.0 116:3587.0 117:4249.0 118:1007.0 119:1334.0 126:300.0 128:115182.0 129:16766.0 130:12729.0 132:7047.0 133:6377.0 134:1016.0 135:634.0 144:2408.0 145:779.0 146:1928.0 147:…	6137	NA	FFEARJCKVFRZRR-BYPYZUCNSA-N	1	0.94	passed	passed
methanolphosphate	289520	241	5393	91:189.0 98:118.0 99:213.0 109:13.0 110:42.0 115:116.0 117:125.0 118:94.0 119:81.0 121:107.0 122:6.0 123:105.0 130:13.0 133:646.0 134:53.0 135:408.0 136:125.0 137:176.0 143:34.0 144:4.0 151:78.0 158:18.0 160:2.0 163:856.0 164:67.0 165:58.0 167:92.0 168:16.0 181:147.0 184:128.0 195:233.0 198:4.0 210:1.0 211:438.0 212:72.0 213:19.0 225:3.0 228:46.0 239:1.0 241:2338.0 242:433.0 243:249.0 244:9.0 256…	13130	NA	CAAULPUQFIIOTL-UHFFFAOYSA-N	0.01	0.25	remove	remove
melezitose	1141909	361	370903	85:1290.0 86:318.0 87:718.0 88:677.0 89:2512.0 90:51.0 93:284.0 95:194.0 96:292.0 97:375.0 99:1039.0 100:456.0 101:2633.0 102:612.0 103:17174.0 104:1098.0 105:1459.0 108:236.0 109:953.0 110:272.0 111:974.0 112:317.0 113:626.0 114:375.0 115:1139.0 116:133.0 117:6979.0 119:842.0 122:37.0 124:206.0 125:237.0 127:160.0 128:416.0 129:12641.0 130:2228.0 131:1990.0 133:2767.0 134:773.0 135:602.0 137:27.…	92817	C08243	QWIZNVHXZXRPDR-WSCXOGSTSA-N	0	0.12	remove	remove
mannose	645856	205	70	85:142.0 89:1499.0 90:197.0 97:127.0 100:159.0 101:419.0 103:3780.0 104:287.0 105:648.0 112:23.0 113:305.0 114:520.0 115:388.0 116:86.0 117:2228.0 118:207.0 119:568.0 124:18.0 125:22.0 129:3108.0 131:511.0 133:1928.0 134:567.0 135:210.0 141:65.0 143:275.0 144:234.0 147:7354.0 150:205.0 152:14.0 157:1447.0 158:309.0 159:104.0 160:3213.0 161:172.0 162:117.0 163:130.0 164:22.0 167:7.0 169:89.0 170:1…	18950	C00159	WQZGKKKJIJFFOK-QTVWNMPRSA-N	1	0.18	remove	passed
maltotriose	1176044	361	84521	85:2289.0 86:1107.0 87:1856.0 88:1048.0 89:11031.0 90:1060.0 91:652.0 92:201.0 93:121.0 94:240.0 95:525.0 96:664.0 97:2907.0 98:443.0 99:1934.0 100:3182.0 101:6896.0 102:3193.0 103:45196.0 104:4117.0 105:5028.0 106:356.0 107:488.0 108:225.0 109:2412.0 110:402.0 111:1693.0 112:454.0 113:1828.0 114:1470.0 115:2305.0 116:3828.0 117:26968.0 118:2734.0 119:2261.0 120:199.0 121:186.0 122:101.0 123:327.…	439586	C01835	FYGDTMLNYKFZSV-DZOUCCHMSA-N	0.18	0.56999999999999995	passed	remove
maltose	954710	361	3272	85:65.0 86:12.0 87:178.0 89:646.0 90:60.0 94:54.0 99:52.0 100:39.0 101:228.0 102:47.0 103:3362.0 104:248.0 105:182.0 109:87.0 111:1.0 112:1.0 113:106.0 114:133.0 115:106.0 116:132.0 117:1609.0 118:51.0 119:22.0 129:2127.0 130:222.0 131:640.0 133:703.0 135:19.0 141:2.0 142:71.0 143:382.0 144:13.0 147:3812.0 148:592.0 149:293.0 150:21.0 155:171.0 156:13.0 157:317.0 158:75.0 159:7.0 160:454.0 161:12…	439186	C00208	GUBGYTABKSRVRQ-PICCSMPSSA-N	0.34	0.69	passed	passed
maltitol	976828	361	21702	85:3520.0 86:1058.0 87:4048.0 88:2717.0 89:13864.0 90:1254.0 91:1100.0 92:224.0 93:536.0 94:531.0 95:1398.0 96:393.0 97:5331.0 98:793.0 99:3677.0 100:559.0 101:13808.0 102:2729.0 103:123175.0 104:12108.0 105:5982.0 106:394.0 107:504.0 108:158.0 109:3358.0 110:352.0 111:3577.0 112:570.0 113:4772.0 114:1142.0 115:4247.0 116:5894.0 117:73813.0 118:7390.0 119:5408.0 120:474.0 121:357.0 122:75.0 123:2…	493591	D04845	VQHSOMBJVWLPSR-WUJBLJFYSA-N	0	0.26	remove	remove
malonic acid	305372	233	16918	85:1026.0 86:1326.0 87:4220.0 88:2045.0 89:1145.0 90:185.0 91:256.0 93:120.0 94:177.0 95:78.0 96:135.0 97:304.0 98:370.0 99:12693.0 100:1810.0 101:5145.0 102:1329.0 103:2418.0 104:448.0 105:1540.0 107:59.0 108:167.0 109:3011.0 110:122.0 111:448.0 113:89.0 114:57.0 115:3728.0 116:2072.0 117:4257.0 118:696.0 119:863.0 120:61.0 122:131.0 124:104.0 126:90.0 127:206.0 130:370.0 131:7673.0 132:1197.0 1…	867	C00383	OFOBLEOULBTSOW-UHFFFAOYSA-N	0.15	0.04	remove	remove
malonamide	511274	329	422058	85:5784.0 86:15913.0 87:9961.0 88:1408.0 92:356.0 99:33763.0 100:91781.0 101:14628.0 102:8004.0 103:6625.0 104:2048.0 105:4399.0 113:5480.0 115:4234.0 116:3705.0 117:13711.0 119:5193.0 124:1796.0 126:3575.0 127:1793.0 130:10010.0 131:53707.0 132:26342.0 133:28921.0 134:659.0 142:1971.0 143:1210.0 144:2222.0 145:887.0 147:192106.0 148:33230.0 149:19583.0 150:1620.0 154:1673.0 156:2025.0 157:11822.…	7911	NA	WRIRWRKPLXCTFD-UHFFFAOYSA-N	0	0.85	passed	remove
malic acid	463180	233	1391	85:66.0 87:316.0 88:106.0 89:148.0 90:42.0 95:37.0 99:129.0 101:4462.0 102:488.0 103:641.0 104:93.0 105:294.0 115:533.0 116:432.0 117:2305.0 118:259.0 119:501.0 120:70.0 121:62.0 124:21.0 129:385.0 131:1945.0 132:129.0 133:6850.0 134:1075.0 135:667.0 136:51.0 137:33.0 139:20.0 142:41.0 143:745.0 144:107.0 145:145.0 147:21089.0 148:2969.0 149:2528.0 150:99.0 151:286.0 153:24.0 158:12.0 159:29.0 16…	525	C00711	BJEPYKJPYRNKOW-UHFFFAOYSA-N	0.93	0.1	remove	passed
maleimide	245118	154	1743	85:294.0 86:375.0 87:61.0 88:60.0 92:7.0 93:188.0 94:171.0 96:191.0 97:130.0 99:129.0 100:1406.0 101:44.0 102:144.0 103:750.0 105:72.0 107:179.0 110:1243.0 111:89.0 114:287.0 115:459.0 116:31.0 117:256.0 126:37.0 127:659.0 128:781.0 130:926.0 131:244.0 133:167.0 134:886.0 135:5.0 141:1.0 144:9.0 146:57.0 147:1899.0 149:79.0 150:32.0 154:6151.0 155:630.0 156:263.0 157:17.0 160:56.0 167:18.0 168:5.…	10935	C07272	PEEHTFAAVSWFBL-UHFFFAOYSA-N	0.44	0.62	passed	passed
maleic acid	365746	245	486561	85:72282.0 86:13877.0 87:30961.0 88:6161.0 89:18207.0 90:2221.0 91:2306.0 92:1524.0 94:998.0 95:2713.0 96:1461.0 97:7811.0 98:77584.0 99:39201.0 100:10438.0 101:20152.0 102:12743.0 103:49866.0 104:7841.0 105:21408.0 106:2695.0 107:2509.0 109:508.0 111:11912.0 112:2428.0 113:50456.0 114:5861.0 115:159938.0 116:20395.0 117:59055.0 118:9676.0 119:20411.0 120:2580.0 121:1798.0 122:243.0 124:258.0 125…	444266	NA	VZCYOOQTPOCHFL-UPHRSURJSA-L	0.22	0.4	passed	remove
lyxitol	573587	217	233	85:649.0 86:59.0 87:142.0 88:75.0 89:607.0 95:25.0 97:25.0 99:247.0 100:57.0 101:550.0 102:92.0 103:6136.0 104:480.0 105:198.0 106:44.0 111:98.0 112:73.0 113:193.0 114:48.0 115:140.0 116:225.0 117:3144.0 118:289.0 119:258.0 120:15.0 127:102.0 129:2235.0 130:260.0 131:777.0 133:1341.0 134:87.0 135:42.0 141:89.0 143:195.0 144:16.0 145:61.0 147:6082.0 148:964.0 149:538.0 150:39.0 151:43.0 157:231.0 …	439255	C00532	HEBKCHPVOIAQTA-IMJSIDKUSA-N	0.87	0.26	remove	passed
lysine	663483	317	12	85:2755.0 86:29130.0 87:3786.0 88:12077.0 89:1291.0 90:709.0 92:136.0 93:103.0 94:668.0 95:313.0 96:506.0 97:609.0 98:2819.0 99:1955.0 100:31497.0 101:4429.0 102:7671.0 103:3645.0 104:565.0 105:379.0 106:83.0 107:97.0 108:128.0 109:134.0 110:753.0 111:416.0 112:6522.0 113:2018.0 114:7116.0 115:10574.0 116:3465.0 117:4929.0 118:1028.0 119:900.0 120:191.0 121:127.0 123:145.0 124:606.0 125:212.0 126…	5962	C00047	KDXKERNSBIXSRK-YFKPBYRVSA-N	1	0.74	passed	passed
linolenic acid	780376	335	4704	85:8263.0 86:3076.0 87:2638.0 88:1997.0 89:7764.0 90:1581.0 91:88210.0 92:18165.0 93:106470.0 94:49681.0 95:90232.0 96:13310.0 97:12053.0 98:4717.0 99:6412.0 100:1262.0 101:3274.0 102:1160.0 103:5418.0 104:2581.0 105:34033.0 106:9798.0 107:47500.0 108:55116.0 109:22200.0 110:3750.0 111:4531.0 112:1209.0 113:1357.0 114:277.0 115:3868.0 116:10630.0 117:51242.0 118:6917.0 119:21073.0 120:8375.0 121:…	5280934	C06427	DTOSIQBPPRVQHS-PDBXOOCHSA-N	0.22	0	remove	remove
linoleic acid	777285	337	471765	85:9907.0 86:4010.0 88:3284.0 89:1900.0 91:57703.0 92:1038.0 93:31366.0 94:2465.0 95:55434.0 96:10639.0 97:7567.0 98:2988.0 101:3317.0 103:2157.0 105:10521.0 106:501.0 108:385.0 109:17279.0 110:5499.0 112:2654.0 113:2008.0 115:3545.0 117:26135.0 118:6780.0 119:7433.0 121:24880.0 122:7915.0 123:4005.0 124:14547.0 125:3348.0 129:52643.0 130:7998.0 131:2157.0 132:3314.0 133:7486.0 134:4288.0 135:218…	5280450	C01595	OYHQOLUKZRVURQ-HZJYTTRNSA-N	0.97	0.15	remove	passed
lignoceric acid	976497	132	382090	85:3890.0 86:539.0 87:701.0 88:224.0 89:1379.0 93:3297.0 95:2757.0 96:730.0 97:3072.0 98:2517.0 99:1373.0 101:552.0 103:1004.0 104:390.0 105:528.0 108:116.0 109:813.0 110:379.0 111:1979.0 113:193.0 114:119.0 117:41496.0 118:3626.0 119:2647.0 120:407.0 121:1068.0 123:491.0 127:363.0 129:20934.0 130:2876.0 131:5016.0 132:16769.0 133:4095.0 135:925.0 140:107.0 143:2123.0 145:11048.0 146:2259.0 147:4…	11197	C08320	QZZGJDVWLFXDLK-UHFFFAOYSA-N	0.71	0.85	passed	passed
levoglucosan	569637	204	3169	85:775.0 87:165.0 88:163.0 89:177.0 90:42.0 91:21.0 92:2.0 95:13.0 97:132.0 98:53.0 99:731.0 100:180.0 101:2830.0 102:212.0 103:5456.0 104:270.0 105:366.0 109:317.0 111:424.0 112:33.0 113:818.0 114:131.0 115:724.0 116:1575.0 117:3643.0 118:337.0 119:568.0 120:38.0 125:69.0 126:44.0 127:263.0 129:5991.0 130:703.0 131:1830.0 132:221.0 133:3867.0 134:297.0 135:293.0 136:48.0 139:2.0 140:20.0 141:67.…	2724705	C22350	TWNIBLMWSKIRAT-VFUOTHLCSA-N	0.16	0.41	passed	remove
leucine	345845	158	1794	86:1186.0 91:1133.0 94:62.0 97:1860.0 98:2022.0 99:683.0 100:12586.0 101:4444.0 102:32478.0 104:6759.0 105:3088.0 107:2866.0 108:496.0 109:4719.0 111:327.0 113:1591.0 114:423.0 115:2890.0 116:9750.0 117:645.0 119:20827.0 120:3522.0 121:13548.0 122:1551.0 123:10368.0 124:1092.0 128:3884.0 129:571.0 130:3830.0 132:523.0 133:190410.0 134:12073.0 135:57164.0 136:2921.0 137:40880.0 138:3944.0 139:5217…	6106	C00123	ROHFNLRQFUQHCH-YFKPBYRVSA-N	0.99	0.99	passed	passed
lauric acid	545721	257	210704	85:1121.0 86:469.0 87:264.0 88:200.0 89:622.0 90:124.0 91:314.0 92:61.0 93:416.0 94:89.0 95:1419.0 96:194.0 97:1033.0 98:699.0 99:758.0 100:136.0 101:540.0 102:137.0 105:912.0 106:125.0 107:189.0 109:363.0 110:104.0 111:300.0 112:248.0 113:79.0 115:288.0 116:1958.0 117:26691.0 118:2593.0 119:1036.0 120:34.0 121:80.0 123:87.0 124:37.0 125:121.0 126:283.0 127:242.0 128:98.0 129:12532.0 130:1519.0 1…	3893	C02679	POULHZVOKOAJMA-UHFFFAOYSA-N	0.93	0.97	passed	passed
lactose	936998	204	217651	85:718.0 86:125.0 87:742.0 88:514.0 89:1519.0 90:90.0 91:1172.0 92:290.0 93:2096.0 94:473.0 95:8128.0 96:660.0 97:648.0 98:146.0 99:644.0 100:89.0 101:2780.0 102:491.0 103:10066.0 104:786.0 105:602.0 106:52.0 107:403.0 108:128.0 109:536.0 111:245.0 112:51.0 113:534.0 114:16.0 115:273.0 116:1295.0 117:4056.0 118:232.0 119:356.0 120:59.0 121:632.0 122:23.0 123:606.0 124:68.0 125:108.0 126:48.0 127:…	6134	C01970	GUBGYTABKSRVRQ-DCSYEGIMSA-N	0.12	0.28999999999999998	remove	remove
lactate	210182	191	360158	85:229.0 86:1936.0 87:4531.0 88:5062.0 90:239.0 91:852.0 92:781.0 101:3809.0 103:2715.0 109:312.0 110:528.0 113:548.0 117:50886.0 118:3930.0 119:1777.0 120:576.0 128:153.0 129:1143.0 130:1911.0 131:3532.0 133:8589.0 134:1737.0 135:406.0 136:72.0 137:401.0 138:217.0 139:151.0 147:77611.0 148:10453.0 149:5629.0 150:831.0 151:184.0 157:191.0 180:284.0 181:83.0 190:7075.0 191:10852.0 192:1215.0 193:3…	91435	C01432	JVTAAEKCZFNVCJ-UHFFFAOYSA-N	0.5	0.75	passed	passed
kojic acid	560815	271	391899	85:396.0 95:174.0 97:215.0 98:358.0 99:404.0 111:400.0 112:84.0 113:220.0 128:727.0 133:135.0 139:142.0 141:376.0 142:89.0 147:3014.0 148:435.0 149:167.0 152:49.0 153:706.0 154:213.0 155:155.0 157:76.0 166:31.0 167:93.0 169:307.0 182:90.0 183:185.0 184:12.0 196:22.0 197:426.0 198:27.0 246:9.0 247:24.0 250:29.0 252:25.0 256:23.0 262:22.0 267:13.0 270:21.0 271:3503.0 272:775.0 273:286.0 274:83.0 27…	3840	C14516	BEJNERDRQOWKJM-UHFFFAOYSA-N	0.01	0.18	remove	remove
ketoisoleucine	302228	89	5691	85:978.0 86:597.0 88:128.0 89:4661.0 90:393.0 91:566.0 93:114.0 95:1.0 96:19.0 97:472.0 98:312.0 99:254.0 100:420.0 101:59.0 105:29.0 107:130.0 108:16.0 110:923.0 111:112.0 112:177.0 113:1093.0 114:791.0 115:569.0 116:189.0 117:229.0 118:57.0 119:154.0 125:3.0 126:122.0 127:35.0 128:231.0 129:566.0 130:499.0 131:118.0 132:21.0 133:191.0 134:229.0 140:270.0 141:113.0 142:85.0 144:77.0 146:342.0 14…	47	C03465	JVQYSWDUAOAHFM-UHFFFAOYSA-N	0.82	0	remove	passed
isothreonic acid	489385	292	1679	85:304.0 86:391.0 88:631.0 89:4158.0 90:414.0 91:179.0 92:233.0 93:215.0 94:45.0 96:145.0 97:116.0 98:15.0 99:816.0 100:110.0 101:2762.0 102:21122.0 103:20966.0 104:2634.0 105:1408.0 106:64.0 107:560.0 108:290.0 109:71.0 110:395.0 111:105.0 113:1032.0 114:253.0 115:1508.0 116:877.0 117:33848.0 118:3267.0 119:2907.0 120:140.0 121:96.0 122:8.0 124:18.0 125:13.0 127:531.0 128:50.0 129:6995.0 130:178…	151152	C00639	JPIJQSOTBSSVTP-GBXIJSLDSA-N	1	0.41	passed	passed
isopropylamine	264901	188	471772	86:45652.0 100:10384.0 102:9869.0 114:3053.0 117:22475.0 128:1490.0 130:29246.0 131:18864.0 132:7058.0 134:1605.0 140:307.0 144:18087.0 145:898.0 146:9089.0 152:298.0 158:1450.0 159:3964.0 160:2300.0 161:557.0 168:107.0 173:359.0 174:44727.0 175:7509.0 176:4160.0 177:185.0 188:77566.0 189:810.0 201:357.0 203:1737.0 204:1395.0 248:154.0 284:108.0 287:206.0 292:78.0 298:62.0 301:83.0 307:81.0 309:7…	NA	NA	JJWLVOIRVHMVIS-UHFFFAOYSA-N	0.99	1	passed	passed
isooctanol	293046	187	1923	85:91.0 86:137.0 87:264.0 89:998.0 90:25.0 91:247.0 92:26.0 93:27.0 97:104.0 99:213.0 100:144.0 101:683.0 102:169.0 103:1002.0 104:29.0 106:52.0 107:103.0 110:68.0 111:217.0 112:56.0 113:37.0 114:82.0 116:3.0 119:44.0 127:141.0 129:243.0 131:156.0 132:97.0 133:37.0 134:50.0 135:120.0 136:35.0 143:49.0 160:7.0 184:245.0 186:7.0 187:2312.0 188:308.0 189:77.0 199:9.0 239:4.0 357:5.0 426:3.0	NA	NA	BWDBEAQIHAEVLV-UHFFFAOYSA-N	0	0.49	passed	remove
isoleucine	295269	86	66254	85:29700.0 86:1679594.0 87:1033918.0 88:242006.0 89:32530.0 90:4609.0 91:25638.0 92:13288.0 93:1456.0 94:2719.0 95:2541.0 96:35629.0 97:10944.0 99:18277.0 100:18364.0 101:10494.0 102:46817.0 103:665017.0 104:227754.0 105:52459.0 106:10467.0 110:6937.0 111:2076.0 112:2915.0 113:6827.0 114:8081.0 115:7642.0 116:5697.0 117:20375.0 118:14990.0 119:10663.0 120:5135.0 121:1306.0 122:469.0 124:3636.0 12…	6306	C00407	AGPKZVBTJJNPAG-WHFBIAKZSA-N	1	0.99	passed	passed
isocitric acid	616323	245	12267	89:522.0 90:180.0 95:584.0 97:191.0 98:207.0 99:600.0 101:378.0 102:3.0 103:489.0 106:964.0 109:156.0 112:78.0 113:859.0 114:122.0 116:611.0 118:39.0 119:171.0 121:116.0 125:52.0 127:331.0 128:413.0 129:390.0 133:1883.0 136:574.0 140:130.0 143:846.0 144:381.0 145:464.0 147:7317.0 148:543.0 149:1044.0 150:416.0 151:31.0 155:15.0 156:300.0 157:980.0 158:167.0 159:58.0 161:79.0 163:99.0 167:4.0 169:…	5318532	C00451	ODBLHEXUDAPZAU-ZAFYKAAXSA-N	0.75	0.01	remove	passed
isobutylamine	242249	174	120464	86:5475.0 87:672.0 94:143.0 99:40.0 100:2940.0 101:290.0 102:346.0 103:258.0 114:214.0 115:177.0 117:785.0 118:310.0 128:3431.0 129:430.0 130:993.0 132:103.0 144:178.0 146:127.0 148:50.0 156:31.0 158:186.0 159:8.0 160:38.0 164:13.0 172:71.0 173:23.0 174:7127.0 175:1081.0 176:426.0 177:20.0 180:11.0 190:71.0 192:53.0 202:656.0 216:12.0 274:30.0 304:16.0 323:17.0 337:7.0 381:11.0 385:23.0 395:24.0 …	6558	C02787	KDSNLYIMUZNERS-UHFFFAOYSA-N	0.44	0.25	remove	passed
inulotriose	1131821	361	14686	85:202.0 86:12.0 87:146.0 88:80.0 89:386.0 90:24.0 91:42.0 92:8.0 93:9.0 94:17.0 95:51.0 96:71.0 97:207.0 98:32.0 99:143.0 100:33.0 101:514.0 102:178.0 103:6796.0 104:594.0 105:250.0 108:1.0 109:400.0 110:25.0 111:112.0 112:21.0 113:215.0 114:47.0 115:200.0 116:230.0 117:1582.0 118:135.0 119:143.0 120:21.0 121:20.0 122:9.0 123:22.0 124:17.0 125:80.0 126:58.0 127:217.0 128:57.0 129:4450.0 130:610.…	22833608	C01355	AIHDCSAXVMAMJH-GFBKWZILSA-N	0	0.37	passed	remove
indole-3-propionic acid	732249	202	112556	87:70.0 88:158.0 89:68.0 90:41.0 91:71.0 92:64.0 95:39.0 97:42.0 98:35.0 99:26.0 100:39.0 101:366.0 102:341.0 103:158.0 105:171.0 106:49.0 107:35.0 110:22.0 112:28.0 115:425.0 116:1095.0 117:386.0 118:130.0 119:72.0 120:57.0 121:56.0 122:61.0 125:26.0 126:56.0 128:201.0 129:687.0 130:640.0 131:205.0 132:135.0 133:93.0 134:96.0 135:71.0 136:49.0 138:51.0 140:47.0 141:68.0 142:207.0 143:295.0 144:2…	3744	NA	GOLXRNDWAUTYKT-UHFFFAOYSA-N	0.12	0.01	remove	remove
indole-3-lactate	764586	202	724	88:69.0 93:61.0 95:49.0 102:117.0 104:35.0 109:35.0 112:18.0 116:72.0 117:141.0 119:48.0 124:41.0 129:278.0 133:172.0 135:26.0 136:22.0 137:31.0 140:24.0 142:37.0 143:39.0 144:38.0 145:47.0 147:362.0 148:87.0 149:117.0 151:18.0 156:56.0 158:20.0 160:37.0 162:39.0 164:15.0 165:27.0 169:26.0 170:56.0 173:22.0 181:25.0 182:31.0 183:24.0 184:33.0 185:30.0 186:21.0 188:34.0 194:24.0 195:23.0 200:39.0 …	92904	C02043	XGILAAMKEQUXLS-UHFFFAOYSA-N	0.9	7.0000000000000007E-2	remove	passed
indole-3-acetate	684929	202	69	85:142.0 87:38.0 89:42.0 91:40.0 100:21.0 101:105.0 102:208.0 105:43.0 115:43.0 116:34.0 119:53.0 121:26.0 128:130.0 129:377.0 130:199.0 131:197.0 133:47.0 145:101.0 148:147.0 157:44.0 160:50.0 161:30.0 167:14.0 169:17.0 170:37.0 172:34.0 174:29.0 184:57.0 186:179.0 187:57.0 200:136.0 201:41.0 202:3519.0 203:606.0 204:162.0 217:45.0 226:14.0 228:28.0 276:55.0 319:239.0 320:67.0 321:16.0 330:17.0 …	802	C00954	SEOVTRFCIGRIMH-UHFFFAOYSA-N	0.88	0.31	passed	passed
ile-ile	677904	158	187486	85:711.0 86:4373.0 87:1050.0 88:460.0 89:638.0 90:171.0 94:115.0 98:589.0 99:765.0 100:4350.0 101:1772.0 102:8162.0 103:2929.0 104:326.0 108:231.0 111:150.0 112:325.0 113:46.0 114:590.0 115:2024.0 116:3685.0 117:1164.0 118:483.0 119:273.0 120:49.0 121:81.0 122:74.0 123:54.0 126:213.0 128:1005.0 129:1401.0 130:1230.0 131:971.0 132:870.0 133:2310.0 134:453.0 135:342.0 136:87.0 137:163.0 138:42.0 13…	7010568	C12H24N2O3	BCVIOZZGJNOEQS-XKNYDFJKSA-N	0	0.85	passed	remove
hypoxanthine	619107	265	34194	85:682.0 86:930.0 87:670.0 88:359.0 89:630.0 90:262.0 91:332.0 92:330.0 93:1470.0 94:224.0 95:5275.0 96:11588.0 97:2294.0 98:359.0 99:1177.0 100:828.0 101:821.0 102:291.0 103:2130.0 104:183.0 105:1009.0 106:96.0 107:311.0 108:90.0 109:97.0 110:245.0 111:411.0 112:123.0 113:314.0 114:212.0 115:401.0 116:508.0 117:2281.0 118:199.0 119:133.0 120:43.0 121:354.0 122:147.0 123:299.0 124:814.0 125:402.0…	790	C00262	FDGQSTZJBFJUBT-UHFFFAOYSA-N	0.37	0.13	remove	passed
hydroquinone	422583	239	16709	85:15.0 86:19.0 88:14.0 91:275.0 94:176.0 95:72.0 96:114.0 97:3.0 98:65.0 110:71.0 112:755.0 113:60.0 120:6.0 123:15.0 124:34.0 130:1.0 134:225.0 135:23.0 138:35.0 140:20.0 144:12.0 147:267.0 167:13.0 174:41.0 182:51.0 196:25.0 211:51.0 212:37.0 223:305.0 224:15.0 225:20.0 237:5.0 239:2779.0 240:576.0 241:199.0 254:1651.0 255:346.0 256:81.0 258:5.0 261:4.0 299:12.0 301:9.0 316:15.0 327:20.0 333:7…	785	C00530	QIGBRXMKCJKVMJ-UHFFFAOYSA-N	0.03	0.41	passed	remove
hydrocinnamic acid	434422	104	114270	87:151.0 88:97.0 89:407.0 90:38.0 91:5899.0 92:317.0 95:25.0 97:26.0 99:208.0 101:354.0 102:462.0 103:1538.0 104:16884.0 105:1908.0 106:92.0 107:102.0 108:17.0 109:55.0 111:38.0 112:47.0 114:127.0 115:166.0 116:530.0 121:73.0 122:16.0 124:42.0 125:56.0 126:15.0 129:95.0 131:794.0 132:579.0 134:87.0 135:44.0 136:59.0 138:21.0 140:28.0 141:52.0 145:107.0 146:114.0 150:22.0 151:57.0 155:54.0 156:43.…	107	C05629	XMIIGOLPHOKFCH-UHFFFAOYSA-N	0	0.12	remove	remove
heptanoic acid	286291	187	122191	85:1365.0 86:1735.0 87:501.0 88:1264.0 89:1213.0 90:270.0 91:407.0 93:794.0 95:6639.0 96:513.0 97:544.0 99:1392.0 100:205.0 101:2510.0 102:402.0 105:3672.0 106:267.0 110:94.0 111:372.0 112:646.0 113:431.0 115:387.0 116:4334.0 117:46601.0 118:4453.0 119:1949.0 120:107.0 123:19.0 125:39.0 128:247.0 129:13878.0 131:16378.0 132:12189.0 133:2234.0 134:518.0 141:100.0 143:2895.0 144:360.0 145:3226.0 14…	8094	C17714	MNWFXJYAOYHMED-UHFFFAOYSA-N	0.68	0.96	passed	passed
guanidinosuccinate	557299	328	16942	85:1832.0 86:1207.0 87:1117.0 88:27.0 89:1062.0 90:204.0 91:2.0 94:274.0 95:305.0 96:156.0 97:614.0 98:1878.0 99:1503.0 100:6843.0 101:1518.0 102:3505.0 103:5270.0 104:709.0 105:462.0 106:458.0 107:2241.0 108:552.0 109:207.0 110:2103.0 111:770.0 112:7.0 113:930.0 114:496.0 115:2396.0 116:5193.0 117:3334.0 118:299.0 119:402.0 121:557.0 123:132.0 124:162.0 125:1811.0 126:37.0 127:1585.0 128:1650.0 …	439918	C03139	VVHOUVWJCQOYGG-REOHCLBHSA-N	0	0.47	passed	remove
glycyl-proline	691662	174	66282	86:110410.0 87:18469.0 88:5410.0 89:305.0 90:1180.0 92:179.0 94:904.0 96:3134.0 97:1552.0 98:8378.0 99:3530.0 100:58649.0 101:13921.0 102:20729.0 103:27199.0 104:2954.0 105:2138.0 106:253.0 108:417.0 109:4375.0 110:4363.0 111:2428.0 112:4354.0 113:786.0 114:12608.0 115:9291.0 117:36584.0 118:4942.0 119:5447.0 120:1680.0 121:108.0 123:274.0 124:1428.0 125:1183.0 126:3900.0 127:636.0 128:7596.0 129…	3013625	NA	KZNQNBZMBZJQJO-YFKPBYRVSA-N	0	0.26	remove	remove
glycyl-glycine	623532	174	110355	85:242.0 86:1986.0 87:252.0 88:134.0 89:32.0 90:30.0 97:49.0 98:80.0 99:37.0 101:121.0 102:448.0 103:257.0 104:43.0 105:64.0 113:95.0 114:133.0 115:153.0 117:803.0 118:80.0 119:98.0 124:38.0 130:221.0 131:154.0 132:108.0 133:277.0 138:18.0 139:37.0 144:164.0 145:41.0 146:83.0 147:1050.0 148:89.0 149:136.0 157:152.0 159:15.0 160:98.0 161:28.0 174:4257.0 175:535.0 176:452.0 177:101.0 187:36.0 188:2…	11163	C02037	YMAWOPBAYDPSLA-UHFFFAOYSA-N	0	0.84	passed	remove
glycyl tyrosine	922071	174	62472	86:1091.0 95:27.0 100:203.0 114:27.0 118:36.0 130:89.0 146:117.0 158:36.0 160:9.0 161:13.0 164:41.0 172:46.0 173:8.0 174:4074.0 175:790.0 176:566.0 177:154.0 178:80.0 179:390.0 180:59.0 187:56.0 201:14.0 213:11.0 214:2.0 215:4.0 220:8.0 229:36.0 232:2.0 233:8.0 234:5.0 250:22.0 256:4.0 262:13.0 274:1.0 275:6.0 284:3.0 291:12.0 293:47.0 294:16.0 307:5.0 308:299.0 309:83.0 310:55.0 311:34.0 312:4.0…	92829	NA	XBGGUPMXALFZOT-VIFPVBQESA-N	0	0.84	passed	remove
glycine	368707	248	6	85:2882.0 86:87494.0 87:10917.0 88:4018.0 89:822.0 92:65.0 93:42.0 94:27.0 95:426.0 96:50.0 97:67.0 99:1489.0 100:53029.0 101:10140.0 102:5892.0 103:928.0 105:1276.0 110:146.0 113:1787.0 114:44.0 115:2820.0 116:1864.0 117:12472.0 118:47.0 119:3422.0 122:40.0 123:85.0 125:63.0 129:156.0 130:9640.0 131:7466.0 132:862.0 133:31722.0 134:5661.0 135:2633.0 144:2949.0 145:349.0 146:1208.0 147:26782.0 14…	750	C00037	DHMQDGOQFOQNFH-UHFFFAOYSA-N	1	1	passed	passed
glycerol-alpha-phosphate	590747	357	1687	85:750.0 87:846.0 88:468.0 89:1193.0 90:82.0 91:168.0 92:114.0 93:127.0 94:26.0 95:116.0 97:212.0 98:232.0 99:483.0 101:13348.0 102:1461.0 103:9463.0 104:991.0 105:689.0 106:35.0 107:239.0 108:36.0 109:51.0 111:385.0 113:2220.0 114:284.0 115:2195.0 116:2414.0 117:2066.0 118:407.0 119:755.0 120:59.0 121:349.0 122:90.0 123:101.0 125:30.0 127:73.0 129:6764.0 130:1365.0 131:6671.0 132:512.0 133:8224.…	754	C03189	AWUCVROLDVIAJX-UHFFFAOYSA-N	0.97	0.97	passed	passed
glycerol-3-galactoside	800205	204	100875	85:119.0 86:50.0 88:92.0 89:704.0 90:63.0 97:170.0 99:209.0 101:1588.0 102:180.0 103:7466.0 104:638.0 105:274.0 113:140.0 114:16.0 115:228.0 116:505.0 117:2068.0 118:19.0 119:111.0 129:3086.0 130:248.0 131:1536.0 132:221.0 133:1744.0 135:112.0 136:31.0 141:23.0 143:419.0 144:45.0 147:6254.0 148:466.0 149:464.0 150:25.0 158:13.0 159:168.0 169:405.0 172:18.0 175:156.0 189:502.0 190:237.0 191:1005.0…	16048618	C05401	NHJUPBDCSOGIKX-NTXXKDEISA-N	0.01	0.18	remove	remove
glycerol	344466	205	30	85:1069.0 86:1979.0 87:2157.0 88:1086.0 89:5466.0 90:494.0 91:283.0 94:134.0 97:170.0 99:483.0 100:547.0 101:7688.0 102:1229.0 103:30772.0 104:2994.0 105:1697.0 106:143.0 108:135.0 109:140.0 111:130.0 112:89.0 113:993.0 114:232.0 115:2539.0 116:2329.0 117:35562.0 118:3659.0 119:3831.0 120:444.0 121:441.0 122:107.0 123:185.0 124:113.0 128:225.0 129:5116.0 130:612.0 131:6207.0 132:1094.0 133:25238.…	753	C00116	PEDCQBHIVMGVHV-UHFFFAOYSA-N	0.99	0.94	passed	passed
glyceric acid	375052	189	203807	85:202.0 86:59.0 87:356.0 88:204.0 89:1230.0 90:86.0 91:41.0 93:6.0 97:1.0 98:13.0 99:126.0 100:5.0 101:2275.0 102:6907.0 103:7358.0 104:875.0 105:494.0 106:28.0 107:28.0 108:2.0 109:5.0 112:7.0 113:54.0 114:6.0 115:568.0 116:699.0 117:4268.0 118:408.0 119:699.0 120:59.0 121:35.0 122:3.0 124:1.0 127:59.0 129:148.0 130:2091.0 131:1677.0 132:285.0 133:7528.0 134:1102.0 135:741.0 136:55.0 137:7.0 13…	752	NA	RBNPOMFGQQGHHO-UHFFFAOYSA-N	1	0.79	passed	passed
glutaric acid	421596	261	16952	85:4857.0 86:408.0 87:632.0 88:1429.0 89:752.0 92:72.0 93:162.0 94:11.0 95:581.0 97:15164.0 98:1176.0 99:2227.0 101:4169.0 102:981.0 103:27.0 106:67.0 107:367.0 110:432.0 111:140.0 113:709.0 114:83.0 115:2230.0 116:9480.0 117:5385.0 118:622.0 119:88.0 123:1269.0 124:368.0 126:294.0 127:328.0 128:231.0 129:14698.0 130:6115.0 131:3690.0 132:878.0 133:5237.0 138:106.0 140:284.0 141:16.0 142:59.0 143…	743	C00489	JFCQEDHGNNZCLN-UHFFFAOYSA-N	0.78	0.63	passed	passed
glutamine	600000	156	171972	86:1008.0 87:256.0 88:222.0 90:245.0 94:189.0 96:280.0 97:328.0 98:717.0 100:3469.0 101:366.0 102:313.0 104:214.0 107:149.0 112:1011.0 113:678.0 114:1746.0 116:2134.0 118:20.0 119:321.0 121:86.0 126:499.0 128:4093.0 131:1699.0 132:1288.0 133:2351.0 139:1107.0 140:1327.0 141:56.0 142:377.0 144:424.0 145:1566.0 147:10332.0 148:1224.0 149:833.0 150:22.0 155:12949.0 156:35859.0 157:2758.0 158:1324.0 …	5961	C00064	ZDXPYRJPNDTMRX-VKHMYHEASA-N	0.99	0.94	passed	passed
glutamate	489240	174	62245	85:467865.0 86:64094.0 88:32861.0 89:26374.0 90:8704.0 91:18223.0 92:2947.0 93:643.0 94:2871.0 95:3473.0 96:2772.0 98:11481.0 99:11306.0 100:26566.0 101:48699.0 102:28371.0 103:63109.0 104:10692.0 105:8292.0 106:1102.0 108:2160.0 110:3756.0 111:1255.0 112:31454.0 113:12985.0 114:22937.0 115:19830.0 116:90470.0 117:81171.0 118:17445.0 119:11118.0 120:1969.0 122:3511.0 123:376.0 124:4975.0 125:223.…	33032	C00025	WHUUTDBJXJRKMK-VKHMYHEASA-N	1	0.97	passed	passed
glucose-6-phosphate	808788	387	360626	85:5344.0 86:4973.0 87:3875.0 88:1564.0 89:27862.0 90:2608.0 91:2035.0 92:223.0 93:363.0 94:331.0 95:327.0 96:1058.0 97:1423.0 98:1289.0 99:4317.0 100:8178.0 101:29963.0 102:7778.0 103:23328.0 104:2845.0 105:16740.0 106:2260.0 107:1720.0 109:530.0 110:954.0 111:2033.0 112:1794.0 113:4192.0 114:7313.0 115:7360.0 116:11084.0 117:11837.0 118:1943.0 119:4329.0 120:670.0 121:2026.0 122:274.0 123:786.0…	5958	C00092	NBSCHQHZLSJFNQ-GASJEMHNSA-N	0	0.74	passed	remove
glucose-1-phosphate	597071	217	62291	109:205.0 122:68.0 129:4600.0 133:7138.0 134:1131.0 135:846.0 147:23317.0 149:2978.0 169:684.0 182:51.0 185:16.0 191:2374.0 203:1251.0 208:13.0 209:212.0 217:54427.0 218:15599.0 219:5988.0 220:998.0 222:106.0 230:73.0 231:434.0 232:4671.0 233:1453.0 234:392.0 241:322.0 242:193.0 247:70.0 255:297.0 257:334.0 262:72.0 280:196.0 285:122.0 290:8.0 291:94.0 294:204.0 295:264.0 296:153.0 302:10.0 304:1…	65533	C00103	HXXFSFRBOHSIMQ-VFUOTHLCSA-N	0.9	0.69	passed	passed
glucose	659798	319	22	85:955.0 86:739.0 87:1963.0 88:1249.0 89:23654.0 90:1741.0 91:1135.0 94:110.0 95:64.0 96:681.0 97:924.0 98:177.0 99:1302.0 100:4269.0 101:5985.0 102:2628.0 103:55876.0 104:5298.0 105:6003.0 106:471.0 107:134.0 108:44.0 109:106.0 110:151.0 111:715.0 112:295.0 113:1157.0 114:1065.0 115:1902.0 116:1693.0 117:24869.0 118:2407.0 119:3013.0 120:325.0 121:179.0 122:26.0 125:71.0 126:224.0 127:784.0 128:…	64689	C00221	WQZGKKKJIJFFOK-VFUOTHLCSA-N	1	0.85	passed	passed
gluconic acid	693148	333	7501	87:39.0 89:155.0 99:15.0 100:306.0 101:268.0 102:393.0 103:2729.0 104:264.0 105:196.0 109:2.0 111:2.0 113:144.0 116:8.0 117:1117.0 118:12.0 127:30.0 129:1186.0 130:285.0 131:546.0 132:183.0 133:997.0 134:13.0 137:1.0 139:7.0 140:38.0 141:4.0 142:28.0 143:746.0 144:263.0 145:25.0 147:6161.0 148:1144.0 149:642.0 150:39.0 151:46.0 153:74.0 154:66.0 155:3.0 157:599.0 159:89.0 160:27.0 161:88.0 164:14…	6857417	C00800	RGHNJXZEOKUKBD-QTBDOELSSA-N	0.59	0.04	remove	passed
galactinol	998425	204	18159	85:66.0 87:175.0 89:250.0 91:18.0 97:23.0 99:93.0 101:427.0 102:83.0 103:3130.0 104:287.0 105:36.0 109:172.0 111:127.0 113:28.0 115:40.0 116:148.0 117:596.0 118:4.0 119:3.0 121:2.0 122:29.0 127:38.0 128:7.0 129:3627.0 130:393.0 131:740.0 132:44.0 133:978.0 134:107.0 135:177.0 138:6.0 139:54.0 141:45.0 142:156.0 143:592.0 144:95.0 145:295.0 147:4585.0 148:833.0 149:610.0 150:39.0 151:69.0 153:106.…	11727586	C01235	VCWMRQDBPZKXKG-ZNVDUFQESA-N	0	0.1	remove	remove
fumaric acid	390016	245	14755	85:387.0 86:38.0 87:9.0 88:13.0 89:36.0 91:8.0 92:19.0 93:21.0 94:2.0 95:36.0 96:23.0 97:35.0 98:167.0 99:149.0 100:30.0 101:19.0 102:3.0 103:106.0 104:6.0 105:54.0 106:32.0 108:1.0 109:14.0 111:16.0 113:179.0 114:8.0 115:714.0 116:73.0 117:197.0 118:25.0 119:46.0 120:15.0 121:3.0 122:5.0 123:4.0 125:11.0 126:132.0 127:348.0 128:131.0 129:57.0 130:40.0 131:175.0 132:35.0 133:1168.0 134:224.0 135:…	444972	C00122	VZCYOOQTPOCHFL-OWOJBTEDSA-N	0.99	0.91	passed	passed
fucose	578299	160	3009	85:191.0 89:328.0 91:5.0 98:6.0 100:250.0 101:182.0 103:132.0 105:64.0 107:33.0 117:5349.0 118:423.0 119:197.0 127:28.0 129:429.0 130:344.0 131:248.0 133:363.0 134:138.0 143:112.0 147:658.0 148:60.0 159:12.0 160:926.0 161:309.0 162:4.0 171:31.0 174:36.0 189:39.0 191:27.0 204:79.0 205:9.0 206:19.0 217:28.0 219:124.0 223:10.0 231:37.0 233:151.0 235:13.0 277:238.0 278:54.0 293:13.0 299:12.0 321:80.0…	439650	C02095	SHZGCJCMOBCMKK-FPRJBGLDSA-N	0.96	0.9	passed	passed
fructose-6-phosphate	804750	315	110281	85:893.0 86:265.0 87:2016.0 88:832.0 89:16945.0 90:1546.0 91:1290.0 92:242.0 93:220.0 98:993.0 100:1644.0 101:12578.0 102:2237.0 103:26181.0 104:2664.0 105:3246.0 106:677.0 107:423.0 113:1447.0 114:5277.0 115:1913.0 116:2562.0 117:7001.0 118:1096.0 119:2528.0 120:327.0 121:575.0 123:235.0 124:142.0 126:1174.0 128:1202.0 129:23339.0 130:3593.0 131:5885.0 132:963.0 133:18769.0 134:2381.0 135:3722.0…	440641	C05345	BGWGXPAPYGQALX-ARQDHWQXSA-N	0	0.31	passed	remove
fructose	641863	307	50366	86:65.0 87:79.0 88:18.0 89:2281.0 90:143.0 99:37.0 100:388.0 101:537.0 102:77.0 103:13851.0 104:1258.0 105:563.0 113:20.0 114:164.0 115:201.0 117:1833.0 118:120.0 119:138.0 122:14.0 125:109.0 128:143.0 129:782.0 130:84.0 131:499.0 133:1810.0 134:211.0 135:10.0 136:17.0 142:22.0 143:105.0 145:56.0 147:4583.0 148:705.0 149:481.0 150:25.0 151:26.0 156:27.0 157:146.0 159:19.0 163:118.0 167:3.0 171:41…	439709	C02336	RFSUNEUAIZKAJO-ARQDHWQXSA-N	1	0.96	passed	passed
ethanolamine	344675	174	113567	85:6259.0 87:11744.0 88:4770.0 89:35566.0 90:1339.0 91:4441.0 92:1163.0 93:1961.0 96:1819.0 100:6393.0 101:3188.0 108:1323.0 110:304.0 111:531.0 124:575.0 130:2171.0 140:164.0 143:635.0 149:3652.0 172:1177.0 174:33073.0 175:2807.0 176:1369.0 185:616.0 186:269.0 187:245.0 188:500.0 194:7375.0 196:788.0 197:3780.0 198:921.0 200:366.0 201:127.0 202:321.0 203:630.0 205:5236.0 215:456.0 216:294.0 217:…	700	C00189	HZAXFHJVJLSVMW-UHFFFAOYSA-N	0.47	0.06	remove	passed
erythritol	471922	217	92	86:57.0 87:443.0 89:682.0 90:92.0 99:480.0 100:41.0 101:1823.0 103:7046.0 104:676.0 105:300.0 106:59.0 109:27.0 111:45.0 113:474.0 115:473.0 116:1861.0 117:6123.0 118:476.0 119:295.0 127:453.0 129:1559.0 130:129.0 131:448.0 133:1902.0 134:216.0 144:53.0 147:9776.0 148:785.0 149:656.0 158:25.0 159:8.0 163:98.0 169:60.0 174:40.0 175:153.0 176:58.0 177:60.0 183:21.0 189:1255.0 190:194.0 191:893.0 19…	222285	C00503	UNXHWFMMPAWVPI-ZXZARUISSA-N	0.97	0.44	passed	passed
epsilon-caprolactam	353069	170	3101	85:3527.0 86:4140.0 87:584.0 88:310.0 89:178.0 90:77.0 92:69.0 93:133.0 94:788.0 95:1631.0 96:9852.0 97:922.0 98:563.0 99:1266.0 100:3522.0 101:560.0 102:1140.0 104:121.0 108:40.0 109:61.0 110:210.0 111:195.0 112:430.0 113:668.0 114:248.0 115:442.0 116:2077.0 117:158.0 118:177.0 119:56.0 121:27.0 124:57.0 125:76.0 126:242.0 127:629.0 128:1076.0 129:519.0 131:354.0 135:55.0 137:46.0 138:80.0 139:6…	7768	C06593	JBKVHLHDHHXQEQ-UHFFFAOYSA-N	0.99	0.19	remove	passed
enolpyruvate	234394	217	16823	85:72.0 86:319.0 87:712.0 88:700.0 89:28.0 90:24.0 91:16.0 92:32.0 93:3.0 97:16.0 99:126.0 100:271.0 101:92.0 102:495.0 103:57.0 104:47.0 105:38.0 106:90.0 107:819.0 108:294.0 110:702.0 111:342.0 113:543.0 114:39.0 115:324.0 118:82.0 120:96.0 124:11.0 125:301.0 126:257.0 127:693.0 130:102.0 131:827.0 133:419.0 134:585.0 136:215.0 137:19.0 143:30.0 144:43.0 146:3.0 147:26175.0 148:4289.0 149:2351.…	1005	C00074	DTBNBXWJWCWCIK-UHFFFAOYSA-N	0.12	0.66	passed	remove
dodecanol	507619	243	12092	85:402.0 86:5.0 87:55.0 88:22.0 89:1221.0 90:28.0 91:164.0 97:1064.0 98:48.0 99:290.0 101:655.0 102:50.0 103:1071.0 104:12.0 105:2.0 107:23.0 110:75.0 111:463.0 113:15.0 115:147.0 116:5.0 117:2.0 119:2.0 124:1.0 125:24.0 127:111.0 129:13.0 130:11.0 132:11.0 133:6.0 143:5.0 147:15.0 166:1.0 171:74.0 175:5.0 185:1.0 188:2.0 189:11.0 190:4.0 191:1.0 220:259.0 221:14.0 223:3.0 243:1615.0 244:323.0 24…	8193	C02277	LQZZUXJYWNFBMV-UHFFFAOYSA-N	0.09	0.82	passed	remove
diglycerol	591074	103	34153	85:905.0 86:267.0 87:916.0 88:733.0 89:1908.0 90:196.0 91:131.0 92:18.0 93:172.0 94:64.0 95:124.0 97:55.0 98:65.0 99:905.0 100:425.0 101:11757.0 102:1309.0 103:41609.0 104:3967.0 105:1938.0 106:282.0 107:68.0 108:95.0 109:75.0 110:106.0 111:279.0 112:76.0 113:288.0 114:248.0 115:2298.0 116:4465.0 117:13368.0 118:1598.0 119:1251.0 120:68.0 121:193.0 122:90.0 123:11.0 124:35.0 127:50.0 129:14510.0 …	42953	NA	GPLRAVKSCUXZTP-UHFFFAOYSA-N	0.12	0.04	remove	remove
D-erythro-sphingosine	859500	204	126903	100:421.0 114:218.0 116:303.0 128:133.0 129:310.0 130:24.0 147:380.0 155:21.0 188:166.0 202:115.0 204:5513.0 205:732.0 206:427.0 223:20.0 345:29.0	5280335	C00319	WWUZIQQURGPMPG-KRWOKUGFSA-N	0	0.41	passed	remove
deoxypentitol	528774	231	33037	87:25.0 89:344.0 90:21.0 101:747.0 102:136.0 103:1141.0 104:17.0 105:123.0 111:54.0 113:68.0 114:9.0 115:1403.0 117:1187.0 118:109.0 119:126.0 128:82.0 129:1844.0 130:246.0 131:413.0 132:69.0 133:945.0 134:35.0 135:18.0 140:208.0 141:182.0 142:167.0 144:282.0 145:197.0 147:3278.0 148:300.0 149:544.0 151:15.0 155:310.0 156:93.0 157:179.0 158:52.0 159:66.0 163:39.0 164:96.0 165:2.0 171:3.0 172:76.0…	270738	NA	FJGNTEKSQVNVTJ-UHFFFAOYSA-N	0.25	0.06	remove	remove
decanol	406505	215	401954	85:945.0 87:1407.0 88:264.0 89:7414.0 90:549.0 91:1421.0 92:116.0 94:41.0 97:4773.0 99:1585.0 101:3616.0 103:7195.0 104:514.0 105:221.0 111:166.0 112:346.0 113:584.0 114:804.0 115:1763.0 119:74.0 127:376.0 129:777.0 138:17.0 139:67.0 141:70.0 146:244.0 153:60.0 154:118.0 157:781.0 158:128.0 159:85.0 164:25.0 167:26.0 168:222.0 170:28.0 172:263.0 173:103.0 174:82.0 176:86.0 182:22.0 187:83.0 190:2…	8174	C01633	MWKFXSUHUHTGQN-UHFFFAOYSA-N	0	0.87	passed	remove
cystine	804619	218	94	85:108.0 86:247.0 87:139.0 88:76.0 89:69.0 91:149.0 92:44.0 93:30.0 95:38.0 98:79.0 99:84.0 100:3048.0 101:429.0 102:207.0 103:131.0 104:31.0 109:39.0 111:37.0 114:248.0 115:750.0 116:370.0 117:152.0 118:99.0 119:32.0 120:118.0 121:41.0 122:20.0 128:86.0 129:101.0 130:257.0 131:402.0 132:617.0 133:343.0 134:123.0 135:57.0 143:27.0 144:115.0 145:43.0 146:3584.0 147:1813.0 148:1380.0 149:261.0 156:…	595	C01420	LEVWYRKDKASIDU-UHFFFAOYSA-N	0.9	0.21	remove	passed
cysteine	500158	220	65	86:175.0 90:83.0 91:341.0 97:81.0 98:68.0 100:3118.0 101:289.0 102:126.0 103:157.0 104:40.0 106:71.0 111:61.0 112:46.0 113:48.0 115:193.0 116:681.0 117:121.0 119:107.0 120:61.0 130:238.0 132:808.0 133:307.0 135:39.0 146:182.0 147:1274.0 149:187.0 163:84.0 172:22.0 204:108.0 217:15.0 218:2544.0 219:362.0 220:2803.0 221:383.0 222:297.0 223:28.0 231:29.0 232:38.0 262:21.0 287:23.0 301:27.0 304:25.0 …	5862	C00097	XUJNEKJLAYXESH-REOHCLBHSA-N	0.88	0.65	passed	passed
cyanoalanine	404807	141	107144	86:1241.0 88:94.0 89:166.0 90:394.0 91:1170.0 94:55.0 95:85.0 96:6.0 97:265.0 98:1353.0 99:179.0 100:4140.0 101:369.0 102:641.0 103:2034.0 104:258.0 106:65.0 107:4456.0 108:489.0 109:498.0 110:1469.0 111:245.0 112:325.0 113:38.0 114:1063.0 115:472.0 116:337.0 118:1446.0 119:282.0 120:39.0 122:52.0 125:199.0 126:273.0 128:1168.0 129:240.0 130:2245.0 132:421.0 133:293.0 134:1843.0 136:161.0 138:37.…	18647689	NA	ADGFNXYXROZUOG-VKHMYHEASA-N	0	0.1	remove	remove
creatinine	502599	115	31	85:370.0 88:85.0 89:36.0 93:61.0 98:181.0 99:1414.0 100:9158.0 101:1232.0 103:128.0 108:34.0 111:15.0 113:594.0 114:567.0 115:27718.0 116:1868.0 118:47.0 124:34.0 130:931.0 134:91.0 135:38.0 136:59.0 139:101.0 142:85.0 143:10910.0 144:1070.0 147:1641.0 155:268.0 158:453.0 159:92.0 160:80.0 161:20.0 162:30.0 165:17.0 167:15.0 169:18.0 170:66.0 171:2993.0 172:140.0 173:285.0 174:113.0 175:26.0 176:…	588	C00791	DDRJAANPRJIHGJ-UHFFFAOYSA-N	0.99	0.84	passed	passed
citrulline	621404	157	1712	85:138.0 86:318.0 89:143.0 90:82.0 91:114.0 92:81.0 95:62.0 97:103.0 98:473.0 99:700.0 100:1254.0 101:216.0 102:109.0 103:52.0 104:50.0 107:195.0 108:36.0 109:94.0 110:101.0 111:43.0 113:64.0 114:128.0 115:311.0 116:35.0 117:38.0 118:54.0 120:48.0 122:24.0 124:39.0 126:87.0 127:262.0 128:173.0 129:140.0 130:668.0 132:139.0 133:229.0 134:91.0 138:26.0 140:306.0 141:1077.0 142:2134.0 143:284.0 144:…	9750	C00327	RHGKLRLOHDJJDR-BYPYZUCNSA-N	0.88	0.62	passed	passed
citric acid	615341	273	17009	85:2393.0 86:978.0 87:2429.0 88:1804.0 89:1356.0 90:269.0 91:265.0 92:123.0 93:1479.0 94:388.0 95:3177.0 96:317.0 97:3468.0 98:1136.0 99:10581.0 100:1312.0 101:3988.0 102:873.0 103:4853.0 104:705.0 105:1579.0 106:439.0 107:609.0 108:188.0 109:207.0 110:271.0 111:6132.0 112:678.0 113:1528.0 114:581.0 115:12445.0 116:5413.0 117:10497.0 118:1457.0 119:2797.0 120:408.0 121:459.0 122:64.0 123:190.0 12…	311	C00158	KRKNYBCHXYNGOX-UHFFFAOYSA-N	1	0.41	passed	passed
cis-10-heptadecenoic acid	742967	129	87713	85:236.0 86:107.0 88:41.0 91:222.0 93:503.0 95:903.0 96:1645.0 97:918.0 98:1295.0 99:246.0 105:210.0 107:81.0 109:458.0 110:548.0 111:194.0 112:173.0 115:48.0 116:452.0 117:5957.0 118:392.0 119:221.0 120:80.0 121:123.0 122:60.0 123:277.0 124:269.0 125:183.0 128:71.0 129:4481.0 130:531.0 131:913.0 132:728.0 133:258.0 134:123.0 135:142.0 136:34.0 137:145.0 138:96.0 139:54.0 142:38.0 143:200.0 145:1…	5312435	C16536	GDTXICBNEOEPAZ-FPLPWBNLSA-N	0.35	0.06	remove	passed
cholesterol	1078536	129	19	85:3277.0 86:357.0 87:698.0 88:331.0 89:2173.0 90:402.0 91:29340.0 92:4360.0 93:20764.0 94:3772.0 95:27816.0 96:2369.0 97:5814.0 98:576.0 99:1514.0 100:67.0 101:2755.0 102:616.0 103:3141.0 104:1732.0 105:26895.0 106:4885.0 107:20090.0 108:3742.0 109:12657.0 110:1522.0 111:3689.0 112:263.0 113:906.0 114:11.0 115:5342.0 116:2555.0 117:9801.0 118:2755.0 119:20567.0 120:8989.0 121:16634.0 122:2141.0 …	5997	C00187	HVYWMOMLDIMFJA-DPAQBDIFSA-N	1	0.94	passed	passed
cerotinic acid	1033286	145	17982	85:1295.0 86:158.0 88:1.0 89:242.0 91:67.0 93:95.0 95:1309.0 96:191.0 97:1943.0 98:1236.0 99:444.0 101:240.0 102:74.0 104:114.0 105:273.0 106:1.0 108:119.0 109:514.0 111:676.0 112:371.0 113:1.0 114:1.0 115:99.0 116:520.0 117:19706.0 118:1850.0 119:625.0 120:16.0 121:455.0 122:38.0 123:291.0 124:92.0 125:288.0 129:8151.0 130:948.0 131:2365.0 132:8532.0 133:1938.0 134:337.0 135:577.0 136:86.0 137:2…	10469	NA	XMHIUKTWLZUKEX-UHFFFAOYSA-N	7.0000000000000007E-2	0.1	remove	remove
cellobiose	932179	204	1373	85:169.0 86:40.0 87:224.0 89:1164.0 93:16.0 95:81.0 96:78.0 97:144.0 99:39.0 100:142.0 101:420.0 102:239.0 103:2566.0 104:303.0 105:530.0 107:39.0 108:20.0 113:215.0 114:2.0 115:122.0 116:171.0 117:1882.0 119:55.0 123:25.0 125:56.0 127:215.0 129:1861.0 130:230.0 131:535.0 132:80.0 133:993.0 141:125.0 142:21.0 143:419.0 144:69.0 145:87.0 146:72.0 147:5903.0 148:921.0 149:340.0 155:337.0 156:102.0 …	6255	C01971	GUBGYTABKSRVRQ-QUYVBRFLSA-N	0.5	0.31	passed	passed
catechol	376695	254	31654	91:577.0 92:334.0 93:115.0 95:3.0 99:82.0 100:110.0 103:11.0 105:263.0 107:8.0 108:313.0 109:65.0 114:59.0 123:37.0 127:337.0 130:41.0 131:58.0 132:7.0 133:23.0 134:138.0 135:40.0 136:2070.0 137:379.0 138:55.0 143:19.0 149:304.0 151:2501.0 152:226.0 153:73.0 161:9.0 165:10.0 166:1403.0 167:230.0 168:17.0 171:128.0 172:68.0 173:10.0 178:5.0 179:97.0 181:38.0 182:33.0 186:72.0 193:38.0 195:8.0 199:…	289	C00090	YCIMNLLNPGFGHC-UHFFFAOYSA-N	7.0000000000000007E-2	0.79	passed	remove
caprylic acid	343358	201	360109	85:2069.0 89:7520.0 90:1745.0 91:1079.0 97:699.0 98:333.0 99:1518.0 102:1732.0 104:5442.0 105:5667.0 106:849.0 107:351.0 109:900.0 110:638.0 111:130.0 113:891.0 116:4895.0 117:48948.0 118:9487.0 119:7606.0 120:383.0 125:140.0 126:62.0 128:588.0 129:12244.0 130:938.0 131:13461.0 132:8341.0 134:6213.0 135:5534.0 136:388.0 138:159.0 143:775.0 145:2609.0 146:433.0 148:16132.0 149:12255.0 150:2600.0 1…	NA	NA	WWZKQHOCKIZLMA-UHFFFAOYSA-N	0.47	0.12	remove	passed
capric acid	452386	229	50422	86:58.0 95:73.0 100:128.0 115:203.0 116:59.0 117:1692.0 118:22.0 129:683.0 130:12.0 131:212.0 132:438.0 143:65.0 145:173.0 154:11.0 168:16.0 183:18.0 185:23.0 201:16.0 229:495.0 230:98.0 243:21.0 244:16.0 338:5.0 388:4.0 421:13.0 452:4.0 478:6.0 497:4.0	2969	C01571	GHVNFZFCNZKVNT-UHFFFAOYSA-N	0.96	0.91	passed	passed
campesterol	1105205	129	213180	85:1807.0 86:108.0 87:96.0 89:466.0 90:42.0 91:6310.0 92:939.0 93:4653.0 94:774.0 95:5896.0 96:455.0 97:1559.0 98:136.0 99:338.0 100:50.0 101:563.0 103:707.0 104:260.0 105:5314.0 106:920.0 107:4111.0 108:688.0 109:2300.0 110:281.0 111:626.0 113:136.0 115:935.0 116:346.0 117:1702.0 118:440.0 119:3825.0 120:1697.0 121:3224.0 122:427.0 123:824.0 124:111.0 125:280.0 126:46.0 127:171.0 128:447.0 129:1…	173183	C01789	SGNBVLSWZMBQTH-PODYLUTMSA-N	0.18	0	remove	remove
cadaverine	631457	174	1661	85:5066.0 86:90202.0 87:9563.0 88:12245.0 89:1089.0 90:312.0 93:5.0 95:178.0 96:159.0 97:1143.0 98:4199.0 99:4660.0 100:46278.0 101:7513.0 102:10440.0 103:2705.0 104:659.0 105:9.0 106:310.0 108:4.0 109:158.0 110:577.0 111:439.0 112:15199.0 113:4665.0 114:6934.0 115:4758.0 116:7847.0 117:7818.0 118:1746.0 119:419.0 120:50.0 122:56.0 123:104.0 124:1379.0 125:251.0 126:3955.0 127:382.0 128:4739.0 12…	273	NA	VHRGRCVQAFMJIZ-UHFFFAOYSA-N	0.03	0.93	passed	remove
butane-2,3-diol	205778	117	485	86:129.0 87:1127.0 88:621.0 94:64.0 101:985.0 102:817.0 103:711.0 104:132.0 105:215.0 106:25.0 110:70.0 113:133.0 115:634.0 116:608.0 117:34024.0 118:3483.0 119:1369.0 120:52.0 125:36.0 127:157.0 129:384.0 131:1115.0 132:285.0 133:2648.0 135:67.0 138:16.0 139:52.0 141:34.0 142:52.0 144:30.0 145:56.0 147:9540.0 148:2021.0 149:1454.0 150:98.0 157:44.0 161:36.0 166:51.0 167:48.0 170:14.0 171:19.0 17…	262	C03046	OWBTYPJTUOEWEK-UHFFFAOYSA-N	0.28000000000000003	0.54	passed	remove
beta-glycerolphosphate	574470	243	22021	85:37.0 101:553.0 102:50.0 103:684.0 106:24.0 112:8.0 113:19.0 115:137.0 117:69.0 129:971.0 130:171.0 131:352.0 133:740.0 134:41.0 135:156.0 137:89.0 139:3.0 147:979.0 148:10.0 149:98.0 155:36.0 179:29.0 181:96.0 183:49.0 191:186.0 192:18.0 193:100.0 195:81.0 207:280.0 208:22.0 209:15.0 211:1590.0 212:184.0 213:144.0 217:86.0 218:77.0 225:19.0 227:200.0 228:29.0 234:34.0 243:1830.0 244:286.0 245:…	2526	C02979	DHCLVCXQIBBOPH-UHFFFAOYSA-N	0.01	0.71	passed	remove
beta-alanyl lysine	894559	174	110189	85:233.0 86:7873.0 87:1113.0 88:299.0 94:49.0 97:35.0 98:314.0 99:57.0 100:9516.0 101:1255.0 102:1023.0 106:21.0 108:212.0 109:178.0 111:45.0 112:213.0 114:227.0 115:588.0 116:687.0 118:71.0 119:90.0 126:34.0 128:1135.0 129:1015.0 130:1300.0 131:1203.0 132:372.0 133:607.0 134:161.0 135:403.0 140:111.0 141:23.0 142:839.0 143:218.0 144:205.0 146:408.0 147:1503.0 148:446.0 154:563.0 156:2083.0 157:1…	440638	C05341	PLDCWKCPEXNWJH-ZETCQYMHSA-N	0	0.12	remove	remove
beta-alanine	435564	248	148	85:228.0 86:3117.0 87:240.0 90:32.0 93:32.0 95:19.0 99:386.0 100:1891.0 101:337.0 102:313.0 103:237.0 104:118.0 107:63.0 113:116.0 114:91.0 117:236.0 119:17.0 120:39.0 129:105.0 130:635.0 133:1533.0 134:301.0 135:92.0 137:24.0 142:51.0 146:224.0 147:2196.0 148:431.0 160:346.0 161:56.0 162:41.0 164:29.0 168:16.0 170:19.0 172:67.0 173:3.0 174:3380.0 175:583.0 176:292.0 181:27.0 187:19.0 188:94.0 18…	239	C00099	UCMIRNVEIXFBKS-UHFFFAOYSA-N	0.62	0.13	remove	passed
azelaic acid	610551	317	329430	85:4024.0 86:2227.0 87:401.0 88:1079.0 91:2867.0 92:570.0 93:4066.0 95:1934.0 96:1467.0 97:5855.0 98:622.0 99:2736.0 100:1110.0 101:2248.0 102:958.0 103:2192.0 107:1747.0 109:3699.0 110:597.0 111:502.0 115:1692.0 116:8089.0 117:17525.0 118:1600.0 119:528.0 121:182.0 123:1047.0 124:1220.0 125:894.0 127:1231.0 129:16201.0 130:2038.0 131:3372.0 133:6408.0 135:1140.0 136:356.0 142:187.0 143:2329.0 14…	19347555	C08261	BDJRBEYXGGNYIS-UHFFFAOYSA-N	0.25	0.12	remove	remove
aspartate	433227	160	2433	85:164.0 89:128.0 98:119.0 99:80.0 100:355.0 101:174.0 102:145.0 103:318.0 106:32.0 107:37.0 110:186.0 113:1.0 114:2591.0 115:65.0 116:731.0 117:1069.0 118:56.0 119:63.0 122:13.0 126:8.0 127:68.0 129:69.0 130:1141.0 131:315.0 132:36.0 133:146.0 134:10.0 135:11.0 136:13.0 139:2.0 143:123.0 144:159.0 145:67.0 146:130.0 147:675.0 148:77.0 149:97.0 150:18.0 153:4.0 157:65.0 159:45.0 160:1737.0 161:14…	5960	C00049	CKLJMWTZIZZHCS-REOHCLBHSA-N	0.81	0.94	passed	passed
asparagine	553743	231	369588	85:5318.0 86:8685.0 87:4286.0 88:2645.0 89:20925.0 90:4572.0 91:1167.0 97:786.0 98:10621.0 99:4490.0 100:67427.0 101:13050.0 102:12363.0 103:140095.0 104:14184.0 105:14434.0 106:985.0 109:425.0 111:1873.0 112:1768.0 113:2060.0 114:17369.0 115:21135.0 116:183956.0 117:33418.0 118:14247.0 119:6078.0 120:784.0 125:6198.0 126:2492.0 127:2444.0 128:10059.0 129:22124.0 130:19769.0 131:39679.0 132:82439…	6267	C00152	DCXYFEDJOCDNAF-REOHCLBHSA-N	1	0.88	passed	passed
arachidonic acid	834339	91	6529	85:397.0 86:104.0 87:64.0 89:105.0 90:43.0 91:4416.0 92:1216.0 93:2782.0 94:1158.0 95:941.0 96:496.0 97:213.0 98:69.0 99:155.0 100:26.0 101:139.0 102:52.0 103:160.0 104:234.0 105:1843.0 106:1764.0 107:979.0 108:197.0 109:348.0 110:119.0 111:47.0 112:6.0 113:53.0 114:46.0 115:358.0 116:598.0 117:2905.0 118:489.0 119:1172.0 120:880.0 121:800.0 122:154.0 123:154.0 124:66.0 125:11.0 128:134.0 129:150…	444899	C00219	YZXBAPSDXZZRGB-DOFZRALJSA-N	0.71	0.06	remove	passed
arachidic acid	856421	117	291	85:167.0 89:444.0 90:10.0 92:58.0 93:400.0 94:80.0 95:656.0 98:494.0 99:384.0 100:46.0 102:86.0 105:51.0 107:116.0 110:60.0 111:101.0 113:12.0 115:21.0 116:933.0 117:16860.0 118:1459.0 119:650.0 120:71.0 125:117.0 128:67.0 129:7682.0 130:803.0 132:6486.0 133:1341.0 134:343.0 135:92.0 137:72.0 138:29.0 140:58.0 141:48.0 143:611.0 144:144.0 145:3932.0 146:417.0 157:65.0 159:172.0 160:80.0 161:46.0 …	10467	C06425	VKOBVWXKNCXXDE-UHFFFAOYSA-N	0.81	0.82	passed	passed
arabitol	570685	217	17001	85:1293.0 86:336.0 87:2250.0 88:1800.0 89:10668.0 90:944.0 91:389.0 93:11.0 94:91.0 97:229.0 98:214.0 99:1575.0 100:556.0 101:9601.0 102:1764.0 103:111243.0 104:10199.0 105:5343.0 106:115.0 107:87.0 108:59.0 109:95.0 110:79.0 111:829.0 112:123.0 113:2239.0 114:485.0 115:2683.0 116:4353.0 117:51800.0 118:5071.0 119:3906.0 120:387.0 121:197.0 123:19.0 125:110.0 127:622.0 128:411.0 129:46607.0 130:5…	94154	C01904	HEBKCHPVOIAQTA-QWWZWVQMSA-N	0.09	0.19	remove	remove
anthranilic acid	473469	120	389054	88:494.0 89:847.0 90:3355.0 91:11029.0 92:76712.0 93:5151.0 94:366.0 95:307.0 96:297.0 97:5287.0 104:835.0 105:888.0 106:813.0 107:559.0 109:241.0 111:1305.0 116:161.0 118:1894.0 119:102639.0 120:103348.0 121:7614.0 122:911.0 123:201.0 130:714.0 131:428.0 132:1470.0 133:5975.0 134:9470.0 135:1655.0 136:1711.0 137:715.0 138:158.0 139:39.0 146:764.0 147:1069.0 148:2449.0 149:1452.0 150:39612.0 151:…	227	C00108	RWZYAGGXGHYGMB-UHFFFAOYSA-N	0	0.38	passed	remove
aniline	310488	150	401918	86:111.0 91:607.0 92:618.0 93:545.0 94:215.0 95:200.0 96:236.0 102:178.0 105:245.0 106:201.0 107:53.0 108:98.0 110:1126.0 119:170.0 120:662.0 121:64.0 122:90.0 123:64.0 132:343.0 133:235.0 134:1555.0 135:289.0 140:47.0 143:229.0 146:179.0 148:445.0 149:222.0 150:10523.0 151:1368.0 152:447.0 153:91.0 154:20.0 156:71.0 158:18.0 165:2361.0 166:287.0 167:137.0 174:14.0 191:99.0 197:29.0 200:620.0 201…	6115	C00292	PAYRUJLWNCNPSJ-UHFFFAOYSA-N	0	0.74	passed	remove
aminomalonic acid	455754	133	413	86:2942.0 88:141.0 89:112.0 91:83.0 95:21.0 96:52.0 99:117.0 100:1404.0 101:500.0 102:258.0 103:262.0 105:161.0 113:119.0 114:63.0 115:110.0 116:295.0 117:454.0 119:188.0 120:63.0 121:40.0 122:45.0 131:1530.0 132:103.0 133:2100.0 134:376.0 143:19.0 144:92.0 147:5888.0 148:433.0 149:305.0 152:37.0 154:11.0 158:171.0 160:45.0 161:81.0 164:29.0 167:17.0 173:76.0 174:1023.0 175:272.0 176:72.0 178:67.…	100714	C00872	JINBYESILADKFW-UHFFFAOYSA-N	0.96	0.91	passed	passed
alpha-ketoglutarate	507392	198	294	85:208.0 87:154.0 89:4657.0 90:84.0 91:201.0 94:49.0 98:155.0 99:133.0 101:112.0 102:113.0 103:234.0 110:90.0 112:1654.0 113:180.0 114:75.0 115:296.0 118:19.0 125:56.0 126:615.0 128:246.0 129:323.0 131:331.0 133:422.0 135:87.0 142:51.0 143:95.0 144:23.0 145:67.0 147:7768.0 148:1161.0 149:693.0 152:14.0 154:243.0 155:35.0 156:3139.0 157:398.0 158:205.0 159:36.0 160:14.0 161:16.0 163:100.0 170:1125…	51	C00026	KPGXRSRHYNQIFN-UHFFFAOYSA-N	0.56999999999999995	0	remove	passed
alpha-aminoadipic acid	571057	260	17973	85:1555.0 86:2633.0 87:846.0 88:680.0 89:284.0 90:386.0 92:329.0 94:164.0 95:2.0 96:908.0 98:4190.0 99:1189.0 100:13430.0 101:1626.0 102:1520.0 103:3607.0 104:385.0 105:2.0 107:7.0 108:1334.0 109:203.0 110:74.0 112:723.0 114:1527.0 115:7109.0 116:3722.0 117:7399.0 118:1068.0 119:192.0 120:191.0 124:222.0 126:23.0 128:18099.0 129:16012.0 130:3295.0 131:5367.0 132:1481.0 133:4474.0 134:744.0 135:24…	92136	C00956	OYIFNHCXNCRBQI-BYPYZUCNSA-N	7.0000000000000007E-2	0.19	remove	remove
alloxanoic acid	584472	331	5488	85:90.0 86:216.0 88:12.0 90:29.0 91:60.0 92:647.0 93:31.0 98:94.0 99:71.0 100:928.0 101:142.0 103:181.0 105:46.0 106:30.0 107:34.0 110:73.0 114:97.0 115:268.0 116:505.0 117:248.0 118:33.0 120:196.0 128:88.0 130:65.0 131:771.0 132:188.0 133:599.0 134:186.0 136:10.0 140:42.0 141:51.0 142:42.0 143:25.0 144:271.0 145:19.0 147:2447.0 148:355.0 149:217.0 150:54.0 152:12.0 153:35.0 154:1.0 156:107.0 157…	94146	NA	BXTYRIKKNHXERN-UHFFFAOYSA-N	0.15	0	remove	remove
allantoic acid	726050	259	117021	85:9202.0 86:13527.0 87:6721.0 88:2646.0 89:3219.0 90:881.0 91:267.0 92:306.0 93:763.0 94:240.0 95:279.0 96:330.0 97:473.0 98:1578.0 99:17000.0 100:119531.0 101:43572.0 102:14466.0 103:2967.0 104:591.0 105:379.0 106:147.0 107:115.0 108:53.0 109:92.0 110:262.0 111:598.0 112:367.0 113:1495.0 114:2528.0 115:12227.0 116:26372.0 117:15426.0 118:2713.0 119:1020.0 120:394.0 121:150.0 124:100.0 125:271.0…	203	C00499	NUCLJNSWZCHRKL-UHFFFAOYSA-N	0.15	0.04	remove	remove
alanine-alanine	522546	116	84119	85:1571.0 86:1791.0 87:1892.0 88:597.0 89:299.0 95:10.0 97:488.0 98:97.0 99:267.0 100:3094.0 101:1284.0 102:1277.0 103:1716.0 104:302.0 105:510.0 108:53.0 110:263.0 112:207.0 113:220.0 114:776.0 115:651.0 116:37705.0 117:5721.0 118:3529.0 119:241.0 120:197.0 125:76.0 127:526.0 128:398.0 129:613.0 130:922.0 131:3033.0 132:917.0 133:608.0 134:137.0 139:44.0 140:598.0 142:82.0 143:282.0 144:545.0 14…	5484352	C00993	DEFJQIDDEAULHB-IMJSIDKUSA-N	0	0.66	passed	remove
alanine	244189	116	2	85:3158.0 86:13644.0 87:4068.0 88:3439.0 89:983.0 90:196.0 91:253.0 93:372.0 94:6680.0 95:665.0 97:207.0 98:1020.0 99:805.0 100:24444.0 101:7141.0 102:7827.0 103:18348.0 104:1762.0 105:2019.0 107:860.0 110:602.0 112:751.0 113:917.0 114:4190.0 115:4871.0 116:395401.0 117:48488.0 118:16494.0 119:2692.0 120:172.0 127:1339.0 128:5915.0 129:862.0 130:2771.0 131:6829.0 132:2965.0 133:10359.0 134:1720.0…	5950	C00041	QNAYBMKLOCPYGJ-REOHCLBHSA-N	0.97	0.96	passed	passed
adrenaline	678907	116	108124	85:42.0 86:186.0 87:87.0 88:29.0 89:54.0 91:74.0 97:48.0 100:92.0 101:72.0 102:64.0 103:84.0 104:41.0 105:34.0 111:26.0 112:25.0 115:80.0 116:17223.0 117:1856.0 118:562.0 119:88.0 124:29.0 128:23.0 131:161.0 133:181.0 135:31.0 139:20.0 143:26.0 147:937.0 148:147.0 149:126.0 152:28.0 161:38.0 163:43.0 174:31.0 179:160.0 188:43.0 191:46.0 192:32.0 193:132.0 198:22.0 201:32.0 205:28.0 206:16.0 207:5…	NA	NA	UCTWMZQNUQWSLP-VIFPVBQESA-N	0	0.16	remove	remove
adipic acid	474435	111	125	85:2037.0 86:2852.0 87:703.0 88:641.0 89:904.0 90:27.0 91:64.0 92:167.0 93:122.0 94:58.0 95:60.0 96:79.0 97:441.0 99:4029.0 100:405.0 101:502.0 102:524.0 105:259.0 107:59.0 108:26.0 109:187.0 110:362.0 111:58622.0 112:3744.0 113:1086.0 114:171.0 115:1351.0 116:2824.0 117:11244.0 118:1055.0 119:703.0 120:50.0 123:10.0 124:19.0 125:208.0 126:57.0 128:229.0 129:9390.0 130:2687.0 131:1989.0 132:910.0…	196	C06104	WNLRTRBMVRJNCN-UHFFFAOYSA-N	0.87	0.21	remove	passed
adenosine-5-monophosphate	1038688	315	1726	89:44.0 90:17.0 95:28.0 99:134.0 100:1.0 101:125.0 103:17.0 109:23.0 111:98.0 113:1.0 114:17.0 115:10.0 121:48.0 125:109.0 129:374.0 133:166.0 137:3.0 140:48.0 141:68.0 142:69.0 143:116.0 147:698.0 151:31.0 153:46.0 156:6.0 157:17.0 158:16.0 162:7.0 164:3.0 165:144.0 169:2803.0 170:341.0 171:190.0 178:12.0 181:16.0 184:73.0 189:15.0 192:650.0 193:195.0 195:98.0 197:2.0 206:112.0 207:185.0 208:286…	6083	C00020	UDMBCSSLTHHNCD-KQYNXXCUSA-N	0	0.12	remove	remove
adenine	645853	264	378316	85:643.0 100:552.0 137:156.0 138:264.0 139:151.0 140:48.0 152:160.0 158:74.0 159:73.0 166:187.0 167:40.0 176:217.0 187:44.0 191:90.0 192:1267.0 201:48.0 213:93.0 215:51.0 222:72.0 223:112.0 226:22.0 238:93.0 248:22.0 257:37.0 264:3355.0 265:321.0 266:368.0 271:68.0 279:1029.0 292:31.0 301:79.0 327:81.0 339:28.0 400:38.0 439:20.0	190	C00147	GFFGJBXGBJISGV-UHFFFAOYSA-N	0	0.25	remove	remove
aconitic acid	584528	229	17684	85:2648.0 86:266.0 88:435.0 89:1192.0 90:14.0 92:1.0 93:2087.0 94:228.0 95:4159.0 96:3281.0 97:12518.0 98:2803.0 99:2545.0 100:300.0 101:937.0 102:847.0 103:1973.0 104:282.0 105:827.0 107:424.0 108:480.0 109:543.0 110:1689.0 111:2272.0 112:1626.0 113:1605.0 114:241.0 115:2439.0 116:1010.0 117:6100.0 118:741.0 119:2547.0 120:254.0 121:688.0 122:49.0 123:977.0 124:261.0 125:773.0 126:530.0 127:804.…	643757	C00417	GTZCVFVGUGFEME-IWQZZHSRSA-N	0.91	0	remove	passed
acetoacetate	506250	247	483127	85:1271.0 86:142.0 87:274.0 88:134.0 89:3724.0 90:466.0 91:1179.0 94:299.0 95:201.0 98:1421.0 99:1185.0 100:1435.0 101:461.0 103:1283.0 106:199.0 108:240.0 112:186.0 113:614.0 114:457.0 115:6408.0 116:717.0 117:1630.0 118:244.0 119:553.0 122:308.0 123:577.0 124:185.0 131:1461.0 132:524.0 133:1948.0 134:245.0 145:82.0 147:5149.0 148:1385.0 149:539.0 150:117.0 151:117.0 154:1584.0 156:363.0 158:197…	6971017	C00164	WDJHALXBUFZDSR-UHFFFAOYSA-M	0.03	0.12	remove	remove
acetaminophen	540006	206	135615	85:60622.0 86:56123.0 87:23307.0 88:13299.0 89:93060.0 90:103594.0 91:411005.0 92:54790.0 93:67496.0 94:19245.0 95:82383.0 96:45671.0 97:26750.0 98:10537.0 99:19068.0 100:36795.0 101:9990.0 102:23109.0 103:42908.0 104:41387.0 105:191254.0 106:57093.0 107:55740.0 108:13928.0 109:45182.0 110:20945.0 111:25027.0 112:9423.0 113:4843.0 114:256427.0 115:154677.0 116:1180424.0 117:182866.0 118:76390.0 1…	1983	C06804	RZVAJINKPMORJF-UHFFFAOYSA-N	0.13	0.13	remove	remove
5-aminovaleric acid	536657	174	1698	85:189.0 86:2159.0 87:251.0 97:75.0 98:42.0 99:58.0 100:1189.0 101:180.0 102:422.0 107:116.0 109:25.0 112:223.0 114:52.0 115:46.0 116:194.0 117:280.0 123:29.0 125:1.0 126:134.0 128:21.0 129:828.0 130:249.0 131:289.0 132:190.0 133:45.0 135:16.0 146:99.0 148:253.0 152:19.0 154:184.0 156:230.0 157:40.0 158:71.0 160:40.0 170:64.0 172:165.0 174:8981.0 175:1547.0 176:642.0 177:54.0 186:31.0 188:42.0 19…	138	C00431	JJMDCOVWQOJGCB-UHFFFAOYSA-N	7.0000000000000007E-2	0.99	passed	remove
4-hydroxyphenylacetic acid	542795	179	31555	85:74.0 89:848.0 90:484.0 91:340.0 93:30.0 95:3.0 97:50.0 98:40.0 101:1.0 102:542.0 104:207.0 105:301.0 107:207.0 109:9.0 112:6.0 113:36.0 114:37.0 116:22.0 117:97.0 119:14.0 121:91.0 123:17.0 130:32.0 133:307.0 134:89.0 135:516.0 136:71.0 137:25.0 142:12.0 145:27.0 147:753.0 149:559.0 150:125.0 151:12.0 153:1.0 161:273.0 162:35.0 163:909.0 164:2215.0 165:409.0 166:53.0 169:9.0 171:18.0 172:6.0 1…	127	C00642	XQXPVVBIMDBYFF-UHFFFAOYSA-N	0.06	0.44	passed	remove
4-hydroxybutyric acid	325027	233	85123	85:1473.0 86:1030.0 88:1141.0 90:78.0 97:88.0 99:1509.0 100:534.0 101:1470.0 102:152.0 103:1274.0 104:135.0 105:287.0 109:555.0 110:127.0 111:131.0 113:83.0 115:915.0 116:653.0 117:10011.0 118:922.0 119:717.0 129:821.0 130:174.0 131:930.0 132:466.0 133:1873.0 134:148.0 143:2878.0 144:298.0 147:42121.0 148:6583.0 149:3200.0 150:406.0 151:85.0 157:102.0 187:41.0 192:99.0 204:836.0 205:197.0 222:17.…	10413	C00989	SJZRECIVHVDYJC-UHFFFAOYSA-N	0.31	0.22	remove	passed
4-hydroxybenzoate	537925	223	34016	85:234.0 86:343.0 87:138.0 88:10.0 89:445.0 90:153.0 91:1213.0 92:426.0 94:40.0 95:138.0 97:24.0 99:110.0 100:926.0 102:103.0 103:924.0 104:382.0 105:205.0 107:273.0 108:181.0 109:237.0 110:52.0 111:54.0 112:151.0 113:137.0 114:118.0 115:619.0 116:25.0 117:1204.0 118:246.0 119:2.0 120:165.0 121:272.0 122:78.0 126:804.0 128:1.0 129:116.0 130:67.0 131:85.0 132:195.0 133:25.0 134:349.0 135:418.0 136…	135	C00156	FJKROLUGYXJWQN-UHFFFAOYSA-N	0.16	0.04	remove	remove
4-aminobutyric acid	488730	304	1842	85:2931.0 86:36127.0 88:1868.0 89:824.0 90:367.0 91:21.0 92:27.0 93:383.0 94:61.0 95:474.0 96:289.0 97:896.0 98:1926.0 99:2673.0 100:23284.0 101:4921.0 102:4701.0 103:1487.0 104:675.0 105:715.0 106:24.0 107:184.0 108:203.0 109:406.0 110:716.0 111:335.0 112:2089.0 113:1884.0 114:3527.0 115:3212.0 116:3300.0 117:5040.0 118:1020.0 119:1376.0 120:195.0 121:54.0 122:39.0 123:55.0 124:233.0 125:201.0 1…	119	C00334	BTCSSZJGUNDROE-UHFFFAOYSA-N	0.04	0.44	passed	remove
3-phenyllactic acid	516011	193	113643	90:151.0 91:4047.0 92:276.0 93:36.0 101:283.0 103:861.0 104:675.0 105:348.0 115:199.0 117:554.0 118:76.0 119:236.0 120:23.0 121:151.0 123:19.0 131:1334.0 132:204.0 133:1618.0 134:213.0 135:228.0 137:22.0 144:30.0 147:9562.0 148:1737.0 149:951.0 150:54.0 161:262.0 163:188.0 164:41.0 169:74.0 175:49.0 176:17.0 177:84.0 178:39.0 190:53.0 191:160.0 192:127.0 193:7922.0 194:979.0 195:193.0 205:277.0 2…	3848	NA	VOXXWSYKYCBWHO-UHFFFAOYSA-N	0.06	0.24	remove	remove
3-hydroxybutyric acid	278832	191	377521	85:1471.0 88:9036.0 89:1711.0 92:125.0 99:633.0 102:1109.0 105:612.0 109:829.0 110:164.0 115:8341.0 116:1615.0 117:42708.0 118:2978.0 119:1658.0 120:470.0 133:7391.0 134:2373.0 136:99.0 139:74.0 143:5871.0 148:19137.0 151:373.0 158:677.0 161:176.0 178:223.0 189:798.0 190:439.0 191:10676.0 204:1458.0 211:94.0 218:799.0 233:8226.0 234:1318.0 237:95.0 267:93.0 269:109.0 271:72.0 275:173.0 284:377.0 …	441	NA	WHBMMWSBFZVSSR-UHFFFAOYSA-N	0.84	0.22	remove	passed
3-Aminopiperidine-2,6-dione	525893	156	215853	85:6557.0 86:3382.0 92:43.0 94:225.0 95:211.0 97:365.0 98:2675.0 99:2953.0 100:7113.0 101:3220.0 106:82.0 108:195.0 110:581.0 111:400.0 112:4029.0 113:2102.0 114:2003.0 115:1921.0 116:17844.0 117:3573.0 118:1437.0 119:557.0 121:1648.0 122:20.0 123:33.0 124:139.0 126:467.0 127:579.0 128:1787.0 129:3959.0 130:2661.0 132:634.0 133:3611.0 134:400.0 135:376.0 138:92.0 139:170.0 140:7311.0 141:2540.0 1…	134508	NA	NPWMTBZSRRLQNJ-UHFFFAOYSA-N	0.88	0.87	passed	passed
3-aminoisobutyric acid	455267	248	68084	86:338518.0 87:46881.0 88:16592.0 99:1719.0 100:184623.0 101:23299.0 102:35160.0 103:16116.0 104:4899.0 113:5017.0 114:8548.0 115:3909.0 116:23405.0 117:18916.0 118:5795.0 119:6263.0 120:431.0 122:605.0 130:36886.0 131:26230.0 132:14131.0 133:54171.0 134:10324.0 135:989.0 136:144.0 144:5214.0 146:15280.0 147:92433.0 148:14500.0 149:6149.0 150:1268.0 157:1090.0 158:5311.0 160:11439.0 162:1053.0 17…	64956	C05145	QCHPKSFMDHPSNR-UHFFFAOYSA-N	0.03	0.99	passed	remove
3-(4-hydroxyphenyl)propionic acid	598147	179	110341	85:576.0 87:354.0 88:431.0 89:1639.0 90:679.0 91:2659.0 92:227.0 93:254.0 95:404.0 97:47.0 99:124.0 101:578.0 102:306.0 104:649.0 105:1003.0 107:471.0 110:63.0 115:641.0 116:1512.0 117:868.0 118:186.0 119:494.0 120:81.0 121:377.0 123:164.0 124:62.0 127:41.0 131:1081.0 133:818.0 134:134.0 135:1445.0 136:155.0 137:195.0 140:1363.0 141:53.0 145:234.0 147:1204.0 148:168.0 149:1752.0 150:374.0 151:130…	10394	C01744	NMHMNPHRMNGLLB-UHFFFAOYSA-N	0.01	0.18	remove	remove
2-picolinic acid	381532	180	389051	86:1588.0 89:896.0 90:862.0 91:2690.0 92:11318.0 93:47849.0 94:9518.0 95:7006.0 97:2828.0 98:4678.0 99:2164.0 100:1232.0 104:1893.0 105:1287.0 106:88612.0 107:16043.0 108:16176.0 109:14782.0 110:5927.0 117:554.0 118:578.0 119:716.0 120:11516.0 121:2595.0 122:19965.0 123:3095.0 124:1799.0 125:683.0 128:408.0 132:949.0 133:534.0 134:3032.0 135:1736.0 136:373174.0 137:50656.0 138:16721.0 139:1071.0 …	1018	C10164	SIOXPEMLGUPBBT-UHFFFAOYSA-N	0.31	0.13	remove	passed
2-ketoisocaproic acid	310761	89	208	85:129.0 86:213.0 88:136.0 89:5113.0 90:387.0 91:282.0 98:690.0 99:3574.0 100:584.0 101:86.0 103:142.0 104:34.0 105:37.0 110:2780.0 111:140.0 113:196.0 114:693.0 115:2338.0 116:377.0 117:158.0 118:61.0 119:177.0 123:21.0 126:192.0 128:49.0 134:174.0 135:32.0 140:183.0 143:201.0 150:40.0 151:21.0 153:18.0 154:48.0 156:80.0 157:32.0 158:269.0 159:57.0 162:23.0 167:25.0 172:42.0 173:31.0 174:195.0 1…	70	C00233	BKAJNAXTPSGJCU-UHFFFAOYSA-N	0.99	0.06	remove	passed
2-hydroxyvaleric acid	309587	131	25922	85:783.0 86:12.0 89:96.0 95:343.0 99:185.0 101:10.0 110:16.0 113:33.0 115:380.0 116:57.0 117:78.0 127:85.0 130:28.0 131:2537.0 132:259.0 133:199.0 147:2527.0 148:299.0 149:168.0 189:23.0 200:55.0 204:42.0 205:87.0 247:159.0	98009	NA	JRHWHSJDIILJAT-UHFFFAOYSA-N	0.37	0	remove	passed
2-hydroxyisovaleric acid	280835	145	170069	87:587.0 89:557.0 91:409.0 96:190.0 98:189.0 99:1642.0 101:1126.0 103:1385.0 104:607.0 105:630.0 106:109.0 109:118.0 112:182.0 113:479.0 115:2063.0 118:1242.0 119:483.0 120:140.0 123:36.0 124:13.0 126:256.0 128:210.0 129:1513.0 131:3446.0 132:418.0 133:6444.0 136:76.0 139:32.0 141:44.0 143:692.0 144:1141.0 145:57367.0 146:9593.0 147:35591.0 148:7582.0 149:4899.0 150:445.0 151:226.0 152:53.0 153:7…	99823	NA	NGEWQZIDQIYUNV-UHFFFAOYSA-N	0.24	0.1	remove	remove
2-hydroxyisocaproic acid	325346	159	85104	86:155.0 90:108.0 91:492.0 92:61.0 94:74.0 95:94.0 96:100.0 97:327.0 98:68.0 100:363.0 102:391.0 103:13609.0 104:1068.0 105:672.0 106:74.0 108:30.0 111:182.0 113:89.0 115:965.0 117:1875.0 118:177.0 119:207.0 120:71.0 121:64.0 122:44.0 123:35.0 125:19.0 127:303.0 128:19.0 130:292.0 131:1468.0 132:130.0 133:4379.0 134:466.0 135:439.0 144:371.0 149:1005.0 151:150.0 152:41.0 153:15.0 154:29.0 155:34.…	NA	NA	LVRFTAZAXQPQHI-UHFFFAOYSA-N	0	0.1	remove	remove
2-hydroxyglutaric acid	508940	247	64653	85:49170.0 94:4316.0 95:8610.0 96:411.0 99:3425.0 101:2531.0 107:138.0 108:287.0 109:460.0 112:3773.0 116:10630.0 117:5990.0 129:189957.0 130:27268.0 131:17646.0 133:14331.0 134:3025.0 135:3017.0 143:753.0 145:236.0 147:66751.0 148:9317.0 149:28512.0 150:3531.0 151:2259.0 157:51462.0 159:7840.0 161:1150.0 162:214.0 163:4874.0 165:462.0 169:1849.0 170:49.0 185:1987.0 186:1991.0 190:250.0 192:795.0…	43	C02630	HWXBTNAVRSUOJR-UHFFFAOYSA-N	0.25	0.26	remove	remove
2-hydroxybutanoic acid	258161	131	40	86:245.0 87:1207.0 89:112.0 95:545.0 97:102.0 99:553.0 101:976.0 103:517.0 104:78.0 112:23.0 113:68.0 114:20.0 115:1186.0 116:223.0 117:711.0 125:24.0 129:273.0 131:25648.0 132:2895.0 133:3706.0 134:1175.0 137:61.0 138:29.0 139:26.0 143:727.0 144:93.0 145:26.0 147:22332.0 148:3774.0 149:2177.0 150:118.0 151:24.0 169:35.0 175:94.0 184:455.0 189:64.0 190:978.0 191:270.0 192:77.0 195:16.0 205:1662.0…	440864	C05984	AFENDNXGAFYKQO-VKHMYHEASA-N	0.19	0.43	passed	remove
2-deoxytetronic acid	390517	117	4544	85:419.0 87:169.0 88:9.0 95:14.0 99:220.0 100:305.0 101:327.0 102:2888.0 103:526.0 104:147.0 108:46.0 110:120.0 111:15.0 113:79.0 115:450.0 116:85.0 117:6416.0 118:804.0 119:462.0 120:11.0 129:659.0 130:1369.0 131:1144.0 132:137.0 133:1986.0 134:3.0 135:116.0 136:11.0 140:17.0 143:144.0 144:4.0 147:3885.0 148:800.0 149:1025.0 150:109.0 151:56.0 152:17.0 153:775.0 154:23.0 155:13.0 157:37.0 159:3.…	192742	NA	UFYGCFHQAXXBCF-UHFFFAOYSA-N	0.93	0	remove	passed
2-aminophenol	438445	150	124439	90:40.0 91:610.0 92:264.0 102:330.0 103:101.0 105:91.0 106:500.0 107:111.0 118:53.0 120:128.0 121:114.0 131:155.0 132:81.0 134:79.0 135:2899.0 136:412.0 137:172.0 146:31.0 148:117.0 149:172.0 150:5118.0 151:615.0 152:196.0 162:37.0 163:28.0 164:126.0 165:1107.0 166:269.0 167:47.0 176:23.0 178:153.0 179:62.0 180:150.0 181:99.0 194:63.0 222:111.0 223:30.0 237:13.0 238:764.0 239:206.0 240:99.0 252:3…	5801	NA	CDAWCLOXVUBKRW-UHFFFAOYSA-N	0	0.41	passed	remove
2-aminobutyric acid	288133	130	46153	98:431.0 103:361.0 127:88.0 128:210.0 130:18385.0 131:1890.0 142:364.0 218:235.0 219:19.0 232:139.0 233:14.0 242:5.0 281:20.0 342:4.0 370:1.0 378:12.0 415:3.0 484:3.0 497:12.0	6657	C02721	QWCKQJZIFLGMSD-UHFFFAOYSA-N	0.88	0.19	remove	passed
2,5-dihydroxypyrazine	397526	241	2254	85:168.0 86:172.0 87:115.0 93:14.0 97:710.0 98:27.0 100:66.0 108:4.0 109:15.0 111:179.0 113:419.0 114:172.0 115:562.0 127:101.0 128:126.0 129:169.0 130:13.0 140:38.0 144:10.0 145:499.0 146:11.0 167:155.0 168:17.0 172:5.0 174:1.0 177:4.0 182:157.0 183:31.0 197:1.0 211:11.0 213:6.0 215:3.0 241:1811.0 242:397.0 243:132.0 255:138.0 256:387.0 257:73.0 258:12.0 302:5.0 311:2.0 328:1.0 337:1.0 395:8.0 4…	23368901	NA	USHRADXTTYICIJ-UHFFFAOYSA-N	0.25	0.88	passed	remove
2,4-diaminobutyric acid	570766	174	104406	86:4905.0 87:90.0 88:301.0 91:62.0 94:20.0 98:160.0 99:142.0 100:4281.0 101:897.0 102:1077.0 103:277.0 112:246.0 113:93.0 114:435.0 115:672.0 116:612.0 118:65.0 119:157.0 126:145.0 127:154.0 128:428.0 129:233.0 130:1039.0 131:479.0 132:493.0 133:942.0 134:73.0 135:57.0 139:76.0 142:61.0 145:112.0 146:917.0 147:2627.0 148:46.0 149:79.0 155:335.0 157:53.0 158:170.0 170:85.0 171:44.0 172:682.0 174:1…	134490	C03283	OGNSCSPNOLGXSM-VKHMYHEASA-N	0	0.1	remove	remove
2,3-dihydroxypyridine	372944	240	351308	85:661.0 90:182.0 91:342.0 92:647.0 97:134.0 100:225.0 101:209.0 102:67.0 105:95.0 108:236.0 111:215.0 112:225.0 114:170.0 116:105.0 118:36.0 122:211.0 124:85.0 125:159.0 131:256.0 134:294.0 136:77.0 137:281.0 138:29.0 140:111.0 141:150.0 142:79.0 148:161.0 150:636.0 151:129.0 152:657.0 153:64.0 154:52.0 165:110.0 166:780.0 167:242.0 168:514.0 169:32.0 174:44.0 176:21.0 181:117.0 183:52.0 185:99.…	28115	NA	GGOZGYRTNQBSSA-UHFFFAOYSA-N	0.76	0.99	passed	passed
1-monostearin	959214	203	648	85:2387.0 86:245.0 88:342.0 89:880.0 90:108.0 91:126.0 93:404.0 94:183.0 95:2259.0 96:306.0 97:2167.0 98:609.0 99:768.0 100:91.0 101:4087.0 102:436.0 103:4290.0 104:462.0 105:416.0 106:95.0 107:246.0 108:39.0 109:1410.0 110:130.0 111:1003.0 112:196.0 113:337.0 114:74.0 115:511.0 116:2218.0 117:3517.0 118:444.0 119:328.0 120:48.0 121:179.0 122:22.0 123:677.0 124:97.0 125:278.0 128:153.0 129:4761.0…	24699	D01947	VBICKXHEKHSIBG-UHFFFAOYSA-N	0.15	0.88	passed	remove
1-monopalmitin	901749	371	2070	85:11049.0 86:1066.0 87:1727.0 88:2503.0 89:4332.0 90:546.0 91:849.0 93:1712.0 94:656.0 95:11870.0 96:1156.0 97:8236.0 98:3082.0 99:3966.0 100:546.0 101:20046.0 102:2216.0 103:20674.0 104:2095.0 105:2096.0 106:183.0 107:1123.0 108:131.0 109:6523.0 110:712.0 111:3012.0 112:681.0 113:1739.0 114:217.0 115:2374.0 116:10634.0 117:15865.0 118:1742.0 119:1613.0 120:72.0 121:1202.0 122:204.0 123:3774.0 1…	14900	C01885	QHZLMUACJMDIAE-UHFFFAOYSA-N	0.6	0.88	passed	passed
1-kestose	1125716	361	347662	99:528.0 101:1788.0 103:20231.0 104:2117.0 105:922.0 109:1448.0 116:687.0 117:9035.0 118:481.0 129:12834.0 131:2802.0 133:2134.0 143:2847.0 147:22370.0 148:4931.0 149:3856.0 153:880.0 155:3956.0 156:982.0 157:2703.0 159:649.0 167:592.0 169:15751.0 170:2170.0 171:3606.0 173:446.0 183:4029.0 185:1049.0 189:4118.0 190:1115.0 191:5061.0 199:179.0 200:233.0 203:936.0 205:9805.0 206:802.0 213:727.0 215…	440080	C03661	VAWYEUIPHLMNNF-OESPXIITSA-N	7.0000000000000007E-2	0.32	passed	remove
1,5-anhydroglucitol	633603	217	209168	85:8076.0 87:8514.0 88:4105.0 89:11826.0 91:2299.0 93:1315.0 97:9162.0 99:7502.0 101:39453.0 103:19594.0 104:9922.0 105:4488.0 107:1196.0 112:683.0 113:13185.0 114:2377.0 115:20033.0 116:21845.0 117:18727.0 118:2184.0 119:10738.0 126:1063.0 128:3432.0 129:44263.0 130:15890.0 131:24830.0 134:12410.0 135:7684.0 136:682.0 140:166.0 141:1645.0 143:8913.0 144:3126.0 145:2858.0 147:130247.0 148:26087.0…	64960	C07326	MPCAJMNYNOGXPB-SLPGGIOYSA-N	0.74	0.1	remove	passed
1,2-anhydro-myo-inositol	651472	318	16557	85:790.0 86:151.0 87:1307.0 88:8.0 90:93.0 91:58.0 95:305.0 97:198.0 98:63.0 99:708.0 101:2297.0 102:106.0 103:7446.0 104:505.0 109:190.0 110:51.0 111:679.0 112:156.0 113:813.0 116:1127.0 119:592.0 124:1.0 125:76.0 126:241.0 127:578.0 129:10841.0 131:3376.0 132:122.0 133:9161.0 134:1359.0 135:672.0 137:79.0 138:32.0 139:109.0 140:12.0 141:333.0 142:319.0 143:2694.0 144:231.0 146:121.0 147:30131.0…	119054	NA	ZHMWOVGZCINIHW-FTYOSCRSSA-N	0.15	0	remove	remove
1,2,4-benzenetriol	521803	239	26704	85:1133.0 87:801.0 88:613.0 89:323.0 90:201.0 91:4251.0 92:550.0 93:2640.0 94:75.0 95:856.0 96:293.0 97:2058.0 98:1945.0 99:1192.0 102:257.0 103:4006.0 104:998.0 105:3856.0 106:458.0 107:1359.0 108:659.0 109:1498.0 110:602.0 111:733.0 112:2965.0 113:841.0 114:144.0 115:1465.0 116:550.0 117:1017.0 118:106.0 119:3737.0 120:807.0 121:962.0 122:372.0 123:430.0 124:258.0 126:4.0 130:103.0 131:2962.0 1…	10787	C02814	GGNQRNBDZQJCCN-UHFFFAOYSA-N	0.49	0.15	remove	passed

## Sheet: Table S2 Saliva ANOVA
BinBase name	KEGG	p_value	fdr
1-monopalmitin	C01885	2.36014088561435e-05	0.00261976
1-monostearin	D01947	0.000487382	0.0270497
3-Aminopiperidine-2,6-dione	NA	0.00177997	0.065859
cholesterol	C00187	0.00493702	0.137002
glycerol-alpha-phosphate	C03189	0.0111661	0.173294
glucose-6-phosphate	C00092	0.018043	0.173294
erythritol	C00503	0.020125	0.173294
butane-2,3-diol	C03046	0.0189568	0.173294
beta-glycerolphosphate	C02979	0.013781	0.173294
phosphoethanolamine	C00346	0.010406	0.173294
oleic acid	C00712	0.0196227	0.173294
methionine	NA	0.0159414	0.173294
malonamide	NA	0.0202957	0.173294
creatinine	C00791	0.0223223	0.176984
maleimide	C07272	0.0308911	0.228594
guanidinosuccinate	C03139	0.0391859	0.271852
tryptophan	C00078	0.0533617	0.329064
oxoproline	C01879	0.0521272	0.329064
lysine	C00047	0.0655115	0.363589
methionine sulfoxide	C02989	0.0623691	0.363589
pyruvic acid	C00022	0.0701016	0.368827
palmitoleic acid	C08362	0.0731009	0.368827
maleic acid	NA	0.0765804	0.369583
lignoceric acid	C08320	0.0827975	0.382938
phosphate	C00009	0.0868295	0.385523
dodecanol	C02277	0.0975011	0.416255
leucine	C00123	0.107438	0.422404
fumaric acid	C00122	0.109885	0.422404
fructose-6-phosphate	C05345	0.110431	0.422404
myo-inositol	C00137	0.114163	0.422404
ile-ile	C12H24N2O3	0.161445	0.538598
alanine	C00041	0.161959	0.538598
4-aminobutyric acid	C00334	0.164976	0.538598
2-hydroxybutanoic acid	C05984	0.162298	0.538598
lauric acid	C02679	0.171642	0.544351
isothreonic acid	C00639	0.184536	0.568987
xanthine	C00385	0.221035	0.613372
uric acid	C00366	0.220194	0.613372
stearic acid	C01530	0.206603	0.613372
palmitic acid	C00249	0.209984	0.613372
succinic acid	C00042	0.234944	0.636067
glycyl-glycine	C02037	0.248157	0.640592
5-aminovaleric acid	C00431	0.242612	0.640592
glutamate	C00025	0.264785	0.653135
maltose	C00208	0.259683	0.653135
glucose-1-phosphate	C00103	0.314589	0.727486
enolpyruvate	C00074	0.31335	0.727486
trehalose	C01083	0.309637	0.727486
fucose	C02095	0.345816	0.730282
decanol	C01633	0.340257	0.730282
urea	C00086	0.334737	0.730282
arachidic acid	C06425	0.355272	0.730282
threonine	C00188	0.350507	0.730282
octadecanol	NA	0.338628	0.730282
isoleucine	C00407	0.377297	0.761453
isooctanol	NA	0.395773	0.770716
anthranilic acid	C00108	0.391331	0.770716
citrulline	C00327	0.424206	0.806772
putrescine	C00134	0.428825	0.806772
piperidone	NA	0.450319	0.83309
valine	C00183	0.478618	0.851665
4-hydroxyphenylacetic acid	C00642	0.483378	0.851665
proline	C00148	0.477011	0.851665
spermidine	C00315	0.511251	0.886701
glycerol	C00116	0.544973	0.889588
2-aminophenol	NA	0.539885	0.889588
serine	C00065	0.539518	0.889588
pelargonic acid	C01601	0.521766	0.889588
2,5-dihydroxypyrazine	NA	0.553759	0.89083
glyceric acid	NA	0.58429	0.905508
citric acid	C00158	0.587357	0.905508
aniline	C00292	0.583425	0.905508
levoglucosan	C22350	0.609396	0.906194
inulotriose	C01355	0.618634	0.906194
catechol	C00090	0.628621	0.906194
uracil	C00106	0.612293	0.906194
undecanoic acid	C17715	0.626832	0.906194
glutamine	C00064	0.644793	0.917591
ornithine	C00077	0.669561	0.940775
lactate	C01432	0.871085	0.958997
isopropylamine	NA	0.802238	0.958997
indole-3-acetate	C00954	0.734991	0.958997
hydroquinone	C00530	0.815318	0.958997
heptanoic acid	C17714	0.837769	0.958997
glycyl tyrosine	NA	0.692792	0.958997
glycine	C00037	0.86529	0.958997
glutaric acid	C00489	0.780229	0.958997
fructose	C02336	0.776218	0.958997
D-erythro-sphingosine	C00319	0.81733	0.958997
cysteine	C00097	0.812855	0.958997
cellobiose	C01971	0.900779	0.958997
capric acid	C01571	0.915799	0.958997
cadaverine	NA	0.884567	0.958997
aspartate	C00049	0.879904	0.958997
asparagine	C00152	0.911794	0.958997
alanine-alanine	C00993	0.761429	0.958997
3-aminoisobutyric acid	C05145	0.732367	0.958997
tyrosine	C00082	0.877374	0.958997
2,3-dihydroxypyridine	NA	0.828017	0.958997
1-kestose	C03661	0.710007	0.958997
tridecanoic acid	C17076	0.760321	0.958997
terephthalic acid	C06337	0.801245	0.958997
sucrose	C00089	0.786449	0.958997
phenylacetic acid	C07086	0.882226	0.958997
oleamide	C19670	0.915562	0.958997
N-acetylserine	NA	0.788414	0.958997
phenylalanine	NA	0.938144	0.973215
glucose	C00221	0.987485	0.991302
aminomalonic acid	C00872	0.990752	0.991302
sorbitol	C00794	0.991302	0.991302
maltotriose	C01835	0.970858	0.991302

## Sheet: Table S3 Saliva Regression 
BinBase name	Covariates	Comparison	p_value	coefficient	std.err	log2FC	fdr
1-monostearin	NA	HCC_v_Cirrhosis_saliva	0.0210686	-3.667	1.59	-0.782	0.0509601
1-monopalmitin	NA	HCC_v_Cirrhosis_saliva	0.00685922	-3.463	1.281	-1.391	0.0411553
1-monostearin	NA	HCC_v_Healthy_saliva	0.789652	-0.102	0.383	-0.458	0.917025
1-monopalmitin	NA	HCC_v_Healthy_saliva	0.990242	0.005	0.403	-0.449	0.990242
1-monostearin	NA	HCC_v_NAFLD_saliva	0.00282661	-7.085	2.373	-1.156	0.0339193
1-monopalmitin	NA	HCC_v_NAFLD_saliva	0.0116748	-6.488	2.573	-1.578	0.0466992
1-monostearin	NA	NAFLD_v_Cirrhosis_saliva	0.335715	1.372	1.425	0.374	0.44762
1-monopalmitin	NA	NAFLD_v_Cirrhosis_saliva	0.840607	0.208	1.035	0.187	0.917025
1-monostearin	NA	Cirrhosis_v_Healthy_saliva	0.145445	4.091	2.81	0.325	0.218167
1-monopalmitin	NA	Cirrhosis_v_Healthy_saliva	0.0468138	3.753	1.888	0.942	0.0936276
1-monostearin	NA	NAFLD_v_Healthy_saliva	0.0212334	12.899	5.599	0.699	0.0509601
1-monopalmitin	NA	NAFLD_v_Healthy_saliva	0.0781729	9.183	5.214	1.129	0.134011

## Sheet: Table S4 Plasma ANOVA
BinBase name	KEGG	p_value	fdr
phenylethylamine	C05332	1.37237302471251e-05	0.000377403
leucine	C00123	4.98801507507165e-05	0.000938412
glycerol-alpha-phosphate	C03189	5.11861231475929e-05	0.000938412
hypoxanthine	C00262	6.00545795540198e-05	0.000943715
linoleic acid	C01595	6.9652655104889e-05	0.000957724
indole-3-acetate	C00954	0.000120398	0.00132438
3-hydroxybutyric acid	NA	0.000117421	0.00132438
isoleucine	C00407	0.00017346	0.0017346
maleimide	C07272	0.000194912	0.00178669
xylose	C00181	0.000298608	0.00234621
aconitic acid	C00417	0.000278199	0.00234621
oleic acid	C00712	0.000492269	0.00360997
cholesterol	C00187	0.00100673	0.00692124
4-hydroxybutyric acid	C00989	0.00174436	0.011287
pseudo-uridine	C02067	0.00184744	0.0112899
isothreonic acid	C00639	0.00206216	0.0119388
myo-inositol	C00137	0.00258384	0.0142111
palmitoleic acid	C08362	0.00297347	0.0155753
ethanolamine	C00189	0.00408519	0.0204259
citric acid	C00158	0.00438135	0.0209543
isocitric acid	C00451	0.00785782	0.036015
heptanoic acid	C17714	0.00841016	0.0370047
threonic acid	C01620	0.0099408	0.0420572
malic acid	C00711	0.0104487	0.0425689
alanine	C00041	0.0115397	0.0453347
glucose	C00221	0.0128429	0.0487145
serine	C00065	0.0146412	0.0536845
tyrosine	C00082	0.0187566	0.0665556
lauric acid	C02679	0.021978	0.0755495
2-picolinic acid	C10164	0.0238767	0.0772481
tocopherol alpha-	C02477	0.023286	0.0772481
indole-3-lactate	C02043	0.0283872	0.0886127
urea	C00086	0.0290627	0.0886127
N-acetylornithine	C00437	0.0298061	0.0886127
epsilon-caprolactam	C06593	0.0345975	0.100151
1-monopalmitin	C01885	0.0387761	0.109368
glycine	C00037	0.0403874	0.1099
fumaric acid	C00122	0.0409626	0.1099
cellobiose	C01971	0.0465955	0.122036
phenylalanine	NA	0.0512996	0.131232
glutamate	C00025	0.057123	0.139337
aminomalonic acid	C00872	0.0582684	0.139337
tocopherol gamma-	C02483	0.0560218	0.139337
palmitic acid	C00249	0.0613228	0.143521
erythritol	C00503	0.0688453	0.15777
uridine	C00299	0.076055	0.170736
alpha-ketoglutarate	C00026	0.085986	0.189169
glycerol	C00116	0.097523	0.202406
caprylic acid	NA	0.0945685	0.202406
succinic acid	C00042	0.0958063	0.202406
glyceric acid	NA	0.104002	0.211856
1,5-anhydroglucitol	C07326	0.108488	0.216977
pelargonic acid	C01601	0.11319	0.222337
mannose	C00159	0.116567	0.224954
3-Aminopiperidine-2,6-dione	NA	0.1254	0.2299
trans-4-hydroxyproline	C01157	0.123703	0.2299
threonine	C00188	0.12484	0.2299
trehalose	C01083	0.130035	0.234489
asparagine	C00152	0.147498	0.26169
glucose-1-phosphate	C00103	0.169917	0.296681
pyruvic acid	C00022	0.175305	0.301306
methionine sulfoxide	C02989	0.178281	0.301707
fructose	C02336	0.188834	0.314723
lactate	C01432	0.221416	0.358174
creatinine	C00791	0.218257	0.358174
2-aminobutyric acid	C02721	0.225432	0.359384
tryptophan	C00078	0.228709	0.359399
cysteine	C00097	0.233346	0.361523
2,3-dihydroxypyridine	NA	0.248696	0.379952
uric acid	C00366	0.25925	0.385371
beta-alanine	C00099	0.256773	0.385371
capric acid	C01571	0.273976	0.393873
proline	C00148	0.275711	0.393873
pipecolinic acid	C00408	0.271503	0.393873
cystine	C01420	0.292757	0.412863
maltose	C00208	0.296992	0.413534
2-deoxytetronic acid	NA	0.320378	0.424598
1,2,4-benzenetriol	C02814	0.31766	0.424598
stearic acid	C01530	0.313289	0.424598
phosphate	C00009	0.314926	0.424598
propyleneglycol	NA	0.328971	0.430796
2-ketoisocaproic acid	C00233	0.379733	0.485705
ornithine	C00077	0.378446	0.485705
suberic acid	C08278	0.428347	0.541588
glutaric acid	C00489	0.45804	0.566199
oxalic acid	C00209	0.458107	0.566199
sucrose	C00089	0.464188	0.56734
cis-10-heptadecenoic acid	C16536	0.475809	0.575154
2-hydroxyvaleric acid	NA	0.486854	0.575848
methionine	NA	0.482048	0.575848
gluconic acid	C00800	0.503303	0.588972
lignoceric acid	C08320	0.519663	0.601715
oxoproline	C01879	0.568892	0.651855
arachidonic acid	C00219	0.605241	0.686356
citrulline	C00327	0.618027	0.687854
quinic acid	C00296	0.619069	0.687854
adipic acid	C06104	0.65157	0.716727
arachidic acid	C06425	0.659355	0.71811
nicotinic acid	C00253	0.666331	0.718592
terephthalic acid	C06337	0.683545	0.729999
lyxitol	C00532	0.697779	0.738035
glutamine	C00064	0.813205	0.851929
lysine	C00047	0.866217	0.890504
isobutylamine	C02787	0.863888	0.890504
ketoisoleucine	C03465	0.877408	0.893656
aspartate	C00049	0.917636	0.926055
isopropylamine	NA	0.984465	0.984465
valine	C00183	4.67410121398695e-07	1.71383711179522e-05
xylitol	C00379	1.62476069791603e-11	1.78723676770763e-09
fucose	C02095	1.79950086708027e-07	9.89725476894149e-06

## Sheet: Table S5 Plasma Regression
BinBase name	Covariates	Comparison	p_value	coefficient	std.err	log2FC	fdr
linoleic acid	NA	HCC_v_Cirrhosis_blood	0.243224	0.525	0.45	0.349	0.318202
leucine	Gender	HCC_v_Cirrhosis_blood	0.00381242	2.963	1.024	1.399	0.057769
xylose	NA	HCC_v_Cirrhosis_blood	0.0227121	-0.932	0.409	-1.405	0.0915111
isothreonic acid	AGE	HCC_v_Cirrhosis_blood	0.00726982	-1.462	0.545	-1.675	0.0649573
isoleucine	Gender	HCC_v_Cirrhosis_blood	0.00498008	2.098	0.747	1.466	0.057769
isocitric acid	NA	HCC_v_Cirrhosis_blood	0.918432	0.044	0.426	-0.389	0.933678
xylitol	NA	HCC_v_Cirrhosis_blood	0.00229449	2.075	0.68	1.829	0.057769
indole-3-acetate	NA	HCC_v_Cirrhosis_blood	0.0566632	-0.905	0.475	-0.952	0.114986
hypoxanthine	NA	HCC_v_Cirrhosis_blood	0.00575477	-4.715	1.707	-1.684	0.0589017
heptanoic acid	NA	HCC_v_Cirrhosis_blood	0.0987107	0.675	0.409	0.566	0.168389
glycerol-alpha-phosphate	NA	HCC_v_Cirrhosis_blood	0.548888	0.273	0.455	1.133	0.612221
valine	Gender	HCC_v_Cirrhosis_blood	0.00439243	2.745	0.964	1.933	0.057769
glucose	NA	HCC_v_Cirrhosis_blood	0.102869	0.583	0.357	1.351	0.170469
fucose	NA	HCC_v_Cirrhosis_blood	0.141233	-0.626	0.425	-0.435	0.219416
ethanolamine	NA	HCC_v_Cirrhosis_blood	0.00777552	-2.6	0.977	-1.153	0.0649573
citric acid	NA	HCC_v_Cirrhosis_blood	0.0510007	-0.853	0.437	-1.415	0.110927
cholesterol	NA	HCC_v_Cirrhosis_blood	0.747335	-0.124	0.386	0.127	0.812727
alanine	NA	HCC_v_Cirrhosis_blood	0.0588147	0.747	0.395	0.188	0.114986
aconitic acid	NA	HCC_v_Cirrhosis_blood	0.78136	-0.108	0.389	-0.637	0.839239
4-hydroxybutyric acid	NA	HCC_v_Cirrhosis_blood	0.0329988	1.126	0.528	1.083	0.0973186
3-hydroxybutyric acid	NA	HCC_v_Cirrhosis_blood	0.2292	0.492	0.409	0.543	0.309154
threonic acid	NA	HCC_v_Cirrhosis_blood	0.0112612	-1.665	0.657	-1.4	0.0790857
pseudo-uridine	NA	HCC_v_Cirrhosis_blood	0.017697	-1.283	0.541	-1.432	0.0912461
phenylethylamine	NA	HCC_v_Cirrhosis_blood	0.00488021	-1.921	0.682	-1.669	0.057769
palmitoleic acid	NA	HCC_v_Cirrhosis_blood	0.642362	-0.187	0.403	-1.165	0.707411
oleic acid	NA	HCC_v_Cirrhosis_blood	0.0774902	0.717	0.406	0.287	0.144982
myo-inositol	NA	HCC_v_Cirrhosis_blood	0.0529562	-0.682	0.352	-1.487	0.113758
malic acid	NA	HCC_v_Cirrhosis_blood	0.801741	0.091	0.363	-0.593	0.853475
maleimide	NA	HCC_v_Cirrhosis_blood	0.00660552	2.436	0.897	1.58	0.0638534
linoleic acid	NA	HCC_v_Healthy_blood	0.152052	0.724	0.506	0.831	0.228078
leucine	Gender	HCC_v_Healthy_blood	0.842702	-0.114	0.576	-0.488	0.878025
xylose	NA	HCC_v_Healthy_blood	0.00947896	2.055	0.792	1.22	0.0749699
isothreonic acid	AGE	HCC_v_Healthy_blood	0.414224	-1.031	1.263	0.827	0.486994
isoleucine	Gender	HCC_v_Healthy_blood	0.637172	0.259	0.549	0.13	0.706165
isocitric acid	NA	HCC_v_Healthy_blood	0.0281978	1.111	0.506	1.222	0.0948363
xylitol	NA	HCC_v_Healthy_blood	0.0138501	1.638	0.665	1.106	0.0831007
indole-3-acetate	NA	HCC_v_Healthy_blood	0.0874201	0.975	0.57	0.606	0.158449
hypoxanthine	NA	HCC_v_Healthy_blood	0.0222455	-1.727	0.755	-1.021	0.0915111
heptanoic acid	NA	HCC_v_Healthy_blood	0.129504	0.683	0.45	0.676	0.203006
glycerol-alpha-phosphate	NA	HCC_v_Healthy_blood	0.0389712	-1.266	0.613	-0.656	0.102742
valine	Gender	HCC_v_Healthy_blood	0.345929	-0.521	0.553	-0.592	0.423885
glucose	NA	HCC_v_Healthy_blood	0.500482	0.268	0.398	0.679	0.56548
fucose	NA	HCC_v_Healthy_blood	0.0159081	5.458	2.264	1.897	0.0885089
ethanolamine	NA	HCC_v_Healthy_blood	0.182783	-0.811	0.609	-0.22	0.265035
citric acid	NA	HCC_v_Healthy_blood	0.283883	0.629	0.587	0.459	0.360552
cholesterol	NA	HCC_v_Healthy_blood	0.535409	0.259	0.418	0.72	0.60104
alanine	NA	HCC_v_Healthy_blood	0.208618	-0.59	0.469	-0.616	0.290396
aconitic acid	NA	HCC_v_Healthy_blood	0.00357175	2.701	0.927	2.275	0.057769
4-hydroxybutyric acid	NA	HCC_v_Healthy_blood	0.156278	0.781	0.551	0.629	0.231141
3-hydroxybutyric acid	NA	HCC_v_Healthy_blood	0.0488676	0.896	0.455	1.062	0.110927
threonic acid	NA	HCC_v_Healthy_blood	0.018866	-1.624	0.691	-1.04	0.0912461
pseudo-uridine	NA	HCC_v_Healthy_blood	0.0894042	1.454	0.856	0.293	0.158738
phenylethylamine	NA	HCC_v_Healthy_blood	0.248458	0.511	0.443	0.427	0.322625
palmitoleic acid	NA	HCC_v_Healthy_blood	0.0639044	0.813	0.439	1.036	0.123549
oleic acid	NA	HCC_v_Healthy_blood	0.0457469	1.121	0.561	0.878	0.107567
myo-inositol	NA	HCC_v_Healthy_blood	0.0455031	1.277	0.639	0.425	0.107567
malic acid	NA	HCC_v_Healthy_blood	0.0883604	0.74	0.434	0.341	0.158502
maleimide	NA	HCC_v_Healthy_blood	0.23522	0.577	0.486	0.849	0.314833
linoleic acid	NA	HCC_v_NAFLD_blood	0.00162189	2.118	0.672	1.534	0.057769
leucine	Gender	HCC_v_NAFLD_blood	0.218204	-0.788	0.64	-0.208	0.298957
xylose	NA	HCC_v_NAFLD_blood	0.890307	-0.049	0.358	0.327	0.916648
isothreonic acid	AGE	HCC_v_NAFLD_blood	0.045368	-1.106	0.552	0.016	0.107567
isoleucine	Gender	HCC_v_NAFLD_blood	0.0113629	-1.565	0.618	-0.65	0.0790857
isocitric acid	NA	HCC_v_NAFLD_blood	0.144184	0.604	0.414	0.27	0.222017
xylitol	NA	HCC_v_NAFLD_blood	0.0037299	4.368	1.506	2.74	0.057769
indole-3-acetate	NA	HCC_v_NAFLD_blood	0.00362006	-1.312	0.451	-1.456	0.057769
hypoxanthine	NA	HCC_v_NAFLD_blood	0.0297765	-1.149	0.529	-0.878	0.0959466
heptanoic acid	NA	HCC_v_NAFLD_blood	0.033809	-0.901	0.425	-0.992	0.0980461
glycerol-alpha-phosphate	NA	HCC_v_NAFLD_blood	0.000506615	-3.284	0.944	-1.753	0.057769
valine	Gender	HCC_v_NAFLD_blood	0.0130473	-1.704	0.687	-0.469	0.0831007
glucose	NA	HCC_v_NAFLD_blood	0.00569971	1.162	0.42	1.483	0.0589017
fucose	NA	HCC_v_NAFLD_blood	0.00328466	1.858	0.632	1.219	0.057769
ethanolamine	NA	HCC_v_NAFLD_blood	0.192488	-0.541	0.415	-0.112	0.274532
citric acid	NA	HCC_v_NAFLD_blood	0.259907	0.571	0.507	0.666	0.334992
cholesterol	NA	HCC_v_NAFLD_blood	0.00240264	-1.638	0.54	-1.198	0.057769
alanine	NA	HCC_v_NAFLD_blood	0.0838366	-0.82	0.474	-0.877	0.153553
aconitic acid	NA	HCC_v_NAFLD_blood	0.210315	0.732	0.585	0.575	0.290435
4-hydroxybutyric acid	NA	HCC_v_NAFLD_blood	0.187693	0.638	0.484	0.687	0.269906
3-hydroxybutyric acid	NA	HCC_v_NAFLD_blood	0.00150999	2.342	0.738	2.01	0.057769
threonic acid	NA	HCC_v_NAFLD_blood	0.334347	-0.319	0.331	-0.131	0.415546
pseudo-uridine	NA	HCC_v_NAFLD_blood	0.757283	-0.168	0.544	-0.241	0.81843
phenylethylamine	NA	HCC_v_NAFLD_blood	0.0241969	0.943	0.419	0.856	0.0915111
palmitoleic acid	NA	HCC_v_NAFLD_blood	0.00485981	1.208	0.429	1.296	0.057769
oleic acid	NA	HCC_v_NAFLD_blood	0.00116764	2.222	0.684	1.542	0.057769
myo-inositol	NA	HCC_v_NAFLD_blood	0.107127	0.77	0.478	0.439	0.174206
malic acid	NA	HCC_v_NAFLD_blood	0.0135536	1.284	0.52	1.256	0.0831007
maleimide	NA	HCC_v_NAFLD_blood	0.0926414	0.803	0.477	0.512	0.162824
linoleic acid	NA	NAFLD_v_Healthy_blood	0.0575137	-1.327	0.698	-0.703	0.114986
leucine	Gender	NAFLD_v_Healthy_blood	0.374673	0.568	0.639	-0.28	0.449608
xylose	NA	NAFLD_v_Healthy_blood	0.0373099	2.444	1.174	0.893	0.101436
isothreonic acid	AGE	NAFLD_v_Healthy_blood	0.45428	0.618	0.825	0.811	0.520032
isoleucine	Gender	NAFLD_v_Healthy_blood	0.0760124	1.238	0.698	0.781	0.143763
isocitric acid	NA	NAFLD_v_Healthy_blood	0.150541	0.659	0.459	0.952	0.227934
xylitol	NA	NAFLD_v_Healthy_blood	0.0105946	-3.429	1.342	-1.634	0.0790857
indole-3-acetate	NA	NAFLD_v_Healthy_blood	0.993959	1542.05	203656	2.062	0.993959
hypoxanthine	NA	NAFLD_v_Healthy_blood	0.445829	-0.515	0.675	-0.142	0.518937
heptanoic acid	NA	NAFLD_v_Healthy_blood	0.0383172	1.41	0.681	1.668	0.102572
glycerol-alpha-phosphate	NA	NAFLD_v_Healthy_blood	0.0709982	1.315	0.728	1.096	0.135755
valine	Gender	NAFLD_v_Healthy_blood	0.11628	1.209	0.77	-0.123	0.18734
glucose	NA	NAFLD_v_Healthy_blood	0.0499427	-1.673	0.853	-0.804	0.110927
fucose	NA	NAFLD_v_Healthy_blood	0.0369219	1.933	0.926	0.678	0.101436
ethanolamine	NA	NAFLD_v_Healthy_blood	0.196387	-2.15	1.664	-0.108	0.277816
citric acid	NA	NAFLD_v_Healthy_blood	0.85247	0.129	0.691	-0.207	0.882916
cholesterol	NA	NAFLD_v_Healthy_blood	0.0120199	2.124	0.846	1.918	0.080441
alanine	NA	NAFLD_v_Healthy_blood	0.922946	0.055	0.567	0.261	0.933678
aconitic acid	NA	NAFLD_v_Healthy_blood	0.0217267	2.474	1.078	1.7	0.0915111
4-hydroxybutyric acid	NA	NAFLD_v_Healthy_blood	0.686087	0.332	0.82	-0.058	0.750812
3-hydroxybutyric acid	NA	NAFLD_v_Healthy_blood	0.0999478	-1.062	0.646	-0.948	0.168844
threonic acid	NA	NAFLD_v_Healthy_blood	0.156751	-0.762	0.538	-0.908	0.231141
pseudo-uridine	NA	NAFLD_v_Healthy_blood	0.0441381	3.275	1.627	0.533	0.107567
phenylethylamine	NA	NAFLD_v_Healthy_blood	0.369035	-0.523	0.583	-0.429	0.445918
palmitoleic acid	NA	NAFLD_v_Healthy_blood	0.359798	-0.507	0.553	-0.26	0.437797
oleic acid	NA	NAFLD_v_Healthy_blood	0.128849	-0.908	0.598	-0.664	0.203006
myo-inositol	NA	NAFLD_v_Healthy_blood	0.320899	0.694	0.699	-0.014	0.401701
malic acid	NA	NAFLD_v_Healthy_blood	0.4586	-0.433	0.585	-0.915	0.521545
maleimide	NA	NAFLD_v_Healthy_blood	0.804424	-0.187	0.754	0.336	0.853475
linoleic acid	NA	NAFLD_v_Cirrhosis_blood	0.0457271	-1.27	0.636	-1.185	0.107567
leucine	Gender	NAFLD_v_Cirrhosis_blood	0.0569631	3.32	1.744	1.607	0.114986
xylose	NA	NAFLD_v_Cirrhosis_blood	0.0449349	-1.064	0.531	-1.731	0.107567
isothreonic acid	AGE	NAFLD_v_Cirrhosis_blood	0.0831691	-0.881	0.509	-1.691	0.153553
isoleucine	Gender	NAFLD_v_Cirrhosis_blood	0.0315364	2.178	1.013	2.116	0.0963284
isocitric acid	NA	NAFLD_v_Cirrhosis_blood	0.310085	-0.694	0.684	-0.659	0.390977
xylitol	NA	NAFLD_v_Cirrhosis_blood	0.0236647	-2.246	0.993	-0.911	0.0915111
indole-3-acetate	NA	NAFLD_v_Cirrhosis_blood	0.34018	0.405	0.424	0.505	0.419796
hypoxanthine	NA	NAFLD_v_Cirrhosis_blood	0.0360495	-2.68	1.278	-0.805	0.101171
heptanoic acid	NA	NAFLD_v_Cirrhosis_blood	0.030763	1.115	0.516	1.558	0.0963284
glycerol-alpha-phosphate	NA	NAFLD_v_Cirrhosis_blood	0.0194029	1.182	0.506	2.886	0.0912461
valine	Gender	NAFLD_v_Cirrhosis_blood	0.0498297	3.334	1.7	2.401	0.110927
glucose	NA	NAFLD_v_Cirrhosis_blood	0.404887	-0.389	0.467	-0.131	0.479254
fucose	NA	NAFLD_v_Cirrhosis_blood	0.0247185	-1.894	0.843	-1.654	0.0915111
ethanolamine	NA	NAFLD_v_Cirrhosis_blood	0.032987	-4.49	2.106	-1.041	0.0973186
citric acid	NA	NAFLD_v_Cirrhosis_blood	0.0162775	-3.009	1.252	-2.081	0.0885089
cholesterol	NA	NAFLD_v_Cirrhosis_blood	0.0296683	1.506	0.693	1.325	0.0959466
alanine	NA	NAFLD_v_Cirrhosis_blood	0.0506596	1.373	0.703	1.065	0.110927
aconitic acid	NA	NAFLD_v_Cirrhosis_blood	0.237988	-0.77	0.652	-1.212	0.314977
4-hydroxybutyric acid	NA	NAFLD_v_Cirrhosis_blood	0.164927	1.033	0.744	0.396	0.241154
3-hydroxybutyric acid	NA	NAFLD_v_Cirrhosis_blood	0.0283419	-1.687	0.77	-1.467	0.0948363
threonic acid	NA	NAFLD_v_Cirrhosis_blood	0.117394	-0.814	0.52	-1.269	0.187399
pseudo-uridine	NA	NAFLD_v_Cirrhosis_blood	0.0346297	-1.805	0.854	-1.192	0.0987799
phenylethylamine	NA	NAFLD_v_Cirrhosis_blood	0.00783967	-3.007	1.131	-2.525	0.0649573
palmitoleic acid	NA	NAFLD_v_Cirrhosis_blood	0.0214103	-1.234	0.537	-2.461	0.0915111
oleic acid	NA	NAFLD_v_Cirrhosis_blood	0.224314	-0.494	0.407	-1.255	0.304927
myo-inositol	NA	NAFLD_v_Cirrhosis_blood	0.0231103	-1.411	0.621	-1.926	0.0915111
malic acid	NA	NAFLD_v_Cirrhosis_blood	0.0272079	-1.415	0.641	-1.849	0.0946834
maleimide	NA	NAFLD_v_Cirrhosis_blood	0.0191133	2.55	1.088	1.067	0.0912461
linoleic acid	NA	Cirrhosis_v_Healthy_blood	0.840095	0.104	0.515	0.482	0.878025
leucine	Gender	Cirrhosis_v_Healthy_blood	0.0262697	-1.853	0.834	-1.887	0.0946834
xylose	NA	Cirrhosis_v_Healthy_blood	0.0403139	3.238	1.579	2.625	0.103688
isothreonic acid	AGE	Cirrhosis_v_Healthy_blood	0.058341	1.813	0.958	2.502	0.114986
isoleucine	Gender	Cirrhosis_v_Healthy_blood	0.0538933	-1.111	0.576	-1.335	0.114359
isocitric acid	NA	Cirrhosis_v_Healthy_blood	0.102623	1.23	0.754	1.611	0.170469
xylitol	NA	Cirrhosis_v_Healthy_blood	0.273387	-0.842	0.768	-0.723	0.349775
indole-3-acetate	NA	Cirrhosis_v_Healthy_blood	0.0405218	2.585	1.262	1.557	0.103688
hypoxanthine	NA	Cirrhosis_v_Healthy_blood	0.104853	1.605	0.99	0.663	0.172117
heptanoic acid	NA	Cirrhosis_v_Healthy_blood	0.904459	-0.052	0.43	0.11	0.925741
glycerol-alpha-phosphate	NA	Cirrhosis_v_Healthy_blood	0.20415	-0.539	0.424	-1.79	0.286468
valine	Gender	Cirrhosis_v_Healthy_blood	0.0146921	-1.895	0.777	-2.525	0.0852144
glucose	NA	Cirrhosis_v_Healthy_blood	0.390267	-0.415	0.483	-0.673	0.465113
fucose	NA	Cirrhosis_v_Healthy_blood	0.0575856	5.298	2.79	2.333	0.114986
ethanolamine	NA	Cirrhosis_v_Healthy_blood	0.0477645	2.465	1.245	0.933	0.110814
citric acid	NA	Cirrhosis_v_Healthy_blood	0.0183693	2.136	0.906	1.874	0.0912461
cholesterol	NA	Cirrhosis_v_Healthy_blood	0.447359	0.397	0.523	0.593	0.518937
alanine	NA	Cirrhosis_v_Healthy_blood	0.0975369	-0.883	0.533	-0.804	0.168034
aconitic acid	NA	Cirrhosis_v_Healthy_blood	0.0267601	1.343	0.606	2.912	0.0946834
4-hydroxybutyric acid	NA	Cirrhosis_v_Healthy_blood	0.238948	-0.877	0.745	-0.454	0.314977
3-hydroxybutyric acid	NA	Cirrhosis_v_Healthy_blood	0.452767	0.374	0.498	0.519	0.520032
threonic acid	NA	Cirrhosis_v_Healthy_blood	0.824053	0.186	0.835	0.361	0.869001
pseudo-uridine	NA	Cirrhosis_v_Healthy_blood	0.0244862	2.409	1.071	1.725	0.0915111
phenylethylamine	NA	Cirrhosis_v_Healthy_blood	0.0214599	3.303	1.436	2.096	0.0915111
palmitoleic acid	NA	Cirrhosis_v_Healthy_blood	0.0960916	0.857	0.515	2.201	0.167199
oleic acid	NA	Cirrhosis_v_Healthy_blood	0.957926	-0.021	0.395	0.591	0.963463
myo-inositol	NA	Cirrhosis_v_Healthy_blood	0.0315559	1.415	0.658	1.912	0.0963284
malic acid	NA	Cirrhosis_v_Healthy_blood	0.150646	0.856	0.596	0.935	0.227934
maleimide	NA	Cirrhosis_v_Healthy_blood	0.0573056	-1.955	1.029	-0.731	0.114986

## Sheet: Table S6 Plasma Correlation
metabolite1	metabolite2	p_value	r	p_value_adjusted	Significant
linoleic acid	leucine	0.89299	-0.0167485	0.929625	No
linoleic acid	xylose	0.933688	0.0103598	0.957266	No
linoleic acid	isothreonic acid	0.419364	-0.100293	0.586696	No
linoleic acid	isoleucine	0.337158	-0.119081	0.534712	No
linoleic acid	isocitric acid	0.83716	0.0255867	0.903954	No
linoleic acid	xylitol	3.40299645410783e-05	0.483501	0.000552647	Yes
linoleic acid	indole-3-acetate	0.0412285	-0.250104	0.132847	No
linoleic acid	hypoxanthine	0.210933	-0.154825	0.404739	No
linoleic acid	heptanoic acid	0.107932	-0.198171	0.263978	No
linoleic acid	glycerol-alpha-phosphate	0.141896	-0.18136	0.311405	No
linoleic acid	valine	0.061125	-0.230024	0.176005	No
linoleic acid	glucose	0.423361	0.0994378	0.586696	No
linoleic acid	fucose	0.00736792	0.324576	0.038849	Yes
linoleic acid	ethanolamine	0.5156	-0.0808185	0.666667	No
linoleic acid	citric acid	0.235858	0.146796	0.441283	No
linoleic acid	cholesterol	0.00105086	-0.39155	0.00907764	Yes
linoleic acid	alanine	0.00865798	-0.318329	0.0439392	Yes
linoleic acid	aconitic acid	0.341359	0.118057	0.538751	No
linoleic acid	4-hydroxybutyric acid	0.144895	-0.180028	0.314585	No
linoleic acid	3-hydroxybutyric acid	2.31268956352765e-13	0.751659	1.13042905283721e-11	Yes
linoleic acid	threonic acid	0.670387	0.0529574	0.807648	No
linoleic acid	pseudo-uridine	0.988676	-0.00176724	0.993078	No
linoleic acid	phenylethylamine	0.101138	0.202011	0.250378	No
linoleic acid	palmitoleic acid	8.8792210165452e-14	0.759923	5.14994818959622e-12	Yes
linoleic acid	oleic acid	3.83443817061613e-19	0.842734	3.89195474317537e-17	Yes
linoleic acid	myo-inositol	0.307385	0.126581	0.519993	No
linoleic acid	malic acid	0.00345675	0.352312	0.0218396	Yes
linoleic acid	maleimide	0.876208	-0.0193946	0.922616	No
leucine	xylose	0.038453	-0.253513	0.125902	No
leucine	isothreonic acid	0.0276816	-0.269071	0.100215	No
leucine	isoleucine	1.50709734009688e-22	0.878661	6.11881520079333e-20	Yes
leucine	isocitric acid	0.832067	-0.0263985	0.900851	No
leucine	xylitol	0.75523	0.0388022	0.854204	No
leucine	indole-3-acetate	0.764571	-0.0372765	0.862267	No
leucine	hypoxanthine	0.113914	-0.194942	0.270164	No
leucine	heptanoic acid	0.000789353	0.400304	0.00728358	Yes
leucine	glycerol-alpha-phosphate	0.0144299	0.297666	0.0650948	No
leucine	valine	7.59133125915555e-21	0.86196	1.54104024560858e-18	Yes
leucine	glucose	0.567148	-0.0711628	0.712031	No
leucine	fucose	0.317643	-0.123947	0.530712	No
leucine	ethanolamine	0.296228	-0.129512	0.513746	No
leucine	citric acid	0.100491	-0.202387	0.250303	No
leucine	cholesterol	0.213563	0.153947	0.407073	No
leucine	alanine	9.13576717034796e-09	0.632873	2.47274764744085e-07	Yes
leucine	aconitic acid	0.491714	-0.0854563	0.644858	No
leucine	4-hydroxybutyric acid	0.0406553	0.250792	0.132049	No
leucine	3-hydroxybutyric acid	0.945254	-0.00854991	0.964254	No
leucine	threonic acid	0.159179	-0.173954	0.332955	No
leucine	pseudo-uridine	0.00834157	-0.319782	0.0428694	Yes
leucine	phenylethylamine	0.0192504	-0.285352	0.0830948	No
leucine	palmitoleic acid	0.134566	-0.184706	0.300186	No
leucine	oleic acid	0.776626	-0.0353155	0.868623	No
leucine	myo-inositol	0.00922889	-0.315821	0.0456942	Yes
leucine	malic acid	0.739707	-0.0413506	0.849225	No
leucine	maleimide	3.04643278327558e-05	0.486072	0.000537762	Yes
xylose	isothreonic acid	2.28233233197095e-08	0.619498	5.79141829237629e-07	Yes
xylose	isoleucine	0.0702368	-0.222578	0.191383	No
xylose	isocitric acid	0.592255	0.0666113	0.733096	No
xylose	xylitol	0.463367	0.0911167	0.619744	No
xylose	indole-3-acetate	0.187263	0.163095	0.375691	No
xylose	hypoxanthine	0.360282	0.113539	0.546141	No
xylose	heptanoic acid	0.504877	0.0828865	0.654888	No
xylose	glycerol-alpha-phosphate	0.245206	-0.143938	0.448371	No
xylose	valine	0.0318802	-0.262489	0.111581	No
xylose	glucose	0.620213	-0.0616434	0.760744	No
xylose	fucose	0.000395433	0.420519	0.00433908	Yes
xylose	ethanolamine	0.0884517	0.209756	0.232969	No
xylose	citric acid	0.401416	0.104193	0.575884	No
xylose	cholesterol	0.412627	0.101745	0.585758	No
xylose	alanine	0.110176	-0.196944	0.266258	No
xylose	aconitic acid	0.132674	0.185591	0.299254	No
xylose	4-hydroxybutyric acid	0.115785	-0.193958	0.270164	No
xylose	3-hydroxybutyric acid	0.904329	0.014965	0.939022	No
xylose	threonic acid	0.0468432	0.243749	0.146295	No
xylose	pseudo-uridine	3.02702440261839e-07	0.577996	6.82762170812815e-06	Yes
xylose	phenylethylamine	0.000650466	0.406092	0.00614161	Yes
xylose	palmitoleic acid	0.134552	0.184712	0.300186	No
xylose	oleic acid	0.453024	-0.0932284	0.611215	No
xylose	myo-inositol	2.19213053677121e-06	0.541795	4.64524167529727e-05	Yes
xylose	malic acid	0.957067	-0.00670299	0.971423	No
xylose	maleimide	0.384083	-0.108058	0.55979	No
isothreonic acid	isoleucine	0.0252685	-0.273244	0.0967833	No
isothreonic acid	isocitric acid	0.0348937	0.258199	0.120058	No
isothreonic acid	xylitol	0.708294	0.0465609	0.838389	No
isothreonic acid	indole-3-acetate	0.256132	0.140689	0.460132	No
isothreonic acid	hypoxanthine	0.0650579	0.226708	0.182162	No
isothreonic acid	heptanoic acid	0.359322	0.113764	0.546141	No
isothreonic acid	glycerol-alpha-phosphate	0.685957	-0.0503144	0.816293	No
isothreonic acid	valine	0.0959754	-0.205065	0.245069	No
isothreonic acid	glucose	0.72679	-0.0434839	0.848118	No
isothreonic acid	fucose	0.00108791	0.390474	0.00920187	Yes
isothreonic acid	ethanolamine	0.0625446	0.228808	0.178272	No
isothreonic acid	citric acid	0.0478224	0.242706	0.148213	No
isothreonic acid	cholesterol	0.747095	0.0401356	0.853088	No
isothreonic acid	alanine	0.545776	-0.075112	0.693402	No
isothreonic acid	aconitic acid	0.00283492	0.359192	0.0188685	Yes
isothreonic acid	4-hydroxybutyric acid	0.634054	0.0592195	0.770736	No
isothreonic acid	3-hydroxybutyric acid	0.814557	-0.0291984	0.889006	No
isothreonic acid	threonic acid	0.150419	0.177628	0.319013	No
isothreonic acid	pseudo-uridine	5.04866355825673e-20	0.853012	6.83252468217411e-18	Yes
isothreonic acid	phenylethylamine	0.0169212	0.290924	0.0738712	No
isothreonic acid	palmitoleic acid	0.502474	0.0833529	0.653861	No
isothreonic acid	oleic acid	0.790574	-0.0330572	0.876975	No
isothreonic acid	myo-inositol	2.50587721072288e-13	0.750951	1.13042905283721e-11	Yes
isothreonic acid	malic acid	0.117388	0.193125	0.272341	No
isothreonic acid	maleimide	0.0696283	-0.223051	0.191383	No
isoleucine	isocitric acid	0.992024	0.00124463	0.993078	No
isoleucine	xylitol	0.857359	-0.0223768	0.918437	No
isoleucine	indole-3-acetate	0.355512	0.114663	0.544671	No
isoleucine	hypoxanthine	0.114897	-0.194423	0.270164	No
isoleucine	heptanoic acid	0.00329924	0.353943	0.0212618	Yes
isoleucine	glycerol-alpha-phosphate	0.00216908	0.368249	0.0159028	Yes
isoleucine	valine	1.47046815949172e-17	0.822207	1.19402014550728e-15	Yes
isoleucine	glucose	0.42234	-0.0996559	0.586696	No
isoleucine	fucose	0.446214	-0.0946334	0.605895	No
isoleucine	ethanolamine	0.290047	-0.131167	0.505403	No
isoleucine	citric acid	0.115216	-0.194256	0.270164	No
isoleucine	cholesterol	0.202658	0.157637	0.393609	No
isoleucine	alanine	6.26220897654512e-09	0.63821	1.81604060319808e-07	Yes
isoleucine	aconitic acid	0.334704	-0.119683	0.534712	No
isoleucine	4-hydroxybutyric acid	0.100481	0.202392	0.250303	No
isoleucine	3-hydroxybutyric acid	0.917221	-0.0129406	0.949208	No
isoleucine	threonic acid	0.182645	-0.164795	0.37077	No
isoleucine	pseudo-uridine	0.00419177	-0.345476	0.0254009	Yes
isoleucine	phenylethylamine	0.0206142	-0.282352	0.086282	No
isoleucine	palmitoleic acid	0.0248281	-0.274042	0.096002	No
isoleucine	oleic acid	0.330616	-0.120692	0.534712	No
isoleucine	myo-inositol	0.0036338	-0.350555	0.0223534	Yes
isoleucine	malic acid	0.811622	0.0296691	0.88819	No
isoleucine	maleimide	0.000476932	0.415162	0.00496498	Yes
isocitric acid	xylitol	0.523242	0.0793578	0.670146	No
isocitric acid	indole-3-acetate	0.0975756	0.204105	0.24606	No
isocitric acid	hypoxanthine	0.568422	0.0709296	0.712031	No
isocitric acid	heptanoic acid	0.326157	0.121801	0.534712	No
isocitric acid	glycerol-alpha-phosphate	0.0034965	-0.351911	0.0218396	Yes
isocitric acid	valine	0.79329	0.0326188	0.877419	No
isocitric acid	glucose	0.0238775	0.275806	0.0932142	No
isocitric acid	fucose	0.435295	0.0969111	0.59505	No
isocitric acid	ethanolamine	0.361852	0.11317	0.546141	No
isocitric acid	citric acid	2.28829639177205e-06	0.54096	4.64524167529727e-05	Yes
isocitric acid	cholesterol	0.590733	-0.0668846	0.733096	No
isocitric acid	alanine	0.286755	0.132057	0.501821	No
isocitric acid	aconitic acid	1.68863004320768e-07	0.587892	4.03284586789599e-06	Yes
isocitric acid	4-hydroxybutyric acid	0.150863	0.177438	0.319013	No
isocitric acid	3-hydroxybutyric acid	0.523031	0.0793981	0.670146	No
isocitric acid	threonic acid	0.367979	-0.111743	0.552659	No
isocitric acid	pseudo-uridine	0.0890767	0.209354	0.232969	No
isocitric acid	phenylethylamine	0.0359006	0.256834	0.121464	No
isocitric acid	palmitoleic acid	0.337071	0.119102	0.534712	No
isocitric acid	oleic acid	0.522953	0.0794129	0.670146	No
isocitric acid	myo-inositol	0.027495	0.269382	0.100215	No
isocitric acid	malic acid	0.044255	0.246596	0.140371	No
isocitric acid	maleimide	0.250503	-0.142351	0.452018	No
xylitol	indole-3-acetate	0.0157926	-0.293865	0.0704595	No
xylitol	hypoxanthine	0.187846	-0.162883	0.375691	No
xylitol	heptanoic acid	0.795296	-0.0322951	0.877419	No
xylitol	glycerol-alpha-phosphate	0.00175	-0.375331	0.0136635	Yes
xylitol	valine	0.819026	-0.0284825	0.891486	No
xylitol	glucose	7.66472006806332e-05	0.463979	0.00105302	Yes
xylitol	fucose	0.00094949	0.394681	0.00856651	Yes
xylitol	ethanolamine	0.890564	-0.0171304	0.929625	No
xylitol	citric acid	0.668397	-0.053297	0.807646	No
xylitol	cholesterol	0.00494903	-0.339466	0.0283001	Yes
xylitol	alanine	0.201857	-0.157914	0.393609	No
xylitol	aconitic acid	0.940024	0.0093681	0.961334	No
xylitol	4-hydroxybutyric acid	0.0895151	0.209074	0.232969	No
xylitol	3-hydroxybutyric acid	3.26560860138753e-05	0.484461	0.000552432	Yes
xylitol	threonic acid	0.179025	-0.16615	0.368804	No
xylitol	pseudo-uridine	0.473666	0.0890393	0.628458	No
xylitol	phenylethylamine	0.0708287	0.222122	0.19171	No
xylitol	palmitoleic acid	0.000391482	0.420803	0.00433908	Yes
xylitol	oleic acid	6.4217046290917e-05	0.468335	0.000959331	Yes
xylitol	myo-inositol	0.344652	0.117259	0.538964	No
xylitol	malic acid	0.0052067	0.337606	0.0289578	Yes
xylitol	maleimide	0.399579	0.104598	0.57528	No
indole-3-acetate	hypoxanthine	0.30644	0.126826	0.519993	No
indole-3-acetate	heptanoic acid	0.88803	-0.0175296	0.929625	No
indole-3-acetate	glycerol-alpha-phosphate	0.131594	0.186102	0.299254	No
indole-3-acetate	valine	0.730858	0.0428108	0.848118	No
indole-3-acetate	glucose	0.336781	0.119173	0.534712	No
indole-3-acetate	fucose	0.323106	0.122566	0.534712	No
indole-3-acetate	ethanolamine	0.350891	0.115762	0.54168	No
indole-3-acetate	citric acid	0.843308	0.024608	0.905775	No
indole-3-acetate	cholesterol	0.180769	0.165495	0.368804	No
indole-3-acetate	alanine	0.6725	0.0525974	0.807796	No
indole-3-acetate	aconitic acid	0.625534	0.0607088	0.764961	No
indole-3-acetate	4-hydroxybutyric acid	0.0759355	-0.218308	0.202828	No
indole-3-acetate	3-hydroxybutyric acid	0.298631	-0.128875	0.513746	No
indole-3-acetate	threonic acid	0.877166	-0.0192432	0.922616	No
indole-3-acetate	pseudo-uridine	0.0573165	0.233404	0.168816	No
indole-3-acetate	phenylethylamine	0.415461	0.101133	0.586696	No
indole-3-acetate	palmitoleic acid	0.186501	-0.163374	0.375691	No
indole-3-acetate	oleic acid	0.00454608	-0.342554	0.0271428	Yes
indole-3-acetate	myo-inositol	0.382308	0.108459	0.55979	No
indole-3-acetate	malic acid	0.437274	-0.0964961	0.595749	No
indole-3-acetate	maleimide	0.196444	-0.159803	0.385295	No
hypoxanthine	heptanoic acid	0.453142	0.0932041	0.611215	No
hypoxanthine	glycerol-alpha-phosphate	0.921153	0.012324	0.949208	No
hypoxanthine	valine	0.22199	-0.151186	0.4192	No
hypoxanthine	glucose	0.371379	-0.110957	0.552659	No
hypoxanthine	fucose	0.733289	-0.0424091	0.848191	No
hypoxanthine	ethanolamine	0.000171308	0.443404	0.00204562	Yes
hypoxanthine	citric acid	0.114464	0.194651	0.270164	No
hypoxanthine	cholesterol	0.128432	0.187613	0.29627	No
hypoxanthine	alanine	0.655015	-0.05559	0.793839	No
hypoxanthine	aconitic acid	0.740457	0.041227	0.849225	No
hypoxanthine	4-hydroxybutyric acid	0.354915	-0.114805	0.544671	No
hypoxanthine	3-hydroxybutyric acid	0.13715	-0.183511	0.304278	No
hypoxanthine	threonic acid	0.0515351	0.238903	0.156144	No
hypoxanthine	pseudo-uridine	0.00218496	0.368006	0.0159028	Yes
hypoxanthine	phenylethylamine	0.00257799	0.362436	0.0177401	Yes
hypoxanthine	palmitoleic acid	0.717991	-0.0449445	0.847396	No
hypoxanthine	oleic acid	0.190785	-0.161819	0.377847	No
hypoxanthine	myo-inositol	0.335411	0.119509	0.534712	No
hypoxanthine	malic acid	0.0927251	-0.207055	0.238268	No
hypoxanthine	maleimide	0.00296167	-0.357688	0.0193942	Yes
heptanoic acid	glycerol-alpha-phosphate	0.0542187	0.236291	0.163058	No
heptanoic acid	valine	5.96833615458858e-05	0.47012	0.000931979	Yes
heptanoic acid	glucose	0.0194434	-0.284917	0.0830948	No
heptanoic acid	fucose	0.755319	0.0387878	0.854204	No
heptanoic acid	ethanolamine	0.805718	0.0306171	0.884113	No
heptanoic acid	citric acid	0.430097	-0.0980069	0.58993	No
heptanoic acid	cholesterol	6.61607412303522e-05	0.467605	0.000959331	Yes
heptanoic acid	alanine	0.0577965	0.232968	0.168816	No
heptanoic acid	aconitic acid	0.464045	0.0909791	0.619744	No
heptanoic acid	4-hydroxybutyric acid	0.0214235	0.280651	0.0887546	No
heptanoic acid	3-hydroxybutyric acid	0.410174	-0.102278	0.584317	No
heptanoic acid	threonic acid	0.892402	-0.0168411	0.929625	No
heptanoic acid	pseudo-uridine	0.589019	0.0671929	0.733096	No
heptanoic acid	phenylethylamine	0.418716	-0.100432	0.586696	No
heptanoic acid	palmitoleic acid	0.722795	-0.0441464	0.848118	No
heptanoic acid	oleic acid	0.875058	-0.0195762	0.922616	No
heptanoic acid	myo-inositol	0.843186	-0.0246273	0.905775	No
heptanoic acid	malic acid	0.0309776	-0.263839	0.109365	No
heptanoic acid	maleimide	0.0123066	0.304256	0.0571444	No
glycerol-alpha-phosphate	valine	0.00508966	0.338441	0.0287	Yes
glycerol-alpha-phosphate	glucose	0.0267434	-0.270656	0.100215	No
glycerol-alpha-phosphate	fucose	0.19199	-0.161386	0.378389	No
glycerol-alpha-phosphate	ethanolamine	0.932971	0.0104722	0.957266	No
glycerol-alpha-phosphate	citric acid	0.146194	-0.179458	0.315717	No
glycerol-alpha-phosphate	cholesterol	0.0378218	0.254317	0.125418	No
glycerol-alpha-phosphate	alanine	0.00264869	0.361516	0.0179228	Yes
glycerol-alpha-phosphate	aconitic acid	0.0323984	-0.261727	0.112425	No
glycerol-alpha-phosphate	4-hydroxybutyric acid	0.230234	-0.148554	0.432754	No
glycerol-alpha-phosphate	3-hydroxybutyric acid	0.270621	-0.136524	0.481896	No
glycerol-alpha-phosphate	threonic acid	0.336807	0.119167	0.534712	No
glycerol-alpha-phosphate	pseudo-uridine	0.32503	-0.122083	0.534712	No
glycerol-alpha-phosphate	phenylethylamine	0.0515112	-0.238927	0.156144	No
glycerol-alpha-phosphate	palmitoleic acid	0.0111303	-0.308343	0.0537963	No
glycerol-alpha-phosphate	oleic acid	0.342359	-0.117814	0.538751	No
glycerol-alpha-phosphate	myo-inositol	0.246273	-0.143616	0.448371	No
glycerol-alpha-phosphate	malic acid	0.306067	-0.126924	0.519993	No
glycerol-alpha-phosphate	maleimide	0.0747893	0.219146	0.201089	No
valine	glucose	0.993078	-0.00108016	0.993078	No
valine	fucose	0.0366325	-0.255862	0.122916	No
valine	ethanolamine	0.779995	-0.0347691	0.869994	No
valine	citric acid	0.0272972	-0.269714	0.100215	No
valine	cholesterol	0.150254	0.177699	0.319013	No
valine	alanine	1.58023995367253e-09	0.656832	4.93521093223883e-08	Yes
valine	aconitic acid	0.15724	-0.174754	0.330773	No
valine	4-hydroxybutyric acid	0.0120396	0.305153	0.0568381	No
valine	3-hydroxybutyric acid	0.211341	-0.154688	0.404739	No
valine	threonic acid	0.143939	-0.18045	0.314189	No
valine	pseudo-uridine	0.0117982	-0.305979	0.0563536	No
valine	phenylethylamine	0.0106034	-0.310297	0.051867	No
valine	palmitoleic acid	0.00748572	-0.323967	0.0389641	Yes
valine	oleic acid	0.159917	-0.173651	0.332955	No
valine	myo-inositol	0.012386	-0.303992	0.0571444	No
valine	malic acid	0.569976	-0.0706456	0.712031	No
valine	maleimide	0.000436518	0.417704	0.00466385	Yes
glucose	fucose	0.772151	0.0360424	0.866004	No
glucose	ethanolamine	0.347343	0.116612	0.539202	No
glucose	citric acid	0.991011	-0.00140272	0.993078	No
glucose	cholesterol	0.000517279	-0.412813	0.00525038	Yes
glucose	alanine	0.335033	-0.119602	0.534712	No
glucose	aconitic acid	0.990957	-0.00141115	0.993078	No
glucose	4-hydroxybutyric acid	0.458172	0.0921741	0.615953	No
glucose	3-hydroxybutyric acid	0.0698765	0.222858	0.191383	No
glucose	threonic acid	0.31418	-0.12483	0.527095	No
glucose	pseudo-uridine	0.870548	-0.0202888	0.922616	No
glucose	phenylethylamine	0.0908282	0.208241	0.23488	No
glucose	palmitoleic acid	0.729121	0.0430981	0.848118	No
glucose	oleic acid	0.406175	0.103149	0.580659	No
glucose	myo-inositol	0.482459	0.0872847	0.63804	No
glucose	malic acid	0.108837	0.197673	0.264599	No
glucose	maleimide	0.385917	-0.107644	0.55979	No
fucose	ethanolamine	0.0597474	0.231226	0.173268	No
fucose	citric acid	0.0231289	0.277237	0.0929736	No
fucose	cholesterol	0.280187	-0.133855	0.49245	No
fucose	alanine	0.0357239	-0.257071	0.121464	No
fucose	aconitic acid	0.0015366	0.379545	0.0124772	Yes
fucose	4-hydroxybutyric acid	0.561562	-0.0721881	0.708056	No
fucose	3-hydroxybutyric acid	0.0236546	0.276228	0.0932142	No
fucose	threonic acid	0.748028	-0.0399826	0.853088	No
fucose	pseudo-uridine	9.57962598751727e-05	0.458404	0.00121542	Yes
fucose	phenylethylamine	8.68324150422421e-05	0.460872	0.00113722	Yes
fucose	palmitoleic acid	0.00467466	0.341543	0.027506	Yes
fucose	oleic acid	0.0227971	0.277884	0.0925564	No
fucose	myo-inositol	7.78090319201659e-05	0.463606	0.00105302	Yes
fucose	malic acid	0.0238759	0.275809	0.0932142	No
fucose	maleimide	0.489229	-0.0859453	0.644858	No
ethanolamine	citric acid	0.220687	0.151608	0.418686	No
ethanolamine	cholesterol	0.386062	-0.107611	0.55979	No
ethanolamine	alanine	0.68339	-0.0507487	0.816048	No
ethanolamine	aconitic acid	0.919455	0.0125902	0.949208	No
ethanolamine	4-hydroxybutyric acid	0.180095	-0.165748	0.368804	No
ethanolamine	3-hydroxybutyric acid	0.258004	-0.140143	0.461452	No
ethanolamine	threonic acid	0.826703	-0.0272547	0.897437	No
ethanolamine	pseudo-uridine	0.0132382	0.301252	0.0603901	No
ethanolamine	phenylethylamine	4.94107328958926e-06	0.525612	9.45826758244866e-05	Yes
ethanolamine	palmitoleic acid	0.752872	-0.0391884	0.854204	No
ethanolamine	oleic acid	0.429757	-0.0980788	0.58993	No
ethanolamine	myo-inositol	0.0969594	0.204473	0.246035	No
ethanolamine	malic acid	0.784446	-0.034048	0.872562	No
ethanolamine	maleimide	0.00218532	-0.368	0.0159028	Yes
citric acid	cholesterol	0.608506	-0.0637113	0.750923	No
citric acid	alanine	0.872309	0.0200105	0.922616	No
citric acid	aconitic acid	5.36758835570532e-10	0.670581	1.98112806583305e-08	Yes
citric acid	4-hydroxybutyric acid	0.631265	-0.0597061	0.76965	No
citric acid	3-hydroxybutyric acid	0.301207	0.128195	0.515992	No
citric acid	threonic acid	0.735814	0.0419922	0.848695	No
citric acid	pseudo-uridine	0.0564442	0.234204	0.168502	No
citric acid	phenylethylamine	0.0048487	0.340214	0.0281225	Yes
citric acid	palmitoleic acid	0.38349	0.108192	0.55979	No
citric acid	oleic acid	0.383803	0.108121	0.55979	No
citric acid	myo-inositol	0.0223689	0.278731	0.0917349	No
citric acid	malic acid	0.000605086	0.408229	0.00584917	Yes
citric acid	maleimide	0.02039	-0.282833	0.0862326	No
cholesterol	alanine	0.41912	0.100346	0.586696	No
cholesterol	aconitic acid	0.546524	-0.0749725	0.693402	No
cholesterol	4-hydroxybutyric acid	0.103836	0.200463	0.2555	No
cholesterol	3-hydroxybutyric acid	0.00606147	-0.331968	0.0327054	Yes
cholesterol	threonic acid	0.370053	0.111263	0.552659	No
cholesterol	pseudo-uridine	0.360849	0.113406	0.546141	No
cholesterol	phenylethylamine	0.276885	-0.134769	0.488761	No
cholesterol	palmitoleic acid	0.0777149	-0.217027	0.206224	No
cholesterol	oleic acid	0.0278924	-0.268721	0.100215	No
cholesterol	myo-inositol	0.969464	0.00476633	0.981552	No
cholesterol	malic acid	0.000280131	-0.430147	0.00324952	Yes
cholesterol	maleimide	0.037996	0.254094	0.125418	No
alanine	aconitic acid	0.470693	-0.0896364	0.626562	No
alanine	4-hydroxybutyric acid	0.0453645	0.245359	0.142775	No
alanine	3-hydroxybutyric acid	0.00103111	-0.392138	0.00907764	Yes
alanine	threonic acid	0.492379	0.0853255	0.644858	No
alanine	pseudo-uridine	0.0509628	-0.239474	0.156144	No
alanine	phenylethylamine	0.0303506	-0.264797	0.108091	No
alanine	palmitoleic acid	0.00160856	-0.378068	0.0128054	Yes
alanine	oleic acid	0.00223266	-0.367284	0.0159028	Yes
alanine	myo-inositol	0.171395	-0.169071	0.355033	No
alanine	malic acid	0.687617	0.0500341	0.816293	No
alanine	maleimide	0.00135546	0.383558	0.0112309	Yes
aconitic acid	4-hydroxybutyric acid	0.724086	0.0439322	0.848118	No
aconitic acid	3-hydroxybutyric acid	0.500056	0.0838236	0.652806	No
aconitic acid	threonic acid	0.297873	-0.129075	0.513746	No
aconitic acid	pseudo-uridine	0.00243431	0.364378	0.0170401	Yes
aconitic acid	phenylethylamine	0.243024	0.144598	0.448371	No
aconitic acid	palmitoleic acid	0.240372	0.145406	0.445622	No
aconitic acid	oleic acid	0.245443	0.143866	0.448371	No
aconitic acid	myo-inositol	0.00220315	0.367729	0.0159028	Yes
aconitic acid	malic acid	0.00878312	0.317767	0.044024	Yes
aconitic acid	maleimide	0.0674796	-0.224745	0.187649	No
4-hydroxybutyric acid	3-hydroxybutyric acid	0.138783	-0.182764	0.306227	No
4-hydroxybutyric acid	threonic acid	0.313825	-0.124921	0.527095	No
4-hydroxybutyric acid	pseudo-uridine	0.871529	0.0201338	0.922616	No
4-hydroxybutyric acid	phenylethylamine	0.132608	-0.185623	0.299254	No
4-hydroxybutyric acid	palmitoleic acid	0.149031	-0.178225	0.319013	No
4-hydroxybutyric acid	oleic acid	0.379379	0.109124	0.55979	No
4-hydroxybutyric acid	myo-inositol	0.558955	0.0726682	0.706965	No
4-hydroxybutyric acid	malic acid	0.526045	0.0788249	0.671617	No
4-hydroxybutyric acid	maleimide	0.0632296	0.228229	0.178272	No
3-hydroxybutyric acid	threonic acid	0.190135	-0.162053	0.377847	No
3-hydroxybutyric acid	pseudo-uridine	0.731136	0.0427648	0.848118	No
3-hydroxybutyric acid	phenylethylamine	0.0631108	0.228329	0.178272	No
3-hydroxybutyric acid	palmitoleic acid	5.1251696259574e-06	0.524863	9.45826758244866e-05	Yes
3-hydroxybutyric acid	oleic acid	1.06820654378087e-09	0.661901	3.61409880645861e-08	Yes
3-hydroxybutyric acid	myo-inositol	0.345149	0.11714	0.538964	No
3-hydroxybutyric acid	malic acid	0.0061222	0.331595	0.0327054	Yes
3-hydroxybutyric acid	maleimide	0.682324	-0.0509292	0.816048	No
threonic acid	pseudo-uridine	0.395619	0.105474	0.571606	No
threonic acid	phenylethylamine	0.426511	0.098767	0.588992	No
threonic acid	palmitoleic acid	0.276566	0.134858	0.488761	No
threonic acid	oleic acid	0.803214	-0.0310197	0.883754	No
threonic acid	myo-inositol	0.0576277	0.233121	0.168816	No
threonic acid	malic acid	0.132181	-0.185824	0.299254	No
threonic acid	maleimide	0.612814	-0.0629484	0.753947	No
pseudo-uridine	phenylethylamine	0.000123474	0.451939	0.0015191	Yes
pseudo-uridine	palmitoleic acid	0.112191	0.195858	0.269524	No
pseudo-uridine	oleic acid	0.954173	0.00715533	0.970913	No
pseudo-uridine	myo-inositol	6.85090119215483e-14	0.762106	4.6357764733581e-12	Yes
pseudo-uridine	malic acid	0.423404	0.0994288	0.586696	No
pseudo-uridine	maleimide	0.0426051	-0.248482	0.136202	No
phenylethylamine	palmitoleic acid	0.0266552	0.270807	0.100215	No
phenylethylamine	oleic acid	0.347958	0.116464	0.539202	No
phenylethylamine	myo-inositol	0.000571979	0.409882	0.00566399	Yes
phenylethylamine	malic acid	0.371616	0.110902	0.552659	No
phenylethylamine	maleimide	0.0275742	-0.26925	0.100215	No
palmitoleic acid	oleic acid	1.94470408701484e-10	0.682879	7.89549859328023e-09	Yes
palmitoleic acid	myo-inositol	0.203591	0.157316	0.393609	No
palmitoleic acid	malic acid	0.0164801	0.292053	0.0727272	No
palmitoleic acid	maleimide	0.247532	-0.143238	0.448651	No
oleic acid	myo-inositol	0.334375	0.119764	0.534712	No
oleic acid	malic acid	0.00574117	0.333994	0.0314989	Yes
oleic acid	maleimide	0.867211	-0.0208165	0.922616	No
myo-inositol	malic acid	0.238078	0.146111	0.443393	No
myo-inositol	maleimide	0.331579	-0.120453	0.534712	No
malic acid	maleimide	0.769214	-0.0365202	0.8651	No

## Sheet: Table S7 MetaboAnalyst
BinBase name	Covariates	outcome	p_value	coefficient	std.err	log2FC	PubChem	KEGG	Biofluid
lyxitol	NA	HCC_v_Cirrhosis_blood	0.593581	-0.185	0.346	-0.796	439255	C00532	Plasma
lysine	NA	HCC_v_Cirrhosis_blood	0.665906	0.176	0.407	0.485	5962	C00047	Plasma
linoleic acid	NA	HCC_v_Cirrhosis_blood	0.243224	0.525	0.45	0.349	5280450	C01595	Plasma
lignoceric acid	NA	HCC_v_Cirrhosis_blood	0.211558	0.521	0.417	0.541	11197	C08320	Plasma
leucine	Gender	HCC_v_Cirrhosis_blood	0.00381242	2.963	1.024	1.399	6106	C00123	Plasma
lauric acid	NA	HCC_v_Cirrhosis_blood	0.459938	0.254	0.344	0.592	3893	C02679	Plasma
xylose	NA	HCC_v_Cirrhosis_blood	0.0227121	-0.932	0.409	-1.405	135191	C00181	Plasma
lactate	NA	HCC_v_Cirrhosis_blood	0.117295	-0.696	0.444	-0.335	91435	C01432	Plasma
ketoisoleucine	NA	HCC_v_Cirrhosis_blood	0.577283	-0.171	0.306	-0.081	47	C03465	Plasma
isothreonic acid	AGE	HCC_v_Cirrhosis_blood	0.00726982	-1.462	0.545	-1.675	151152	C00639	Plasma
isopropylamine	NA	HCC_v_Cirrhosis_blood	0.835625	0.063	0.305	-0.866	NA	NA	Plasma
isoleucine	Gender	HCC_v_Cirrhosis_blood	0.00498008	2.098	0.747	1.466	6306	C00407	Plasma
isocitric acid	NA	HCC_v_Cirrhosis_blood	0.918432	0.044	0.426	-0.389	5318532	C00451	Plasma
isobutylamine	NA	HCC_v_Cirrhosis_blood	0.477017	-0.324	0.456	-0.047	6558	C02787	Plasma
xylitol	NA	HCC_v_Cirrhosis_blood	0.00229449	2.075	0.68	1.829	6912	C00379	Plasma
indole-3-lactate	NA	HCC_v_Cirrhosis_blood	0.692681	-0.172	0.436	0.069	92904	C02043	Plasma
indole-3-acetate	NA	HCC_v_Cirrhosis_blood	0.0566632	-0.905	0.475	-0.952	802	C00954	Plasma
hypoxanthine	NA	HCC_v_Cirrhosis_blood	0.00575477	-4.715	1.707	-1.684	790	C00262	Plasma
heptanoic acid	NA	HCC_v_Cirrhosis_blood	0.0987107	0.675	0.409	0.566	8094	C17714	Plasma
glycine	Gender	HCC_v_Cirrhosis_blood	0.0219159	-0.94	0.41	-1.341	750	C00037	Plasma
glycerol-alpha-phosphate	NA	HCC_v_Cirrhosis_blood	0.548888	0.273	0.455	1.133	754	C03189	Plasma
glycerol	NA	HCC_v_Cirrhosis_blood	0.876704	0.055	0.358	-0.639	753	C00116	Plasma
glyceric acid	NA	HCC_v_Cirrhosis_blood	0.793919	0.102	0.391	0.498	752	NA	Plasma
glutaric acid	NA	HCC_v_Cirrhosis_blood	0.751752	-0.112	0.354	0.086	743	C00489	Plasma
glutamine	NA	HCC_v_Cirrhosis_blood	0.711881	-0.121	0.329	0.13	5961	C00064	Plasma
glutamate	Gender	HCC_v_Cirrhosis_blood	0.0333455	1.039	0.488	1.241	33032	C00025	Plasma
valine	Gender	HCC_v_Cirrhosis_blood	0.00439243	2.745	0.964	1.933	6287	C00183	Plasma
glucose-1-phosphate	NA	HCC_v_Cirrhosis_blood	0.947979	0.023	0.347	0.852	65533	C00103	Plasma
glucose	NA	HCC_v_Cirrhosis_blood	0.102869	0.583	0.357	1.351	64689	C00221	Plasma
gluconic acid	NA	HCC_v_Cirrhosis_blood	0.195157	1.509	1.165	0.404	6857417	C00800	Plasma
fumaric acid	NA	HCC_v_Cirrhosis_blood	0.119764	-0.761	0.489	-0.418	444972	C00122	Plasma
fucose	NA	HCC_v_Cirrhosis_blood	0.141233	-0.626	0.425	-0.435	439650	C02095	Plasma
fructose	AGE	HCC_v_Cirrhosis_blood	0.135905	0.785	0.526	0.901	439709	C02336	Plasma
ethanolamine	NA	HCC_v_Cirrhosis_blood	0.00777552	-2.6	0.977	-1.153	700	C00189	Plasma
uridine	NA	HCC_v_Cirrhosis_blood	0.120645	0.596	0.384	0.731	6029	C00299	Plasma
erythritol	NA	HCC_v_Cirrhosis_blood	0.0211873	-1.256	0.545	-1.319	222285	C00503	Plasma
epsilon-caprolactam	NA	HCC_v_Cirrhosis_blood	0.0466214	0.705	0.354	0.295	7768	C06593	Plasma
cystine	AGE	HCC_v_Cirrhosis_blood	0.0489521	-1.302	0.661	-0.319	595	C01420	Plasma
cysteine	AGE	HCC_v_Cirrhosis_blood	0.37497	0.329	0.371	0.264	5862	C00097	Plasma
uric acid	NA	HCC_v_Cirrhosis_blood	0.241257	-0.448	0.382	-0.872	1175	C00366	Plasma
creatinine	NA	HCC_v_Cirrhosis_blood	0.800364	0.081	0.322	-0.845	588	C00791	Plasma
citrulline	NA	HCC_v_Cirrhosis_blood	0.335788	-0.377	0.391	-0.566	9750	C00327	Plasma
citric acid	NA	HCC_v_Cirrhosis_blood	0.0510007	-0.853	0.437	-1.415	311	C00158	Plasma
cis-10-heptadecenoic acid	NA	HCC_v_Cirrhosis_blood	0.73934	0.136	0.408	-0.172	5312435	C16536	Plasma
cholesterol	NA	HCC_v_Cirrhosis_blood	0.747335	-0.124	0.386	0.127	5997	C00187	Plasma
cellobiose	NA	HCC_v_Cirrhosis_blood	0.444959	-0.283	0.37	-0.288	6255	C01971	Plasma
caprylic acid	NA	HCC_v_Cirrhosis_blood	0.553263	0.561	0.947	0.212	NA	NA	Plasma
urea	NA	HCC_v_Cirrhosis_blood	0.261758	-0.478	0.426	-0.475	1176	C00086	Plasma
capric acid	NA	HCC_v_Cirrhosis_blood	0.527133	0.251	0.398	0.631	2969	C01571	Plasma
beta-alanine	NA	HCC_v_Cirrhosis_blood	0.357889	-0.359	0.39	-0.384	239	C00099	Plasma
aspartate	NA	HCC_v_Cirrhosis_blood	0.83512	-0.074	0.358	0.023	5960	C00049	Plasma
asparagine	NA	HCC_v_Cirrhosis_blood	0.15677	-0.523	0.369	-0.37	6267	C00152	Plasma
arachidonic acid	NA	HCC_v_Cirrhosis_blood	0.625577	-0.166	0.341	-0.475	444899	C00219	Plasma
arachidic acid	NA	HCC_v_Cirrhosis_blood	0.439081	0.263	0.34	0.232	10467	C06425	Plasma
aminomalonic acid	NA	HCC_v_Cirrhosis_blood	0.016817	-1.319	0.552	-0.859	100714	C00872	Plasma
alpha-ketoglutarate	NA	HCC_v_Cirrhosis_blood	0.459207	0.234	0.316	-0.423	51	C00026	Plasma
alanine	NA	HCC_v_Cirrhosis_blood	0.0588147	0.747	0.395	0.188	5950	C00041	Plasma
adipic acid	NA	HCC_v_Cirrhosis_blood	0.228406	0.513	0.426	0.825	196	C06104	Plasma
aconitic acid	NA	HCC_v_Cirrhosis_blood	0.78136	-0.108	0.389	-0.637	643757	C00417	Plasma
4-hydroxybutyric acid	NA	HCC_v_Cirrhosis_blood	0.0329988	1.126	0.528	1.083	10413	C00989	Plasma
3-hydroxybutyric acid	NA	HCC_v_Cirrhosis_blood	0.2292	0.492	0.409	0.543	441	NA	Plasma
3-Aminopiperidine-2,6-dione	NA	HCC_v_Cirrhosis_blood	0.0443092	0.91	0.452	0.831	134508	NA	Plasma
2-picolinic acid	NA	HCC_v_Cirrhosis_blood	0.0548644	-1.16	0.604	-0.74	1018	C10164	Plasma
tyrosine	NA	HCC_v_Cirrhosis_blood	0.0289584	-0.903	0.413	-1.069	6057	C00082	Plasma
2-ketoisocaproic acid	Gender	HCC_v_Cirrhosis_blood	0.574934	0.218	0.388	-0.063	70	C00233	Plasma
2-hydroxyvaleric acid	NA	HCC_v_Cirrhosis_blood	0.211075	0.545	0.436	0.264	98009	NA	Plasma
2-deoxytetronic acid	Gender	HCC_v_Cirrhosis_blood	0.0331718	-1.07	0.502	-0.622	192742	NA	Plasma
2-aminobutyric acid	NA	HCC_v_Cirrhosis_blood	0.105607	0.603	0.373	0.353	6657	C02721	Plasma
tryptophan	NA	HCC_v_Cirrhosis_blood	0.126932	-0.775	0.508	-0.77	6305	C00078	Plasma
2,3-dihydroxypyridine	NA	HCC_v_Cirrhosis_blood	0.139656	-0.47	0.318	-0.271	28115	NA	Plasma
1-monopalmitin	NA	HCC_v_Cirrhosis_blood	0.519396	0.243	0.377	0.497	14900	C01885	Plasma
1,5-anhydroglucitol	NA	HCC_v_Cirrhosis_blood	0.0890243	0.627	0.369	0.621	64960	C07326	Plasma
1,2,4-benzenetriol	NA	HCC_v_Cirrhosis_blood	0.112419	0.694	0.437	0.69	10787	C02814	Plasma
trehalose	NA	HCC_v_Cirrhosis_blood	0.0895316	0.872	0.513	0.468	7427	C01083	Plasma
trans-4-hydroxyproline	NA	HCC_v_Cirrhosis_blood	0.0571982	-0.757	0.398	-1.134	5810	C01157	Plasma
tocopherol gamma-	NA	HCC_v_Cirrhosis_blood	0.437548	-0.3	0.387	-0.693	92729	C02483	Plasma
tocopherol alpha-	NA	HCC_v_Cirrhosis_blood	0.779809	0.095	0.34	-0.436	14985	C02477	Plasma
threonine	NA	HCC_v_Cirrhosis_blood	0.110321	0.708	0.443	0.731	6288	C00188	Plasma
threonic acid	NA	HCC_v_Cirrhosis_blood	0.0112612	-1.665	0.657	-1.4	5460407	C01620	Plasma
terephthalic acid	NA	HCC_v_Cirrhosis_blood	0.335855	0.35	0.364	0.001	7489	C06337	Plasma
sucrose	NA	HCC_v_Cirrhosis_blood	0.164041	-0.486	0.349	-0.975	5988	C00089	Plasma
succinic acid	NA	HCC_v_Cirrhosis_blood	0.875415	-0.049	0.31	0.356	1110	C00042	Plasma
suberic acid	NA	HCC_v_Cirrhosis_blood	0.111081	0.716	0.449	1.171	10457	C08278	Plasma
stearic acid	NA	HCC_v_Cirrhosis_blood	0.280919	0.448	0.415	0.079	5281	C01530	Plasma
serine	NA	HCC_v_Cirrhosis_blood	0.402703	-0.328	0.392	0.359	5951	C00065	Plasma
quinic acid	NA	HCC_v_Cirrhosis_blood	0.346673	0.347	0.368	0.782	6508	C00296	Plasma
pyruvic acid	NA	HCC_v_Cirrhosis_blood	0.155068	-0.825	0.581	-0.062	1060	C00022	Plasma
pseudo-uridine	NA	HCC_v_Cirrhosis_blood	0.017697	-1.283	0.541	-1.432	15047	C02067	Plasma
propyleneglycol	NA	HCC_v_Cirrhosis_blood	0.710224	0.13	0.349	0.375	1030	NA	Plasma
proline	NA	HCC_v_Cirrhosis_blood	0.319677	0.355	0.357	0.313	145742	C00148	Plasma
pipecolinic acid	NA	HCC_v_Cirrhosis_blood	0.0781677	0.766	0.435	1.322	6931662	C00408	Plasma
phosphate	NA	HCC_v_Cirrhosis_blood	0.923784	-0.036	0.375	0.019	1004	C00009	Plasma
phenylethylamine	NA	HCC_v_Cirrhosis_blood	0.00488021	-1.921	0.682	-1.669	1001	C05332	Plasma
phenylalanine	NA	HCC_v_Cirrhosis_blood	0.109061	-0.621	0.388	-0.912	6140	NA	Plasma
pelargonic acid	NA	HCC_v_Cirrhosis_blood	0.0772792	0.611	0.346	0.597	8158	C01601	Plasma
palmitoleic acid	NA	HCC_v_Cirrhosis_blood	0.642362	-0.187	0.403	-1.165	445638	C08362	Plasma
palmitic acid	NA	HCC_v_Cirrhosis_blood	0.249235	0.452	0.392	0.162	985	C00249	Plasma
oxoproline	NA	HCC_v_Cirrhosis_blood	0.680795	0.141	0.343	0.286	7405	C01879	Plasma
oxalic acid	NA	HCC_v_Cirrhosis_blood	0.110936	-0.737	0.462	-1.349	971	C00209	Plasma
ornithine	NA	HCC_v_Cirrhosis_blood	0.223293	-0.575	0.472	-0.476	6262	C00077	Plasma
oleic acid	NA	HCC_v_Cirrhosis_blood	0.0774902	0.717	0.406	0.287	445639	C00712	Plasma
nicotinic acid	NA	HCC_v_Cirrhosis_blood	0.238485	-0.455	0.386	-1.286	938	C00253	Plasma
N-acetylornithine	NA	HCC_v_Cirrhosis_blood	0.00252436	-2.438	0.807	-1.582	439232	C00437	Plasma
myo-inositol	NA	HCC_v_Cirrhosis_blood	0.0529562	-0.682	0.352	-1.487	892	C00137	Plasma
methionine sulfoxide	NA	HCC_v_Cirrhosis_blood	0.104117	0.886	0.545	0.026	158980	C02989	Plasma
methionine	NA	HCC_v_Cirrhosis_blood	0.994309	0.003	0.368	0.162	6137	NA	Plasma
mannose	NA	HCC_v_Cirrhosis_blood	0.96354	-0.016	0.357	-0.004	18950	C00159	Plasma
maltose	NA	HCC_v_Cirrhosis_blood	0.482542	0.268	0.382	0.444	439186	C00208	Plasma
malic acid	NA	HCC_v_Cirrhosis_blood	0.801741	0.091	0.363	-0.593	525	C00711	Plasma
maleimide	NA	HCC_v_Cirrhosis_blood	0.00660552	2.436	0.897	1.58	10935	C07272	Plasma
lyxitol	NA	HCC_v_Healthy_blood	0.443042	0.278	0.362	0.432	439255	C00532	Plasma
lysine	NA	HCC_v_Healthy_blood	0.467491	-0.328	0.451	-0.669	5962	C00047	Plasma
linoleic acid	NA	HCC_v_Healthy_blood	0.152052	0.724	0.506	0.831	5280450	C01595	Plasma
lignoceric acid	NA	HCC_v_Healthy_blood	0.858686	-0.059	0.332	-0.452	11197	C08320	Plasma
leucine	Gender	HCC_v_Healthy_blood	0.842702	-0.114	0.576	-0.488	6106	C00123	Plasma
lauric acid	NA	HCC_v_Healthy_blood	0.0894055	0.704	0.414	0.618	3893	C02679	Plasma
xylose	NA	HCC_v_Healthy_blood	0.00947896	2.055	0.792	1.22	135191	C00181	Plasma
lactate	NA	HCC_v_Healthy_blood	0.458878	-0.257	0.347	-0.01	91435	C01432	Plasma
ketoisoleucine	NA	HCC_v_Healthy_blood	0.637221	-0.168	0.356	-0.823	47	C03465	Plasma
isothreonic acid	AGE	HCC_v_Healthy_blood	0.414224	-1.031	1.263	0.827	151152	C00639	Plasma
isopropylamine	NA	HCC_v_Healthy_blood	0.719348	0.169	0.47	-0.067	NA	NA	Plasma
isoleucine	Gender	HCC_v_Healthy_blood	0.637172	0.259	0.549	0.13	6306	C00407	Plasma
isocitric acid	NA	HCC_v_Healthy_blood	0.0281978	1.111	0.506	1.222	5318532	C00451	Plasma
isobutylamine	NA	HCC_v_Healthy_blood	0.670941	-0.243	0.572	0.056	6558	C02787	Plasma
xylitol	NA	HCC_v_Healthy_blood	0.0138501	1.638	0.665	1.106	6912	C00379	Plasma
indole-3-lactate	NA	HCC_v_Healthy_blood	0.977242	0.014	0.492	-0.552	92904	C02043	Plasma
indole-3-acetate	NA	HCC_v_Healthy_blood	0.0874201	0.975	0.57	0.606	802	C00954	Plasma
hypoxanthine	NA	HCC_v_Healthy_blood	0.0222455	-1.727	0.755	-1.021	790	C00262	Plasma
heptanoic acid	NA	HCC_v_Healthy_blood	0.129504	0.683	0.45	0.676	8094	C17714	Plasma
glycine	Gender	HCC_v_Healthy_blood	0.433144	-0.337	0.43	-0.526	750	C00037	Plasma
glycerol-alpha-phosphate	NA	HCC_v_Healthy_blood	0.0389712	-1.266	0.613	-0.656	754	C03189	Plasma
glycerol	NA	HCC_v_Healthy_blood	0.19493	0.528	0.408	0.736	753	C00116	Plasma
glyceric acid	NA	HCC_v_Healthy_blood	0.104792	0.604	0.372	1.449	752	NA	Plasma
glutaric acid	NA	HCC_v_Healthy_blood	0.561182	0.197	0.339	0.037	743	C00489	Plasma
glutamine	NA	HCC_v_Healthy_blood	0.428543	-0.309	0.39	-0.127	5961	C00064	Plasma
glutamate	Gender	HCC_v_Healthy_blood	0.233211	-0.487	0.409	-0.503	33032	C00025	Plasma
valine	Gender	HCC_v_Healthy_blood	0.345929	-0.521	0.553	-0.592	6287	C00183	Plasma
glucose-1-phosphate	NA	HCC_v_Healthy_blood	0.467578	0.298	0.41	0.778	65533	C00103	Plasma
glucose	NA	HCC_v_Healthy_blood	0.500482	0.268	0.398	0.679	64689	C00221	Plasma
gluconic acid	NA	HCC_v_Healthy_blood	0.32882	1.39	1.423	0.229	6857417	C00800	Plasma
fumaric acid	NA	HCC_v_Healthy_blood	0.280897	0.387	0.359	0.351	444972	C00122	Plasma
fucose	NA	HCC_v_Healthy_blood	0.0159081	5.458	2.264	1.897	439650	C02095	Plasma
fructose	AGE	HCC_v_Healthy_blood	0.130283	-2.766	1.828	0.068	439709	C02336	Plasma
ethanolamine	NA	HCC_v_Healthy_blood	0.182783	-0.811	0.609	-0.22	700	C00189	Plasma
uridine	NA	HCC_v_Healthy_blood	0.851338	0.068	0.361	0.133	6029	C00299	Plasma
erythritol	NA	HCC_v_Healthy_blood	0.268709	-0.433	0.392	-0.061	222285	C00503	Plasma
epsilon-caprolactam	NA	HCC_v_Healthy_blood	0.621513	0.236	0.478	0.373	7768	C06593	Plasma
cystine	AGE	HCC_v_Healthy_blood	0.0559452	-2.627	1.374	-0.019	595	C01420	Plasma
cysteine	AGE	HCC_v_Healthy_blood	0.0972781	-3.278	1.977	-1.113	5862	C00097	Plasma
uric acid	NA	HCC_v_Healthy_blood	0.313894	0.364	0.362	0.223	1175	C00366	Plasma
creatinine	NA	HCC_v_Healthy_blood	0.995514	-0.002	0.429	-0.34	588	C00791	Plasma
citrulline	NA	HCC_v_Healthy_blood	0.751051	-0.117	0.369	-0.1	9750	C00327	Plasma
citric acid	NA	HCC_v_Healthy_blood	0.283883	0.629	0.587	0.459	311	C00158	Plasma
cis-10-heptadecenoic acid	NA	HCC_v_Healthy_blood	0.225487	0.703	0.58	0.196	5312435	C16536	Plasma
cholesterol	NA	HCC_v_Healthy_blood	0.535409	0.259	0.418	0.72	5997	C00187	Plasma
cellobiose	NA	HCC_v_Healthy_blood	0.0342671	1.699	0.802	0.81	6255	C01971	Plasma
caprylic acid	NA	HCC_v_Healthy_blood	0.0491623	3.642	1.851	0.094	NA	NA	Plasma
urea	NA	HCC_v_Healthy_blood	0.0478525	0.755	0.381	1.331	1176	C00086	Plasma
capric acid	NA	HCC_v_Healthy_blood	0.0489162	0.885	0.449	1.317	2969	C01571	Plasma
beta-alanine	NA	HCC_v_Healthy_blood	0.363977	0.32	0.353	0.635	239	C00099	Plasma
aspartate	NA	HCC_v_Healthy_blood	0.764483	-0.103	0.344	0.138	5960	C00049	Plasma
asparagine	NA	HCC_v_Healthy_blood	0.0839591	-0.819	0.474	-0.69	6267	C00152	Plasma
arachidonic acid	NA	HCC_v_Healthy_blood	0.191736	-0.549	0.421	-0.485	444899	C00219	Plasma
arachidic acid	NA	HCC_v_Healthy_blood	0.596992	-0.176	0.332	-0.605	10467	C06425	Plasma
aminomalonic acid	NA	HCC_v_Healthy_blood	0.267355	-0.535	0.482	-0.318	100714	C00872	Plasma
alpha-ketoglutarate	NA	HCC_v_Healthy_blood	0.0859922	0.745	0.434	0.52	51	C00026	Plasma
alanine	NA	HCC_v_Healthy_blood	0.208618	-0.59	0.469	-0.616	5950	C00041	Plasma
adipic acid	NA	HCC_v_Healthy_blood	0.72979	0.129	0.373	0.375	196	C06104	Plasma
aconitic acid	NA	HCC_v_Healthy_blood	0.00357175	2.701	0.927	2.275	643757	C00417	Plasma
4-hydroxybutyric acid	NA	HCC_v_Healthy_blood	0.156278	0.781	0.551	0.629	10413	C00989	Plasma
3-hydroxybutyric acid	NA	HCC_v_Healthy_blood	0.0488676	0.896	0.455	1.062	441	NA	Plasma
3-Aminopiperidine-2,6-dione	NA	HCC_v_Healthy_blood	0.939123	0.027	0.357	0.243	134508	NA	Plasma
2-picolinic acid	NA	HCC_v_Healthy_blood	0.255499	-0.472	0.415	-0.055	1018	C10164	Plasma
tyrosine	NA	HCC_v_Healthy_blood	0.422396	0.335	0.417	0.416	6057	C00082	Plasma
2-ketoisocaproic acid	Gender	HCC_v_Healthy_blood	0.058022	-1.03	0.543	-1.366	70	C00233	Plasma
2-hydroxyvaleric acid	NA	HCC_v_Healthy_blood	0.230441	0.619	0.516	0.37	98009	NA	Plasma
2-deoxytetronic acid	Gender	HCC_v_Healthy_blood	0.369639	-0.461	0.513	-0.447	192742	NA	Plasma
2-aminobutyric acid	NA	HCC_v_Healthy_blood	0.276989	-0.602	0.554	-0.106	6657	C02721	Plasma
tryptophan	NA	HCC_v_Healthy_blood	0.220607	-0.618	0.505	-0.611	6305	C00078	Plasma
2,3-dihydroxypyridine	NA	HCC_v_Healthy_blood	0.677828	0.193	0.465	0.187	28115	NA	Plasma
1-monopalmitin	NA	HCC_v_Healthy_blood	0.857708	-0.068	0.378	-0.307	14900	C01885	Plasma
1,5-anhydroglucitol	NA	HCC_v_Healthy_blood	0.122079	-1.192	0.771	-0.503	64960	C07326	Plasma
1,2,4-benzenetriol	NA	HCC_v_Healthy_blood	0.972147	-0.013	0.381	-0.298	10787	C02814	Plasma
trehalose	NA	HCC_v_Healthy_blood	0.486158	0.297	0.427	1.076	7427	C01083	Plasma
trans-4-hydroxyproline	NA	HCC_v_Healthy_blood	0.442851	0.304	0.396	-0.093	5810	C01157	Plasma
tocopherol gamma-	NA	HCC_v_Healthy_blood	0.648937	-0.199	0.437	-0.08	92729	C02483	Plasma
tocopherol alpha-	NA	HCC_v_Healthy_blood	0.439367	-0.384	0.496	-0.722	14985	C02477	Plasma
threonine	NA	HCC_v_Healthy_blood	0.180606	-0.556	0.415	-0.889	6288	C00188	Plasma
threonic acid	NA	HCC_v_Healthy_blood	0.018866	-1.624	0.691	-1.04	5460407	C01620	Plasma
terephthalic acid	NA	HCC_v_Healthy_blood	0.738786	-0.128	0.383	0.354	7489	C06337	Plasma
sucrose	NA	HCC_v_Healthy_blood	0.58011	-0.181	0.327	0.039	5988	C00089	Plasma
succinic acid	NA	HCC_v_Healthy_blood	0.0300248	1.883	0.868	0.899	1110	C00042	Plasma
suberic acid	NA	HCC_v_Healthy_blood	0.911135	0.041	0.371	-0.048	10457	C08278	Plasma
stearic acid	NA	HCC_v_Healthy_blood	0.945378	0.025	0.358	-0.379	5281	C01530	Plasma
serine	NA	HCC_v_Healthy_blood	0.0202201	-1.839	0.792	-1.107	5951	C00065	Plasma
quinic acid	NA	HCC_v_Healthy_blood	0.885799	-0.065	0.453	0.178	6508	C00296	Plasma
pyruvic acid	NA	HCC_v_Healthy_blood	0.222051	-1.214	0.994	0.016	1060	C00022	Plasma
pseudo-uridine	NA	HCC_v_Healthy_blood	0.0894042	1.454	0.856	0.293	15047	C02067	Plasma
propyleneglycol	NA	HCC_v_Healthy_blood	0.22873	-0.54	0.449	-0.838	1030	NA	Plasma
proline	NA	HCC_v_Healthy_blood	0.674635	0.164	0.392	-0.088	145742	C00148	Plasma
pipecolinic acid	NA	HCC_v_Healthy_blood	0.263588	0.453	0.405	1.161	6931662	C00408	Plasma
phosphate	NA	HCC_v_Healthy_blood	0.259894	0.396	0.352	0.461	1004	C00009	Plasma
phenylethylamine	NA	HCC_v_Healthy_blood	0.248458	0.511	0.443	0.427	1001	C05332	Plasma
phenylalanine	NA	HCC_v_Healthy_blood	0.103302	0.671	0.412	0.198	6140	NA	Plasma
pelargonic acid	NA	HCC_v_Healthy_blood	0.499673	0.261	0.387	0.115	8158	C01601	Plasma
palmitoleic acid	NA	HCC_v_Healthy_blood	0.0639044	0.813	0.439	1.036	445638	C08362	Plasma
palmitic acid	NA	HCC_v_Healthy_blood	0.23468	0.572	0.481	0.157	985	C00249	Plasma
oxoproline	NA	HCC_v_Healthy_blood	0.550852	-0.293	0.491	-0.314	7405	C01879	Plasma
oxalic acid	NA	HCC_v_Healthy_blood	0.955652	-0.024	0.426	0.424	971	C00209	Plasma
ornithine	NA	HCC_v_Healthy_blood	0.296193	0.385	0.368	0.847	6262	C00077	Plasma
oleic acid	NA	HCC_v_Healthy_blood	0.0457469	1.121	0.561	0.878	445639	C00712	Plasma
nicotinic acid	NA	HCC_v_Healthy_blood	0.398962	-0.34	0.403	-0.477	938	C00253	Plasma
N-acetylornithine	NA	HCC_v_Healthy_blood	0.535542	-0.291	0.47	-0.532	439232	C00437	Plasma
myo-inositol	NA	HCC_v_Healthy_blood	0.0455031	1.277	0.639	0.425	892	C00137	Plasma
methionine sulfoxide	NA	HCC_v_Healthy_blood	0.354869	-0.306	0.331	-0.202	158980	C02989	Plasma
methionine	NA	HCC_v_Healthy_blood	0.733645	0.14	0.411	-0.173	6137	NA	Plasma
mannose	NA	HCC_v_Healthy_blood	0.347582	0.405	0.431	0.298	18950	C00159	Plasma
maltose	NA	HCC_v_Healthy_blood	0.987108	-0.006	0.367	0.275	439186	C00208	Plasma
malic acid	NA	HCC_v_Healthy_blood	0.0883604	0.74	0.434	0.341	525	C00711	Plasma
maleimide	NA	HCC_v_Healthy_blood	0.23522	0.577	0.486	0.849	10935	C07272	Plasma
lyxitol	NA	HCC_v_NAFLD_blood	0.61701	-0.186	0.372	0.034	439255	C00532	Plasma
lysine	NA	HCC_v_NAFLD_blood	0.972203	0.011	0.318	-0.287	5962	C00047	Plasma
linoleic acid	NA	HCC_v_NAFLD_blood	0.00162189	2.118	0.672	1.534	5280450	C01595	Plasma
lignoceric acid	NA	HCC_v_NAFLD_blood	0.529056	0.194	0.308	0.123	11197	C08320	Plasma
leucine	Gender	HCC_v_NAFLD_blood	0.218204	-0.788	0.64	-0.208	6106	C00123	Plasma
lauric acid	NA	HCC_v_NAFLD_blood	0.0251991	0.856	0.382	1.442	3893	C02679	Plasma
xylose	NA	HCC_v_NAFLD_blood	0.890307	-0.049	0.358	0.327	135191	C00181	Plasma
lactate	NA	HCC_v_NAFLD_blood	0.217246	-0.422	0.342	-0.013	91435	C01432	Plasma
ketoisoleucine	NA	HCC_v_NAFLD_blood	0.488277	-0.23	0.331	-0.714	47	C03465	Plasma
isothreonic acid	AGE	HCC_v_NAFLD_blood	0.045368	-1.106	0.552	0.016	151152	C00639	Plasma
isopropylamine	NA	HCC_v_NAFLD_blood	0.715289	0.156	0.428	-0.084	NA	NA	Plasma
isoleucine	Gender	HCC_v_NAFLD_blood	0.0113629	-1.565	0.618	-0.65	6306	C00407	Plasma
isocitric acid	NA	HCC_v_NAFLD_blood	0.144184	0.604	0.414	0.27	5318532	C00451	Plasma
isobutylamine	NA	HCC_v_NAFLD_blood	0.976926	-0.015	0.522	-0.104	6558	C02787	Plasma
xylitol	NA	HCC_v_NAFLD_blood	0.0037299	4.368	1.506	2.74	6912	C00379	Plasma
indole-3-lactate	NA	HCC_v_NAFLD_blood	0.0289138	-1.051	0.481	-1.089	92904	C02043	Plasma
indole-3-acetate	NA	HCC_v_NAFLD_blood	0.00362006	-1.312	0.451	-1.456	802	C00954	Plasma
hypoxanthine	NA	HCC_v_NAFLD_blood	0.0297765	-1.149	0.529	-0.878	790	C00262	Plasma
heptanoic acid	NA	HCC_v_NAFLD_blood	0.033809	-0.901	0.425	-0.992	8094	C17714	Plasma
glycine	Gender	HCC_v_NAFLD_blood	0.430639	0.363	0.461	-0.679	750	C00037	Plasma
glycerol-alpha-phosphate	NA	HCC_v_NAFLD_blood	0.000506615	-3.284	0.944	-1.753	754	C03189	Plasma
glycerol	NA	HCC_v_NAFLD_blood	0.0310461	0.843	0.391	1.057	753	C00116	Plasma
glyceric acid	NA	HCC_v_NAFLD_blood	0.0565996	0.671	0.352	1.277	752	NA	Plasma
glutaric acid	NA	HCC_v_NAFLD_blood	0.224956	-0.414	0.342	-0.305	743	C00489	Plasma
glutamine	NA	HCC_v_NAFLD_blood	0.465532	-0.248	0.339	-0.213	5961	C00064	Plasma
glutamate	Gender	HCC_v_NAFLD_blood	0.660512	-0.16	0.364	0.249	33032	C00025	Plasma
valine	Gender	HCC_v_NAFLD_blood	0.0130473	-1.704	0.687	-0.469	6287	C00183	Plasma
glucose-1-phosphate	NA	HCC_v_NAFLD_blood	0.021571	1.009	0.439	1.024	65533	C00103	Plasma
glucose	NA	HCC_v_NAFLD_blood	0.00569971	1.162	0.42	1.483	64689	C00221	Plasma
gluconic acid	NA	HCC_v_NAFLD_blood	0.236009	0.767	0.648	0.068	6857417	C00800	Plasma
fumaric acid	NA	HCC_v_NAFLD_blood	0.0744142	-0.824	0.462	-1.002	444972	C00122	Plasma
fucose	NA	HCC_v_NAFLD_blood	0.00328466	1.858	0.632	1.219	439650	C02095	Plasma
fructose	AGE	HCC_v_NAFLD_blood	0.0102124	-1.656	0.645	-0.035	439709	C02336	Plasma
ethanolamine	NA	HCC_v_NAFLD_blood	0.192488	-0.541	0.415	-0.112	700	C00189	Plasma
uridine	NA	HCC_v_NAFLD_blood	0.0341363	0.807	0.381	1.247	6029	C00299	Plasma
erythritol	NA	HCC_v_NAFLD_blood	0.310046	-0.361	0.355	-0.23	222285	C00503	Plasma
epsilon-caprolactam	NA	HCC_v_NAFLD_blood	0.240413	0.546	0.465	0.515	7768	C06593	Plasma
cystine	AGE	HCC_v_NAFLD_blood	0.201889	-0.65	0.51	0.342	595	C01420	Plasma
cysteine	AGE	HCC_v_NAFLD_blood	0.177343	-0.702	0.52	-0.27	5862	C00097	Plasma
uric acid	NA	HCC_v_NAFLD_blood	0.459057	-0.235	0.317	-0.068	1175	C00366	Plasma
creatinine	NA	HCC_v_NAFLD_blood	0.0396979	-0.827	0.402	-1.159	588	C00791	Plasma
citrulline	NA	HCC_v_NAFLD_blood	0.315585	-0.336	0.335	0.071	9750	C00327	Plasma
citric acid	NA	HCC_v_NAFLD_blood	0.259907	0.571	0.507	0.666	311	C00158	Plasma
cis-10-heptadecenoic acid	NA	HCC_v_NAFLD_blood	0.209242	0.514	0.409	0.506	5312435	C16536	Plasma
cholesterol	NA	HCC_v_NAFLD_blood	0.00240264	-1.638	0.54	-1.198	5997	C00187	Plasma
cellobiose	NA	HCC_v_NAFLD_blood	0.0770608	-0.705	0.399	-0.42	6255	C01971	Plasma
caprylic acid	NA	HCC_v_NAFLD_blood	0.0190339	4.692	2.001	0.322	NA	NA	Plasma
urea	NA	HCC_v_NAFLD_blood	0.0923379	0.697	0.414	0.925	1176	C00086	Plasma
capric acid	NA	HCC_v_NAFLD_blood	0.528575	0.211	0.335	0.775	2969	C01571	Plasma
beta-alanine	NA	HCC_v_NAFLD_blood	0.207695	-0.477	0.378	-0.276	239	C00099	Plasma
aspartate	NA	HCC_v_NAFLD_blood	0.633619	0.149	0.313	0.628	5960	C00049	Plasma
asparagine	NA	HCC_v_NAFLD_blood	0.513765	0.24	0.368	0.131	6267	C00152	Plasma
arachidonic acid	NA	HCC_v_NAFLD_blood	0.379421	-0.289	0.329	-0.402	444899	C00219	Plasma
arachidic acid	NA	HCC_v_NAFLD_blood	0.733567	-0.1	0.293	-0.365	10467	C06425	Plasma
aminomalonic acid	NA	HCC_v_NAFLD_blood	0.384796	-0.302	0.347	-0.478	100714	C00872	Plasma
alpha-ketoglutarate	NA	HCC_v_NAFLD_blood	0.027369	0.934	0.423	0.817	51	C00026	Plasma
alanine	NA	HCC_v_NAFLD_blood	0.0838366	-0.82	0.474	-0.877	5950	C00041	Plasma
adipic acid	NA	HCC_v_NAFLD_blood	0.44821	0.247	0.326	-0.196	196	C06104	Plasma
aconitic acid	NA	HCC_v_NAFLD_blood	0.210315	0.732	0.585	0.575	643757	C00417	Plasma
4-hydroxybutyric acid	NA	HCC_v_NAFLD_blood	0.187693	0.638	0.484	0.687	10413	C00989	Plasma
3-hydroxybutyric acid	NA	HCC_v_NAFLD_blood	0.00150999	2.342	0.738	2.01	441	NA	Plasma
3-Aminopiperidine-2,6-dione	NA	HCC_v_NAFLD_blood	0.54119	0.203	0.332	0.12	134508	NA	Plasma
2-picolinic acid	NA	HCC_v_NAFLD_blood	0.0610807	-0.841	0.449	-0.263	1018	C10164	Plasma
tyrosine	NA	HCC_v_NAFLD_blood	0.300858	0.358	0.346	0.756	6057	C00082	Plasma
2-ketoisocaproic acid	Gender	HCC_v_NAFLD_blood	0.0389064	-1.103	0.534	-0.651	70	C00233	Plasma
2-hydroxyvaleric acid	NA	HCC_v_NAFLD_blood	0.384323	0.286	0.329	0.468	98009	NA	Plasma
2-deoxytetronic acid	Gender	HCC_v_NAFLD_blood	0.046414	-0.904	0.454	-0.13	192742	NA	Plasma
2-aminobutyric acid	NA	HCC_v_NAFLD_blood	0.751332	0.099	0.313	0.048	6657	C02721	Plasma
tryptophan	NA	HCC_v_NAFLD_blood	0.152776	-0.534	0.373	-0.975	6305	C00078	Plasma
2,3-dihydroxypyridine	NA	HCC_v_NAFLD_blood	0.764168	0.12	0.399	-0.294	28115	NA	Plasma
1-monopalmitin	NA	HCC_v_NAFLD_blood	0.0252853	-0.856	0.383	-1.492	14900	C01885	Plasma
1,5-anhydroglucitol	NA	HCC_v_NAFLD_blood	0.74956	-0.105	0.328	-0.687	64960	C07326	Plasma
1,2,4-benzenetriol	NA	HCC_v_NAFLD_blood	0.286534	0.362	0.34	0.453	10787	C02814	Plasma
trehalose	NA	HCC_v_NAFLD_blood	0.0214185	1.291	0.561	0.582	7427	C01083	Plasma
trans-4-hydroxyproline	NA	HCC_v_NAFLD_blood	0.877557	0.054	0.352	-0.122	5810	C01157	Plasma
tocopherol gamma-	NA	HCC_v_NAFLD_blood	0.0117991	-1.266	0.503	-1.009	92729	C02483	Plasma
tocopherol alpha-	NA	HCC_v_NAFLD_blood	0.00476888	-1.356	0.48	-1.564	14985	C02477	Plasma
threonine	NA	HCC_v_NAFLD_blood	0.395961	-0.323	0.381	-0.101	6288	C00188	Plasma
threonic acid	NA	HCC_v_NAFLD_blood	0.334347	-0.319	0.331	-0.131	5460407	C01620	Plasma
terephthalic acid	NA	HCC_v_NAFLD_blood	0.757722	-0.098	0.317	0.148	7489	C06337	Plasma
sucrose	NA	HCC_v_NAFLD_blood	0.884273	0.051	0.351	0.185	5988	C00089	Plasma
succinic acid	NA	HCC_v_NAFLD_blood	0.196488	0.613	0.475	0.29	1110	C00042	Plasma
suberic acid	NA	HCC_v_NAFLD_blood	0.513432	0.214	0.328	-0.093	10457	C08278	Plasma
stearic acid	NA	HCC_v_NAFLD_blood	0.14997	0.591	0.411	0.478	5281	C01530	Plasma
serine	NA	HCC_v_NAFLD_blood	0.816663	0.073	0.313	0.79	5951	C00065	Plasma
quinic acid	NA	HCC_v_NAFLD_blood	0.468865	-0.253	0.35	-0.523	6508	C00296	Plasma
pyruvic acid	NA	HCC_v_NAFLD_blood	0.82089	0.096	0.423	0.312	1060	C00022	Plasma
pseudo-uridine	NA	HCC_v_NAFLD_blood	0.757283	-0.168	0.544	-0.241	15047	C02067	Plasma
propyleneglycol	NA	HCC_v_NAFLD_blood	0.157404	-0.514	0.363	-0.954	1030	NA	Plasma
proline	NA	HCC_v_NAFLD_blood	0.193256	-0.462	0.355	-0.666	145742	C00148	Plasma
pipecolinic acid	NA	HCC_v_NAFLD_blood	0.618569	0.157	0.316	0.118	6931662	C00408	Plasma
phosphate	NA	HCC_v_NAFLD_blood	0.270663	-0.397	0.36	-0.743	1004	C00009	Plasma
phenylethylamine	NA	HCC_v_NAFLD_blood	0.0241969	0.943	0.419	0.856	1001	C05332	Plasma
phenylalanine	NA	HCC_v_NAFLD_blood	0.977636	-0.01	0.358	-0.174	6140	NA	Plasma
pelargonic acid	NA	HCC_v_NAFLD_blood	0.366045	-0.336	0.372	-0.181	8158	C01601	Plasma
palmitoleic acid	NA	HCC_v_NAFLD_blood	0.00485981	1.208	0.429	1.296	445638	C08362	Plasma
palmitic acid	NA	HCC_v_NAFLD_blood	0.015919	1.156	0.48	0.961	985	C00249	Plasma
oxoproline	NA	HCC_v_NAFLD_blood	0.329174	0.276	0.283	0.431	7405	C01879	Plasma
oxalic acid	NA	HCC_v_NAFLD_blood	0.765882	-0.109	0.366	-0.419	971	C00209	Plasma
ornithine	NA	HCC_v_NAFLD_blood	0.965105	0.013	0.306	-0.014	6262	C00077	Plasma
oleic acid	NA	HCC_v_NAFLD_blood	0.00116764	2.222	0.684	1.542	445639	C00712	Plasma
nicotinic acid	NA	HCC_v_NAFLD_blood	0.556261	-0.209	0.356	-0.198	938	C00253	Plasma
N-acetylornithine	NA	HCC_v_NAFLD_blood	0.248641	-0.43	0.373	-0.132	439232	C00437	Plasma
myo-inositol	NA	HCC_v_NAFLD_blood	0.107127	0.77	0.478	0.439	892	C00137	Plasma
methionine sulfoxide	NA	HCC_v_NAFLD_blood	0.568615	0.206	0.361	0.018	158980	C02989	Plasma
methionine	NA	HCC_v_NAFLD_blood	0.0965965	0.681	0.41	1.016	6137	NA	Plasma
mannose	NA	HCC_v_NAFLD_blood	0.0342366	0.77	0.364	0.783	18950	C00159	Plasma
maltose	NA	HCC_v_NAFLD_blood	0.0637691	0.715	0.386	0.703	439186	C00208	Plasma
malic acid	NA	HCC_v_NAFLD_blood	0.0135536	1.284	0.52	1.256	525	C00711	Plasma
maleimide	NA	HCC_v_NAFLD_blood	0.0926414	0.803	0.477	0.512	10935	C07272	Plasma
lyxitol	NA	NAFLD_v_Healthy_blood	0.0984291	1.714	1.037	0.398	439255	C00532	Plasma
lysine	NA	NAFLD_v_Healthy_blood	0.606952	-0.196	0.381	-0.381	5962	C00047	Plasma
linoleic acid	NA	NAFLD_v_Healthy_blood	0.0575137	-1.327	0.698	-0.703	5280450	C01595	Plasma
lignoceric acid	NA	NAFLD_v_Healthy_blood	0.421849	-0.429	0.534	-0.576	11197	C08320	Plasma
leucine	Gender	NAFLD_v_Healthy_blood	0.374673	0.568	0.639	-0.28	6106	C00123	Plasma
lauric acid	NA	NAFLD_v_Healthy_blood	0.715971	-0.207	0.568	-0.823	3893	C02679	Plasma
xylose	NA	NAFLD_v_Healthy_blood	0.0373099	2.444	1.174	0.893	135191	C00181	Plasma
lactate	NA	NAFLD_v_Healthy_blood	0.713394	0.24	0.655	0.003	91435	C01432	Plasma
ketoisoleucine	NA	NAFLD_v_Healthy_blood	0.926276	0.051	0.555	-0.109	47	C03465	Plasma
isothreonic acid	AGE	NAFLD_v_Healthy_blood	0.45428	0.618	0.825	0.811	151152	C00639	Plasma
isopropylamine	NA	NAFLD_v_Healthy_blood	0.911654	0.092	0.828	0.017	NA	NA	Plasma
isoleucine	Gender	NAFLD_v_Healthy_blood	0.0760124	1.238	0.698	0.781	6306	C00407	Plasma
isocitric acid	NA	NAFLD_v_Healthy_blood	0.150541	0.659	0.459	0.952	5318532	C00451	Plasma
isobutylamine	NA	NAFLD_v_Healthy_blood	0.616588	-0.461	0.921	0.159	6558	C02787	Plasma
xylitol	NA	NAFLD_v_Healthy_blood	0.0105946	-3.429	1.342	-1.634	6912	C00379	Plasma
indole-3-lactate	NA	NAFLD_v_Healthy_blood	0.0596335	2.057	1.092	0.537	92904	C02043	Plasma
indole-3-acetate	NA	NAFLD_v_Healthy_blood	0.993959	1542.05	203656	2.062	802	C00954	Plasma
hypoxanthine	NA	NAFLD_v_Healthy_blood	0.445829	-0.515	0.675	-0.142	790	C00262	Plasma
heptanoic acid	NA	NAFLD_v_Healthy_blood	0.0383172	1.41	0.681	1.668	8094	C17714	Plasma
glycine	Gender	NAFLD_v_Healthy_blood	0.182317	-0.775	0.581	0.154	750	C00037	Plasma
glycerol-alpha-phosphate	NA	NAFLD_v_Healthy_blood	0.0709982	1.315	0.728	1.096	754	C03189	Plasma
glycerol	NA	NAFLD_v_Healthy_blood	0.510367	-0.35	0.531	-0.321	753	C00116	Plasma
glyceric acid	NA	NAFLD_v_Healthy_blood	0.888752	0.059	0.423	0.172	752	NA	Plasma
glutaric acid	NA	NAFLD_v_Healthy_blood	0.10263	0.944	0.578	0.343	743	C00489	Plasma
glutamine	NA	NAFLD_v_Healthy_blood	0.779118	-0.179	0.639	0.086	5961	C00064	Plasma
glutamate	Gender	NAFLD_v_Healthy_blood	0.457779	-0.408	0.55	-0.751	33032	C00025	Plasma
valine	Gender	NAFLD_v_Healthy_blood	0.11628	1.209	0.77	-0.123	6287	C00183	Plasma
glucose-1-phosphate	NA	NAFLD_v_Healthy_blood	0.214401	-0.735	0.592	-0.246	65533	C00103	Plasma
glucose	NA	NAFLD_v_Healthy_blood	0.0499427	-1.673	0.853	-0.804	64689	C00221	Plasma
gluconic acid	NA	NAFLD_v_Healthy_blood	0.702691	-0.257	0.673	0.161	6857417	C00800	Plasma
fumaric acid	NA	NAFLD_v_Healthy_blood	0.0342386	1.083	0.512	1.353	444972	C00122	Plasma
fucose	NA	NAFLD_v_Healthy_blood	0.0369219	1.933	0.926	0.678	439650	C02095	Plasma
fructose	AGE	NAFLD_v_Healthy_blood	0.0350806	-1.981	0.94	0.103	439709	C02336	Plasma
ethanolamine	NA	NAFLD_v_Healthy_blood	0.196387	-2.15	1.664	-0.108	700	C00189	Plasma
uridine	NA	NAFLD_v_Healthy_blood	0.0866343	-1.024	0.598	-1.114	6029	C00299	Plasma
erythritol	NA	NAFLD_v_Healthy_blood	0.891979	-0.048	0.351	0.169	222285	C00503	Plasma
epsilon-caprolactam	NA	NAFLD_v_Healthy_blood	0.572594	-0.444	0.787	-0.142	7768	C06593	Plasma
cystine	AGE	NAFLD_v_Healthy_blood	0.0765679	-1.62	0.915	-0.361	595	C01420	Plasma
cysteine	AGE	NAFLD_v_Healthy_blood	0.0375057	-2.702	1.299	-0.843	5862	C00097	Plasma
uric acid	NA	NAFLD_v_Healthy_blood	0.110367	1	0.626	0.291	1175	C00366	Plasma
creatinine	NA	NAFLD_v_Healthy_blood	0.0625339	1.52	0.816	0.819	588	C00791	Plasma
citrulline	NA	NAFLD_v_Healthy_blood	0.51477	0.38	0.584	-0.171	9750	C00327	Plasma
citric acid	NA	NAFLD_v_Healthy_blood	0.85247	0.129	0.691	-0.207	311	C00158	Plasma
cis-10-heptadecenoic acid	NA	NAFLD_v_Healthy_blood	0.933621	0.034	0.411	-0.31	5312435	C16536	Plasma
cholesterol	NA	NAFLD_v_Healthy_blood	0.0120199	2.124	0.846	1.918	5997	C00187	Plasma
cellobiose	NA	NAFLD_v_Healthy_blood	0.0263024	4.15	1.868	1.231	6255	C01971	Plasma
caprylic acid	NA	NAFLD_v_Healthy_blood	0.936674	0.151	1.899	-0.228	NA	NA	Plasma
urea	NA	NAFLD_v_Healthy_blood	0.400547	0.38	0.452	0.405	1176	C00086	Plasma
capric acid	NA	NAFLD_v_Healthy_blood	0.248565	0.519	0.45	0.542	2969	C01571	Plasma
beta-alanine	NA	NAFLD_v_Healthy_blood	0.06248	1.096	0.588	0.91	239	C00099	Plasma
aspartate	NA	NAFLD_v_Healthy_blood	0.50146	-0.309	0.459	-0.49	5960	C00049	Plasma
asparagine	NA	NAFLD_v_Healthy_blood	0.0908222	-0.884	0.523	-0.822	6267	C00152	Plasma
arachidonic acid	NA	NAFLD_v_Healthy_blood	0.600424	-0.266	0.507	-0.084	444899	C00219	Plasma
arachidic acid	NA	NAFLD_v_Healthy_blood	0.691042	-0.276	0.695	-0.24	10467	C06425	Plasma
aminomalonic acid	NA	NAFLD_v_Healthy_blood	0.752456	-0.161	0.512	0.161	100714	C00872	Plasma
alpha-ketoglutarate	NA	NAFLD_v_Healthy_blood	0.76656	-0.207	0.698	-0.297	51	C00026	Plasma
alanine	NA	NAFLD_v_Healthy_blood	0.922946	0.055	0.567	0.261	5950	C00041	Plasma
adipic acid	NA	NAFLD_v_Healthy_blood	0.797438	-0.108	0.421	0.57	196	C06104	Plasma
aconitic acid	NA	NAFLD_v_Healthy_blood	0.0217267	2.474	1.078	1.7	643757	C00417	Plasma
4-hydroxybutyric acid	NA	NAFLD_v_Healthy_blood	0.686087	0.332	0.82	-0.058	10413	C00989	Plasma
3-hydroxybutyric acid	NA	NAFLD_v_Healthy_blood	0.0999478	-1.062	0.646	-0.948	441	NA	Plasma
3-Aminopiperidine-2,6-dione	NA	NAFLD_v_Healthy_blood	0.568357	-0.361	0.632	0.123	134508	NA	Plasma
2-picolinic acid	NA	NAFLD_v_Healthy_blood	0.307579	0.982	0.963	0.208	1018	C10164	Plasma
tyrosine	NA	NAFLD_v_Healthy_blood	0.914333	-0.057	0.531	-0.34	6057	C00082	Plasma
2-ketoisocaproic acid	Gender	NAFLD_v_Healthy_blood	0.957917	-0.026	0.487	-0.715	70	C00233	Plasma
2-hydroxyvaleric acid	NA	NAFLD_v_Healthy_blood	0.766836	0.127	0.427	-0.097	98009	NA	Plasma
2-deoxytetronic acid	Gender	NAFLD_v_Healthy_blood	0.505324	0.334	0.501	-0.317	192742	NA	Plasma
2-aminobutyric acid	NA	NAFLD_v_Healthy_blood	0.335763	-0.426	0.443	-0.154	6657	C02721	Plasma
tryptophan	NA	NAFLD_v_Healthy_blood	0.952238	0.027	0.451	0.364	6305	C00078	Plasma
2,3-dihydroxypyridine	NA	NAFLD_v_Healthy_blood	0.850742	0.122	0.647	0.481	28115	NA	Plasma
1-monopalmitin	NA	NAFLD_v_Healthy_blood	0.090977	0.896	0.53	1.184	14900	C01885	Plasma
1,5-anhydroglucitol	NA	NAFLD_v_Healthy_blood	0.42496	-0.5	0.627	0.184	64960	C07326	Plasma
1,2,4-benzenetriol	NA	NAFLD_v_Healthy_blood	0.384835	-0.403	0.464	-0.751	10787	C02814	Plasma
trehalose	NA	NAFLD_v_Healthy_blood	0.425531	-0.312	0.391	0.494	7427	C01083	Plasma
trans-4-hydroxyproline	NA	NAFLD_v_Healthy_blood	0.58396	0.236	0.432	0.029	5810	C01157	Plasma
tocopherol gamma-	NA	NAFLD_v_Healthy_blood	0.0887929	1.005	0.591	0.929	92729	C02483	Plasma
tocopherol alpha-	NA	NAFLD_v_Healthy_blood	0.0558135	1.417	0.741	0.842	14985	C02477	Plasma
threonine	NA	NAFLD_v_Healthy_blood	0.570537	-0.232	0.41	-0.788	6288	C00188	Plasma
threonic acid	NA	NAFLD_v_Healthy_blood	0.156751	-0.762	0.538	-0.908	5460407	C01620	Plasma
terephthalic acid	NA	NAFLD_v_Healthy_blood	0.951198	-0.029	0.468	0.206	7489	C06337	Plasma
sucrose	NA	NAFLD_v_Healthy_blood	0.510428	-0.306	0.465	-0.145	5988	C00089	Plasma
succinic acid	NA	NAFLD_v_Healthy_blood	0.039957	3.501	1.704	0.609	1110	C00042	Plasma
suberic acid	NA	NAFLD_v_Healthy_blood	0.700138	-0.165	0.429	0.045	10457	C08278	Plasma
stearic acid	NA	NAFLD_v_Healthy_blood	0.110252	-1.218	0.763	-0.857	5281	C01530	Plasma
serine	NA	NAFLD_v_Healthy_blood	0.0122012	-2.812	1.122	-1.897	5951	C00065	Plasma
quinic acid	NA	NAFLD_v_Healthy_blood	0.681219	0.184	0.449	0.7	6508	C00296	Plasma
pyruvic acid	NA	NAFLD_v_Healthy_blood	0.0355777	-3.691	1.756	-0.296	1060	C00022	Plasma
pseudo-uridine	NA	NAFLD_v_Healthy_blood	0.0441381	3.275	1.627	0.533	15047	C02067	Plasma
propyleneglycol	NA	NAFLD_v_Healthy_blood	0.967311	0.021	0.501	0.115	1030	NA	Plasma
proline	NA	NAFLD_v_Healthy_blood	0.160419	0.735	0.523	0.578	145742	C00148	Plasma
pipecolinic acid	NA	NAFLD_v_Healthy_blood	0.530587	0.279	0.445	1.043	6931662	C00408	Plasma
phosphate	NA	NAFLD_v_Healthy_blood	0.0921945	0.779	0.463	1.204	1004	C00009	Plasma
phenylethylamine	NA	NAFLD_v_Healthy_blood	0.369035	-0.523	0.583	-0.429	1001	C05332	Plasma
phenylalanine	NA	NAFLD_v_Healthy_blood	0.159222	0.834	0.592	0.372	6140	NA	Plasma
pelargonic acid	NA	NAFLD_v_Healthy_blood	0.183503	0.735	0.552	0.296	8158	C01601	Plasma
palmitoleic acid	NA	NAFLD_v_Healthy_blood	0.359798	-0.507	0.553	-0.26	445638	C08362	Plasma
palmitic acid	NA	NAFLD_v_Healthy_blood	0.273663	-0.592	0.54	-0.803	985	C00249	Plasma
oxoproline	NA	NAFLD_v_Healthy_blood	0.2281	-0.668	0.554	-0.745	7405	C01879	Plasma
oxalic acid	NA	NAFLD_v_Healthy_blood	0.881194	0.062	0.417	0.843	971	C00209	Plasma
ornithine	NA	NAFLD_v_Healthy_blood	0.42037	0.324	0.403	0.86	6262	C00077	Plasma
oleic acid	NA	NAFLD_v_Healthy_blood	0.128849	-0.908	0.598	-0.664	445639	C00712	Plasma
nicotinic acid	NA	NAFLD_v_Healthy_blood	0.779628	-0.112	0.401	-0.279	938	C00253	Plasma
N-acetylornithine	NA	NAFLD_v_Healthy_blood	0.787168	0.09	0.332	-0.4	439232	C00437	Plasma
myo-inositol	NA	NAFLD_v_Healthy_blood	0.320899	0.694	0.699	-0.014	892	C00137	Plasma
methionine sulfoxide	NA	NAFLD_v_Healthy_blood	0.231505	-0.511	0.427	-0.22	158980	C02989	Plasma
methionine	NA	NAFLD_v_Healthy_blood	0.38505	-0.394	0.453	-1.189	6137	NA	Plasma
mannose	NA	NAFLD_v_Healthy_blood	0.282464	-0.603	0.561	-0.485	18950	C00159	Plasma
maltose	NA	NAFLD_v_Healthy_blood	0.234453	-0.644	0.542	-0.427	439186	C00208	Plasma
malic acid	NA	NAFLD_v_Healthy_blood	0.4586	-0.433	0.585	-0.915	525	C00711	Plasma
maleimide	NA	NAFLD_v_Healthy_blood	0.804424	-0.187	0.754	0.336	10935	C07272	Plasma
lyxitol	NA	NAFLD_v_Cirrhosis_blood	0.863114	-0.07	0.404	-0.83	439255	C00532	Plasma
lysine	NA	NAFLD_v_Cirrhosis_blood	0.786238	0.102	0.375	0.772	5962	C00047	Plasma
linoleic acid	NA	NAFLD_v_Cirrhosis_blood	0.0457271	-1.27	0.636	-1.185	5280450	C01595	Plasma
lignoceric acid	NA	NAFLD_v_Cirrhosis_blood	0.338114	0.658	0.687	0.418	11197	C08320	Plasma
leucine	Gender	NAFLD_v_Cirrhosis_blood	0.0569631	3.32	1.744	1.607	6106	C00123	Plasma
lauric acid	NA	NAFLD_v_Cirrhosis_blood	0.103815	-0.893	0.549	-0.85	3893	C02679	Plasma
xylose	NA	NAFLD_v_Cirrhosis_blood	0.0449349	-1.064	0.531	-1.731	135191	C00181	Plasma
lactate	NA	NAFLD_v_Cirrhosis_blood	0.151125	-1.985	1.383	-0.322	91435	C01432	Plasma
ketoisoleucine	NA	NAFLD_v_Cirrhosis_blood	0.97535	-0.013	0.427	0.633	47	C03465	Plasma
isothreonic acid	AGE	NAFLD_v_Cirrhosis_blood	0.0831691	-0.881	0.509	-1.691	151152	C00639	Plasma
isopropylamine	NA	NAFLD_v_Cirrhosis_blood	0.99318	-0.003	0.346	-0.783	NA	NA	Plasma
isoleucine	Gender	NAFLD_v_Cirrhosis_blood	0.0315364	2.178	1.013	2.116	6306	C00407	Plasma
isocitric acid	NA	NAFLD_v_Cirrhosis_blood	0.310085	-0.694	0.684	-0.659	5318532	C00451	Plasma
isobutylamine	NA	NAFLD_v_Cirrhosis_blood	0.525601	-0.371	0.585	0.057	6558	C02787	Plasma
xylitol	NA	NAFLD_v_Cirrhosis_blood	0.0236647	-2.246	0.993	-0.911	6912	C00379	Plasma
indole-3-lactate	NA	NAFLD_v_Cirrhosis_blood	0.130761	1.016	0.672	1.157	92904	C02043	Plasma
indole-3-acetate	NA	NAFLD_v_Cirrhosis_blood	0.34018	0.405	0.424	0.505	802	C00954	Plasma
hypoxanthine	NA	NAFLD_v_Cirrhosis_blood	0.0360495	-2.68	1.278	-0.805	790	C00262	Plasma
heptanoic acid	NA	NAFLD_v_Cirrhosis_blood	0.030763	1.115	0.516	1.558	8094	C17714	Plasma
glycine	Gender	NAFLD_v_Cirrhosis_blood	0.0711892	-1.045	0.579	-0.661	750	C00037	Plasma
glycerol-alpha-phosphate	NA	NAFLD_v_Cirrhosis_blood	0.0194029	1.182	0.506	2.886	754	C03189	Plasma
glycerol	NA	NAFLD_v_Cirrhosis_blood	0.10231	-0.84	0.514	-1.696	753	C00116	Plasma
glyceric acid	NA	NAFLD_v_Cirrhosis_blood	0.106086	-1.091	0.675	-0.779	752	NA	Plasma
glutaric acid	NA	NAFLD_v_Cirrhosis_blood	0.368387	0.516	0.574	0.392	743	C00489	Plasma
glutamine	NA	NAFLD_v_Cirrhosis_blood	0.831803	0.097	0.456	0.343	5961	C00064	Plasma
glutamate	Gender	NAFLD_v_Cirrhosis_blood	0.0227304	2.478	1.088	0.992	33032	C00025	Plasma
valine	Gender	NAFLD_v_Cirrhosis_blood	0.0498297	3.334	1.7	2.401	6287	C00183	Plasma
glucose-1-phosphate	NA	NAFLD_v_Cirrhosis_blood	0.173629	-0.658	0.483	-0.172	65533	C00103	Plasma
glucose	NA	NAFLD_v_Cirrhosis_blood	0.404887	-0.389	0.467	-0.131	64689	C00221	Plasma
gluconic acid	NA	NAFLD_v_Cirrhosis_blood	0.885932	-0.081	0.564	0.336	6857417	C00800	Plasma
fumaric acid	NA	NAFLD_v_Cirrhosis_blood	0.959573	0.025	0.498	0.584	444972	C00122	Plasma
fucose	NA	NAFLD_v_Cirrhosis_blood	0.0247185	-1.894	0.843	-1.654	439650	C02095	Plasma
fructose	AGE	NAFLD_v_Cirrhosis_blood	0.0605861	0.905	0.482	0.937	439709	C02336	Plasma
ethanolamine	NA	NAFLD_v_Cirrhosis_blood	0.032987	-4.49	2.106	-1.041	700	C00189	Plasma
uridine	NA	NAFLD_v_Cirrhosis_blood	0.685483	-0.232	0.572	-0.516	6029	C00299	Plasma
erythritol	NA	NAFLD_v_Cirrhosis_blood	0.220752	-0.515	0.421	-1.089	222285	C00503	Plasma
epsilon-caprolactam	NA	NAFLD_v_Cirrhosis_blood	0.215397	0.602	0.486	-0.22	7768	C06593	Plasma
cystine	AGE	NAFLD_v_Cirrhosis_blood	0.130465	-1.194	0.79	-0.661	595	C01420	Plasma
cysteine	AGE	NAFLD_v_Cirrhosis_blood	0.138876	1.243	0.84	0.534	5862	C00097	Plasma
uric acid	NA	NAFLD_v_Cirrhosis_blood	0.542254	-0.323	0.53	-0.804	1175	C00366	Plasma
creatinine	NA	NAFLD_v_Cirrhosis_blood	0.210858	0.708	0.566	0.314	588	C00791	Plasma
citrulline	NA	NAFLD_v_Cirrhosis_blood	0.909695	-0.058	0.511	-0.637	9750	C00327	Plasma
citric acid	NA	NAFLD_v_Cirrhosis_blood	0.0162775	-3.009	1.252	-2.081	311	C00158	Plasma
cis-10-heptadecenoic acid	NA	NAFLD_v_Cirrhosis_blood	0.493811	-0.274	0.4	-0.678	5312435	C16536	Plasma
cholesterol	NA	NAFLD_v_Cirrhosis_blood	0.0296683	1.506	0.693	1.325	5997	C00187	Plasma
cellobiose	NA	NAFLD_v_Cirrhosis_blood	0.592544	0.182	0.34	0.132	6255	C01971	Plasma
caprylic acid	NA	NAFLD_v_Cirrhosis_blood	0.373813	-0.945	1.062	-0.11	NA	NA	Plasma
urea	NA	NAFLD_v_Cirrhosis_blood	0.0555051	-1.119	0.584	-1.4	1176	C00086	Plasma
capric acid	NA	NAFLD_v_Cirrhosis_blood	0.969366	0.015	0.392	-0.144	2969	C01571	Plasma
beta-alanine	NA	NAFLD_v_Cirrhosis_blood	0.882962	0.071	0.479	-0.109	239	C00099	Plasma
aspartate	NA	NAFLD_v_Cirrhosis_blood	0.477917	-0.388	0.546	-0.605	5960	C00049	Plasma
asparagine	NA	NAFLD_v_Cirrhosis_blood	0.166078	-0.55	0.397	-0.501	6267	C00152	Plasma
arachidonic acid	NA	NAFLD_v_Cirrhosis_blood	0.841119	0.077	0.384	-0.073	444899	C00219	Plasma
arachidic acid	NA	NAFLD_v_Cirrhosis_blood	0.158077	0.949	0.672	0.596	10467	C06425	Plasma
aminomalonic acid	NA	NAFLD_v_Cirrhosis_blood	0.122291	-0.933	0.604	-0.381	100714	C00872	Plasma
alpha-ketoglutarate	NA	NAFLD_v_Cirrhosis_blood	0.338831	-0.524	0.548	-1.24	51	C00026	Plasma
alanine	NA	NAFLD_v_Cirrhosis_blood	0.0506596	1.373	0.703	1.065	5950	C00041	Plasma
adipic acid	NA	NAFLD_v_Cirrhosis_blood	0.612817	0.237	0.469	1.021	196	C06104	Plasma
aconitic acid	NA	NAFLD_v_Cirrhosis_blood	0.237988	-0.77	0.652	-1.212	643757	C00417	Plasma
4-hydroxybutyric acid	NA	NAFLD_v_Cirrhosis_blood	0.164927	1.033	0.744	0.396	10413	C00989	Plasma
3-hydroxybutyric acid	NA	NAFLD_v_Cirrhosis_blood	0.0283419	-1.687	0.77	-1.467	441	NA	Plasma
3-Aminopiperidine-2,6-dione	NA	NAFLD_v_Cirrhosis_blood	0.0701486	1.265	0.699	0.711	134508	NA	Plasma
2-picolinic acid	NA	NAFLD_v_Cirrhosis_blood	0.341625	-0.85	0.893	-0.478	1018	C10164	Plasma
tyrosine	NA	NAFLD_v_Cirrhosis_blood	0.0211267	-1.274	0.553	-1.825	6057	C00082	Plasma
2-ketoisocaproic acid	Gender	NAFLD_v_Cirrhosis_blood	0.138364	0.728	0.491	0.588	70	C00233	Plasma
2-hydroxyvaleric acid	NA	NAFLD_v_Cirrhosis_blood	0.735023	0.129	0.38	-0.204	98009	NA	Plasma
2-deoxytetronic acid	Gender	NAFLD_v_Cirrhosis_blood	0.830871	0.105	0.492	-0.492	192742	NA	Plasma
2-aminobutyric acid	NA	NAFLD_v_Cirrhosis_blood	0.326252	0.359	0.366	0.305	6657	C02721	Plasma
tryptophan	NA	NAFLD_v_Cirrhosis_blood	0.859469	-0.08	0.45	0.205	6305	C00078	Plasma
2,3-dihydroxypyridine	NA	NAFLD_v_Cirrhosis_blood	0.204914	-0.59	0.466	0.024	28115	NA	Plasma
1-monopalmitin	NA	NAFLD_v_Cirrhosis_blood	0.0208525	1.577	0.682	1.988	14900	C01885	Plasma
1,5-anhydroglucitol	NA	NAFLD_v_Cirrhosis_blood	0.180361	0.507	0.379	1.308	64960	C07326	Plasma
1,2,4-benzenetriol	NA	NAFLD_v_Cirrhosis_blood	0.513284	0.298	0.456	0.237	10787	C02814	Plasma
trehalose	NA	NAFLD_v_Cirrhosis_blood	0.734288	-0.171	0.503	-0.114	7427	C01083	Plasma
trans-4-hydroxyproline	NA	NAFLD_v_Cirrhosis_blood	0.0936647	-0.9	0.537	-1.013	5810	C01157	Plasma
tocopherol gamma-	NA	NAFLD_v_Cirrhosis_blood	0.194549	0.558	0.43	0.316	92729	C02483	Plasma
tocopherol alpha-	NA	NAFLD_v_Cirrhosis_blood	0.0886701	0.941	0.553	1.127	14985	C02477	Plasma
threonine	NA	NAFLD_v_Cirrhosis_blood	0.0987505	0.785	0.475	0.832	6288	C00188	Plasma
threonic acid	NA	NAFLD_v_Cirrhosis_blood	0.117394	-0.814	0.52	-1.269	5460407	C01620	Plasma
terephthalic acid	NA	NAFLD_v_Cirrhosis_blood	0.290787	0.458	0.433	-0.147	7489	C06337	Plasma
sucrose	NA	NAFLD_v_Cirrhosis_blood	0.094904	-1.019	0.61	-1.16	5988	C00089	Plasma
succinic acid	NA	NAFLD_v_Cirrhosis_blood	0.274656	-0.58	0.531	0.066	1110	C00042	Plasma
suberic acid	NA	NAFLD_v_Cirrhosis_blood	0.321047	0.48	0.484	1.264	10457	C08278	Plasma
stearic acid	NA	NAFLD_v_Cirrhosis_blood	0.816367	-0.126	0.542	-0.399	5281	C01530	Plasma
serine	NA	NAFLD_v_Cirrhosis_blood	0.113299	-1.359	0.858	-0.43	5951	C00065	Plasma
quinic acid	NA	NAFLD_v_Cirrhosis_blood	0.282472	0.379	0.353	1.305	6508	C00296	Plasma
pyruvic acid	NA	NAFLD_v_Cirrhosis_blood	0.138584	-1.878	1.268	-0.375	1060	C00022	Plasma
pseudo-uridine	NA	NAFLD_v_Cirrhosis_blood	0.0346297	-1.805	0.854	-1.192	15047	C02067	Plasma
propyleneglycol	NA	NAFLD_v_Cirrhosis_blood	0.206335	0.505	0.399	1.329	1030	NA	Plasma
proline	NA	NAFLD_v_Cirrhosis_blood	0.0938701	0.768	0.459	0.979	145742	C00148	Plasma
pipecolinic acid	NA	NAFLD_v_Cirrhosis_blood	0.221998	0.562	0.461	1.203	6931662	C00408	Plasma
phosphate	NA	NAFLD_v_Cirrhosis_blood	0.369829	0.458	0.511	0.762	1004	C00009	Plasma
phenylethylamine	NA	NAFLD_v_Cirrhosis_blood	0.00783967	-3.007	1.131	-2.525	1001	C05332	Plasma
phenylalanine	NA	NAFLD_v_Cirrhosis_blood	0.124773	-0.887	0.578	-0.738	6140	NA	Plasma
pelargonic acid	NA	NAFLD_v_Cirrhosis_blood	0.0539187	1.021	0.53	0.778	8158	C01601	Plasma
palmitoleic acid	NA	NAFLD_v_Cirrhosis_blood	0.0214103	-1.234	0.537	-2.461	445638	C08362	Plasma
palmitic acid	NA	NAFLD_v_Cirrhosis_blood	0.347584	-0.406	0.432	-0.799	985	C00249	Plasma
oxoproline	NA	NAFLD_v_Cirrhosis_blood	0.616127	-0.228	0.454	-0.145	7405	C01879	Plasma
oxalic acid	NA	NAFLD_v_Cirrhosis_blood	0.314018	-0.414	0.411	-0.931	971	C00209	Plasma
ornithine	NA	NAFLD_v_Cirrhosis_blood	0.300667	-0.519	0.501	-0.463	6262	C00077	Plasma
oleic acid	NA	NAFLD_v_Cirrhosis_blood	0.224314	-0.494	0.407	-1.255	445639	C00712	Plasma
nicotinic acid	NA	NAFLD_v_Cirrhosis_blood	0.594842	-0.204	0.384	-1.089	938	C00253	Plasma
N-acetylornithine	NA	NAFLD_v_Cirrhosis_blood	0.148118	-0.743	0.514	-1.45	439232	C00437	Plasma
myo-inositol	NA	NAFLD_v_Cirrhosis_blood	0.0231103	-1.411	0.621	-1.926	892	C00137	Plasma
methionine sulfoxide	NA	NAFLD_v_Cirrhosis_blood	0.203503	0.929	0.731	0.008	158980	C02989	Plasma
methionine	NA	NAFLD_v_Cirrhosis_blood	0.299366	-0.414	0.399	-0.854	6137	NA	Plasma
mannose	NA	NAFLD_v_Cirrhosis_blood	0.119725	-0.743	0.477	-0.788	18950	C00159	Plasma
maltose	NA	NAFLD_v_Cirrhosis_blood	0.352521	-0.486	0.522	-0.259	439186	C00208	Plasma
malic acid	NA	NAFLD_v_Cirrhosis_blood	0.0272079	-1.415	0.641	-1.849	525	C00711	Plasma
maleimide	NA	NAFLD_v_Cirrhosis_blood	0.0191133	2.55	1.088	1.067	10935	C07272	Plasma
lyxitol	NA	Cirrhosis_v_Healthy_blood	0.349895	0.426	0.455	1.228	439255	C00532	Plasma
lysine	NA	Cirrhosis_v_Healthy_blood	0.39769	-0.419	0.495	-1.154	5962	C00047	Plasma
linoleic acid	NA	Cirrhosis_v_Healthy_blood	0.840095	0.104	0.515	0.482	5280450	C01595	Plasma
lignoceric acid	NA	Cirrhosis_v_Healthy_blood	0.120266	-1.356	0.873	-0.994	11197	C08320	Plasma
leucine	Gender	Cirrhosis_v_Healthy_blood	0.0262697	-1.853	0.834	-1.887	6106	C00123	Plasma
lauric acid	NA	Cirrhosis_v_Healthy_blood	0.166727	1.036	0.749	0.027	3893	C02679	Plasma
xylose	NA	Cirrhosis_v_Healthy_blood	0.0403139	3.238	1.579	2.625	135191	C00181	Plasma
lactate	NA	Cirrhosis_v_Healthy_blood	0.332804	0.94	0.971	0.325	91435	C01432	Plasma
ketoisoleucine	NA	Cirrhosis_v_Healthy_blood	0.934579	0.033	0.407	-0.742	47	C03465	Plasma
isothreonic acid	AGE	Cirrhosis_v_Healthy_blood	0.058341	1.813	0.958	2.502	151152	C00639	Plasma
isopropylamine	NA	Cirrhosis_v_Healthy_blood	0.96394	0.015	0.332	0.799	NA	NA	Plasma
isoleucine	Gender	Cirrhosis_v_Healthy_blood	0.0538933	-1.111	0.576	-1.335	6306	C00407	Plasma
isocitric acid	NA	Cirrhosis_v_Healthy_blood	0.102623	1.23	0.754	1.611	5318532	C00451	Plasma
isobutylamine	NA	Cirrhosis_v_Healthy_blood	0.80739	0.133	0.547	0.103	6558	C02787	Plasma
xylitol	NA	Cirrhosis_v_Healthy_blood	0.273387	-0.842	0.768	-0.723	6912	C00379	Plasma
indole-3-lactate	NA	Cirrhosis_v_Healthy_blood	0.72108	0.221	0.62	-0.62	92904	C02043	Plasma
indole-3-acetate	NA	Cirrhosis_v_Healthy_blood	0.0405218	2.585	1.262	1.557	802	C00954	Plasma
hypoxanthine	NA	Cirrhosis_v_Healthy_blood	0.104853	1.605	0.99	0.663	790	C00262	Plasma
heptanoic acid	NA	Cirrhosis_v_Healthy_blood	0.904459	-0.052	0.43	0.11	8094	C17714	Plasma
glycine	Gender	Cirrhosis_v_Healthy_blood	0.343433	0.422	0.446	0.815	750	C00037	Plasma
glycerol-alpha-phosphate	NA	Cirrhosis_v_Healthy_blood	0.20415	-0.539	0.424	-1.79	754	C03189	Plasma
glycerol	NA	Cirrhosis_v_Healthy_blood	0.33688	0.472	0.491	1.375	753	C00116	Plasma
glyceric acid	NA	Cirrhosis_v_Healthy_blood	0.22372	0.721	0.592	0.95	752	NA	Plasma
glutaric acid	NA	Cirrhosis_v_Healthy_blood	0.355411	0.542	0.586	-0.049	743	C00489	Plasma
glutamine	NA	Cirrhosis_v_Healthy_blood	0.730784	-0.158	0.459	-0.257	5961	C00064	Plasma
glutamate	Gender	Cirrhosis_v_Healthy_blood	0.0242818	-2.235	0.992	-1.744	33032	C00025	Plasma
valine	Gender	Cirrhosis_v_Healthy_blood	0.0146921	-1.895	0.777	-2.525	6287	C00183	Plasma
glucose-1-phosphate	NA	Cirrhosis_v_Healthy_blood	0.684919	0.157	0.387	-0.075	65533	C00103	Plasma
glucose	NA	Cirrhosis_v_Healthy_blood	0.390267	-0.415	0.483	-0.673	64689	C00221	Plasma
gluconic acid	NA	Cirrhosis_v_Healthy_blood	0.728645	-0.369	1.065	-0.175	6857417	C00800	Plasma
fumaric acid	NA	Cirrhosis_v_Healthy_blood	0.0620604	1.151	0.617	0.768	444972	C00122	Plasma
fucose	NA	Cirrhosis_v_Healthy_blood	0.0575856	5.298	2.79	2.333	439650	C02095	Plasma
fructose	AGE	Cirrhosis_v_Healthy_blood	0.127013	-0.845	0.554	-0.834	439709	C02336	Plasma
ethanolamine	NA	Cirrhosis_v_Healthy_blood	0.0477645	2.465	1.245	0.933	700	C00189	Plasma
uridine	NA	Cirrhosis_v_Healthy_blood	0.214773	-0.716	0.577	-0.597	6029	C00299	Plasma
erythritol	NA	Cirrhosis_v_Healthy_blood	0.307209	0.456	0.447	1.258	222285	C00503	Plasma
epsilon-caprolactam	NA	Cirrhosis_v_Healthy_blood	0.254108	-0.642	0.563	0.078	7768	C06593	Plasma
cystine	AGE	Cirrhosis_v_Healthy_blood	0.557063	0.717	1.222	0.3	595	C01420	Plasma
cysteine	AGE	Cirrhosis_v_Healthy_blood	0.999221	-77.522	79403	-1.377	5862	C00097	Plasma
uric acid	NA	Cirrhosis_v_Healthy_blood	0.0581991	1.425	0.752	1.095	1175	C00366	Plasma
creatinine	NA	Cirrhosis_v_Healthy_blood	0.853574	-0.072	0.39	0.505	588	C00791	Plasma
citrulline	NA	Cirrhosis_v_Healthy_blood	0.479575	0.432	0.611	0.466	9750	C00327	Plasma
citric acid	NA	Cirrhosis_v_Healthy_blood	0.0183693	2.136	0.906	1.874	311	C00158	Plasma
cis-10-heptadecenoic acid	NA	Cirrhosis_v_Healthy_blood	0.45927	0.375	0.507	0.368	5312435	C16536	Plasma
cholesterol	NA	Cirrhosis_v_Healthy_blood	0.447359	0.397	0.523	0.593	5997	C00187	Plasma
cellobiose	NA	Cirrhosis_v_Healthy_blood	0.175783	0.833	0.615	1.099	6255	C01971	Plasma
caprylic acid	NA	Cirrhosis_v_Healthy_blood	0.455933	0.782	1.048	-0.118	NA	NA	Plasma
urea	NA	Cirrhosis_v_Healthy_blood	0.0769389	0.794	0.449	1.805	1176	C00086	Plasma
capric acid	NA	Cirrhosis_v_Healthy_blood	0.26034	0.567	0.503	0.686	2969	C01571	Plasma
beta-alanine	NA	Cirrhosis_v_Healthy_blood	0.142343	0.769	0.524	1.019	239	C00099	Plasma
aspartate	NA	Cirrhosis_v_Healthy_blood	0.912462	-0.054	0.494	0.115	5960	C00049	Plasma
asparagine	NA	Cirrhosis_v_Healthy_blood	0.89048	-0.055	0.403	-0.321	6267	C00152	Plasma
arachidonic acid	NA	Cirrhosis_v_Healthy_blood	0.552589	-0.277	0.467	-0.011	444899	C00219	Plasma
arachidic acid	NA	Cirrhosis_v_Healthy_blood	0.126726	-1.17	0.766	-0.837	10467	C06425	Plasma
aminomalonic acid	NA	Cirrhosis_v_Healthy_blood	0.134679	1.113	0.744	0.542	100714	C00872	Plasma
alpha-ketoglutarate	NA	Cirrhosis_v_Healthy_blood	0.503398	0.306	0.457	0.943	51	C00026	Plasma
alanine	NA	Cirrhosis_v_Healthy_blood	0.0975369	-0.883	0.533	-0.804	5950	C00041	Plasma
adipic acid	NA	Cirrhosis_v_Healthy_blood	0.484996	-0.353	0.505	-0.45	196	C06104	Plasma
aconitic acid	NA	Cirrhosis_v_Healthy_blood	0.0267601	1.343	0.606	2.912	643757	C00417	Plasma
4-hydroxybutyric acid	NA	Cirrhosis_v_Healthy_blood	0.238948	-0.877	0.745	-0.454	10413	C00989	Plasma
3-hydroxybutyric acid	NA	Cirrhosis_v_Healthy_blood	0.452767	0.374	0.498	0.519	441	NA	Plasma
3-Aminopiperidine-2,6-dione	NA	Cirrhosis_v_Healthy_blood	0.101522	-1.618	0.988	-0.588	134508	NA	Plasma
2-picolinic acid	NA	Cirrhosis_v_Healthy_blood	0.128016	1.472	0.967	0.685	1018	C10164	Plasma
tyrosine	NA	Cirrhosis_v_Healthy_blood	0.0448059	1.674	0.834	1.484	6057	C00082	Plasma
2-ketoisocaproic acid	Gender	Cirrhosis_v_Healthy_blood	0.15309	-0.639	0.447	-1.303	70	C00233	Plasma
2-hydroxyvaleric acid	NA	Cirrhosis_v_Healthy_blood	0.944951	-0.039	0.566	0.106	98009	NA	Plasma
2-deoxytetronic acid	Gender	Cirrhosis_v_Healthy_blood	0.328321	0.581	0.594	0.175	192742	NA	Plasma
2-aminobutyric acid	NA	Cirrhosis_v_Healthy_blood	0.0768435	-1.398	0.79	-0.459	6657	C02721	Plasma
tryptophan	NA	Cirrhosis_v_Healthy_blood	0.791203	0.161	0.609	0.159	6305	C00078	Plasma
2,3-dihydroxypyridine	NA	Cirrhosis_v_Healthy_blood	0.250705	0.581	0.505	0.457	28115	NA	Plasma
1-monopalmitin	NA	Cirrhosis_v_Healthy_blood	0.401103	-0.55	0.655	-0.804	14900	C01885	Plasma
1,5-anhydroglucitol	NA	Cirrhosis_v_Healthy_blood	0.0601451	-3.814	2.029	-1.124	64960	C07326	Plasma
1,2,4-benzenetriol	NA	Cirrhosis_v_Healthy_blood	0.173682	-0.731	0.538	-0.988	10787	C02814	Plasma
trehalose	NA	Cirrhosis_v_Healthy_blood	0.624398	-0.182	0.371	0.608	7427	C01083	Plasma
trans-4-hydroxyproline	NA	Cirrhosis_v_Healthy_blood	0.117313	1.205	0.769	1.042	5810	C01157	Plasma
tocopherol gamma-	NA	Cirrhosis_v_Healthy_blood	0.784927	0.125	0.457	0.613	92729	C02483	Plasma
tocopherol alpha-	NA	Cirrhosis_v_Healthy_blood	0.535936	-0.281	0.453	-0.286	14985	C02477	Plasma
threonine	NA	Cirrhosis_v_Healthy_blood	0.108159	-0.669	0.417	-1.62	6288	C00188	Plasma
threonic acid	NA	Cirrhosis_v_Healthy_blood	0.824053	0.186	0.835	0.361	5460407	C01620	Plasma
terephthalic acid	NA	Cirrhosis_v_Healthy_blood	0.291941	-0.548	0.52	0.353	7489	C06337	Plasma
sucrose	NA	Cirrhosis_v_Healthy_blood	0.56033	0.25	0.43	1.015	5988	C00089	Plasma
succinic acid	NA	Cirrhosis_v_Healthy_blood	0.16616	2.384	1.722	0.543	1110	C00042	Plasma
suberic acid	NA	Cirrhosis_v_Healthy_blood	0.226435	-0.624	0.516	-1.219	10457	C08278	Plasma
stearic acid	NA	Cirrhosis_v_Healthy_blood	0.231037	-0.889	0.742	-0.459	5281	C01530	Plasma
serine	NA	Cirrhosis_v_Healthy_blood	0.0412134	-1.713	0.839	-1.466	5951	C00065	Plasma
quinic acid	NA	Cirrhosis_v_Healthy_blood	0.462249	-0.308	0.419	-0.604	6508	C00296	Plasma
pyruvic acid	NA	Cirrhosis_v_Healthy_blood	0.620106	0.298	0.602	0.078	1060	C00022	Plasma
pseudo-uridine	NA	Cirrhosis_v_Healthy_blood	0.0244862	2.409	1.071	1.725	15047	C02067	Plasma
propyleneglycol	NA	Cirrhosis_v_Healthy_blood	0.252352	-0.549	0.48	-1.213	1030	NA	Plasma
proline	NA	Cirrhosis_v_Healthy_blood	0.6293	-0.227	0.47	-0.401	145742	C00148	Plasma
pipecolinic acid	NA	Cirrhosis_v_Healthy_blood	0.541394	-0.339	0.555	-0.161	6931662	C00408	Plasma
phosphate	NA	Cirrhosis_v_Healthy_blood	0.27841	0.575	0.53	0.442	1004	C00009	Plasma
phenylethylamine	NA	Cirrhosis_v_Healthy_blood	0.0214599	3.303	1.436	2.096	1001	C05332	Plasma
phenylalanine	NA	Cirrhosis_v_Healthy_blood	0.065553	1.779	0.966	1.11	6140	NA	Plasma
pelargonic acid	NA	Cirrhosis_v_Healthy_blood	0.358804	-0.421	0.459	-0.482	8158	C01601	Plasma
palmitoleic acid	NA	Cirrhosis_v_Healthy_blood	0.0960916	0.857	0.515	2.201	445638	C08362	Plasma
palmitic acid	NA	Cirrhosis_v_Healthy_blood	0.987034	-0.007	0.457	-0.004	985	C00249	Plasma
oxoproline	NA	Cirrhosis_v_Healthy_blood	0.287827	-0.728	0.685	-0.6	7405	C01879	Plasma
oxalic acid	NA	Cirrhosis_v_Healthy_blood	0.32753	0.403	0.411	1.773	971	C00209	Plasma
ornithine	NA	Cirrhosis_v_Healthy_blood	0.0688865	1.327	0.73	1.323	6262	C00077	Plasma
oleic acid	NA	Cirrhosis_v_Healthy_blood	0.957926	-0.021	0.395	0.591	445639	C00712	Plasma
nicotinic acid	NA	Cirrhosis_v_Healthy_blood	0.834654	0.081	0.389	0.809	938	C00253	Plasma
N-acetylornithine	NA	Cirrhosis_v_Healthy_blood	0.115857	1.131	0.719	1.05	439232	C00437	Plasma
myo-inositol	NA	Cirrhosis_v_Healthy_blood	0.0315559	1.415	0.658	1.912	892	C00137	Plasma
methionine sulfoxide	NA	Cirrhosis_v_Healthy_blood	0.112334	-1.034	0.651	-0.228	158980	C02989	Plasma
methionine	NA	Cirrhosis_v_Healthy_blood	0.836485	0.079	0.382	-0.334	6137	NA	Plasma
mannose	NA	Cirrhosis_v_Healthy_blood	0.414631	0.459	0.562	0.303	18950	C00159	Plasma
maltose	NA	Cirrhosis_v_Healthy_blood	0.629193	-0.206	0.426	-0.169	439186	C00208	Plasma
malic acid	NA	Cirrhosis_v_Healthy_blood	0.150646	0.856	0.596	0.935	525	C00711	Plasma
maleimide	NA	Cirrhosis_v_Healthy_blood	0.0573056	-1.955	1.029	-0.731	10935	C07272	Plasma
maleic acid	NA	HCC_v_Cirrhosis_saliva	0.0275145	-0.981	0.445	-1.425	444266	NA	Saliva
lysine	NA	HCC_v_Cirrhosis_saliva	0.242325	0.5	0.428	0.187	5962	C00047	Saliva
lignoceric acid	NA	HCC_v_Cirrhosis_saliva	0.12283	-0.79	0.512	-0.437	11197	C08320	Saliva
levoglucosan	NA	HCC_v_Cirrhosis_saliva	0.355734	-0.414	0.448	-0.481	2724705	C22350	Saliva
leucine	NA	HCC_v_Cirrhosis_saliva	0.0736465	0.918	0.513	1.11	6106	C00123	Saliva
lauric acid	NA	HCC_v_Cirrhosis_saliva	0.149861	-0.71	0.493	-1.062	3893	C02679	Saliva
lactate	NA	HCC_v_Cirrhosis_saliva	0.854974	-0.065	0.358	-0.303	91435	C01432	Saliva
isothreonic acid	NA	HCC_v_Cirrhosis_saliva	0.117009	-0.856	0.546	-0.603	151152	C00639	Saliva
isopropylamine	NA	HCC_v_Cirrhosis_saliva	0.977113	0.01	0.347	0.084	NA	NA	Saliva
isooctanol	NA	HCC_v_Cirrhosis_saliva	0.630499	-0.178	0.37	-0.163	NA	NA	Saliva
isoleucine	NA	HCC_v_Cirrhosis_saliva	0.135314	0.866	0.58	0.63	6306	C00407	Saliva
inulotriose	NA	HCC_v_Cirrhosis_saliva	0.614944	0.19	0.377	-0.043	22833608	C01355	Saliva
indole-3-acetate	NA	HCC_v_Cirrhosis_saliva	0.672557	0.155	0.367	0.355	802	C00954	Saliva
ile-ile	NA	HCC_v_Cirrhosis_saliva	0.122672	-0.765	0.496	-0.651	7010568	C12H24N2O3	Saliva
hydroquinone	NA	HCC_v_Cirrhosis_saliva	0.574736	0.234	0.417	0.01	785	C00530	Saliva
heptanoic acid	NA	HCC_v_Cirrhosis_saliva	0.991332	-0.004	0.331	0.244	8094	C17714	Saliva
guanidinosuccinate	NA	HCC_v_Cirrhosis_saliva	0.0280049	-1.038	0.472	-1.844	439918	C03139	Saliva
xanthine	NA	HCC_v_Cirrhosis_saliva	0.111352	-0.665	0.417	-1.299	1188	C00385	Saliva
glycyl-glycine	NA	HCC_v_Cirrhosis_saliva	0.210441	-0.544	0.434	-0.64	11163	C02037	Saliva
glycyl tyrosine	NA	HCC_v_Cirrhosis_saliva	0.430757	-0.283	0.36	-0.194	92829	NA	Saliva
glycine	NA	HCC_v_Cirrhosis_saliva	0.955672	-0.021	0.382	0.202	750	C00037	Saliva
glycerol-alpha-phosphate	NA	HCC_v_Cirrhosis_saliva	0.0831627	-1.089	0.629	-0.504	754	C03189	Saliva
glycerol	NA	HCC_v_Cirrhosis_saliva	0.335459	-0.414	0.43	0.018	753	C00116	Saliva
glyceric acid	NA	HCC_v_Cirrhosis_saliva	0.922864	-0.039	0.398	-0.511	752	NA	Saliva
glutaric acid	NA	HCC_v_Cirrhosis_saliva	0.687638	-0.133	0.331	-0.143	743	C00489	Saliva
glutamine	NA	HCC_v_Cirrhosis_saliva	0.532343	-0.251	0.403	-0.247	5961	C00064	Saliva
glutamate	NA	HCC_v_Cirrhosis_saliva	0.0951979	-0.606	0.363	-1.394	33032	C00025	Saliva
valine	NA	HCC_v_Cirrhosis_saliva	0.140205	0.698	0.473	1.006	6287	C00183	Saliva
glucose-6-phosphate	NA	HCC_v_Cirrhosis_saliva	0.0587162	-1.23	0.651	-0.619	5958	C00092	Saliva
glucose-1-phosphate	NA	HCC_v_Cirrhosis_saliva	0.12898	-0.621	0.409	-1.076	65533	C00103	Saliva
glucose	NA	HCC_v_Cirrhosis_saliva	0.811746	0.086	0.362	0.083	64689	C00221	Saliva
fumaric acid	NA	HCC_v_Cirrhosis_saliva	0.0354908	-0.909	0.432	-1.82	444972	C00122	Saliva
fucose	NA	HCC_v_Cirrhosis_saliva	0.197118	-0.461	0.358	-1.662	439650	C02095	Saliva
fructose-6-phosphate	NA	HCC_v_Cirrhosis_saliva	0.106751	-1.06	0.657	-0.644	440641	C05345	Saliva
fructose	NA	HCC_v_Cirrhosis_saliva	0.736096	0.145	0.429	0.697	439709	C02336	Saliva
erythritol	NA	HCC_v_Cirrhosis_saliva	0.06657	1.059	0.577	0.895	222285	C00503	Saliva
enolpyruvate	NA	HCC_v_Cirrhosis_saliva	0.936148	-0.03	0.379	0.185	1005	C00074	Saliva
dodecanol	NA	HCC_v_Cirrhosis_saliva	0.245932	-0.926	0.798	-0.141	8193	C02277	Saliva
D-erythro-sphingosine	NA	HCC_v_Cirrhosis_saliva	0.804013	0.097	0.392	-0.199	5280335	C00319	Saliva
decanol	NA	HCC_v_Cirrhosis_saliva	0.79719	0.092	0.358	-0.061	8174	C01633	Saliva
cysteine	NA	HCC_v_Cirrhosis_saliva	0.699172	0.14	0.362	0.344	5862	C00097	Saliva
uric acid	NA	HCC_v_Cirrhosis_saliva	0.123641	-1.106	0.718	-0.577	1175	C00366	Saliva
creatinine	NA	HCC_v_Cirrhosis_saliva	0.035029	-1.103	0.523	-1.319	588	C00791	Saliva
citrulline	NA	HCC_v_Cirrhosis_saliva	0.365137	0.328	0.362	0.233	9750	C00327	Saliva
citric acid	NA	HCC_v_Cirrhosis_saliva	0.18966	0.508	0.387	-0.025	311	C00158	Saliva
cholesterol	NA	HCC_v_Cirrhosis_saliva	0.0317855	-1.24	0.577	-1.171	5997	C00187	Saliva
cellobiose	NA	HCC_v_Cirrhosis_saliva	0.497604	0.263	0.388	0.427	6255	C01971	Saliva
catechol	NA	HCC_v_Cirrhosis_saliva	0.651109	-0.166	0.368	-0.33	289	C00090	Saliva
urea	NA	HCC_v_Cirrhosis_saliva	0.0734883	-0.748	0.418	-2.084	1176	C00086	Saliva
capric acid	NA	HCC_v_Cirrhosis_saliva	0.892572	-0.049	0.361	0.198	2969	C01571	Saliva
cadaverine	NA	HCC_v_Cirrhosis_saliva	0.64295	0.157	0.338	0.492	273	NA	Saliva
butane-2,3-diol	NA	HCC_v_Cirrhosis_saliva	0.0519666	-0.822	0.423	-1.445	262	C03046	Saliva
beta-glycerolphosphate	NA	HCC_v_Cirrhosis_saliva	0.57106	-0.244	0.431	0.045	2526	C02979	Saliva
aspartate	NA	HCC_v_Cirrhosis_saliva	0.657128	0.154	0.347	0.074	5960	C00049	Saliva
asparagine	NA	HCC_v_Cirrhosis_saliva	0.450058	0.304	0.403	0.754	6267	C00152	Saliva
uracil	NA	HCC_v_Cirrhosis_saliva	0.2584	0.643	0.569	0.056	1174	C00106	Saliva
arachidic acid	NA	HCC_v_Cirrhosis_saliva	0.306989	-0.464	0.454	-0.083	10467	C06425	Saliva
anthranilic acid	NA	HCC_v_Cirrhosis_saliva	0.709232	0.155	0.416	-0.296	227	C00108	Saliva
aniline	NA	HCC_v_Cirrhosis_saliva	0.857098	-0.071	0.395	-0.443	6115	C00292	Saliva
aminomalonic acid	NA	HCC_v_Cirrhosis_saliva	0.916521	0.037	0.355	0.167	100714	C00872	Saliva
undecanoic acid	NA	HCC_v_Cirrhosis_saliva	0.834375	-0.076	0.365	-0.5	8180	C17715	Saliva
alanine-alanine	NA	HCC_v_Cirrhosis_saliva	0.967358	-0.013	0.324	-0.081	5484352	C00993	Saliva
alanine	NA	HCC_v_Cirrhosis_saliva	0.0751757	0.777	0.436	1.066	5950	C00041	Saliva
5-aminovaleric acid	NA	HCC_v_Cirrhosis_saliva	0.561967	-0.209	0.361	-0.361	138	C00431	Saliva
4-hydroxyphenylacetic acid	NA	HCC_v_Cirrhosis_saliva	0.367801	-0.313	0.347	-1.461	127	C00642	Saliva
4-aminobutyric acid	NA	HCC_v_Cirrhosis_saliva	0.120477	-0.864	0.557	-0.999	119	C00334	Saliva
3-Aminopiperidine-2,6-dione	NA	HCC_v_Cirrhosis_saliva	0.0133536	-1.736	0.702	-1.631	134508	NA	Saliva
3-aminoisobutyric acid	NA	HCC_v_Cirrhosis_saliva	0.741809	-0.121	0.366	-0.67	64956	C05145	Saliva
tyrosine	NA	HCC_v_Cirrhosis_saliva	0.900141	0.043	0.34	0.303	6057	C00082	Saliva
2-hydroxybutanoic acid	NA	HCC_v_Cirrhosis_saliva	0.75999	-0.109	0.356	-0.618	440864	C05984	Saliva
2-aminophenol	NA	HCC_v_Cirrhosis_saliva	0.788555	-0.095	0.355	-0.22	5801	NA	Saliva
2,5-dihydroxypyrazine	NA	HCC_v_Cirrhosis_saliva	0.606247	-0.173	0.337	-0.986	23368901	NA	Saliva
tryptophan	NA	HCC_v_Cirrhosis_saliva	0.0674064	0.798	0.436	1.238	6305	C00078	Saliva
2,3-dihydroxypyridine	NA	HCC_v_Cirrhosis_saliva	0.963768	-0.017	0.376	-0.632	28115	NA	Saliva
1-monostearin	NA	HCC_v_Cirrhosis_saliva	0.0210686	-3.667	1.59	-0.782	24699	D01947	Saliva
1-monopalmitin	NA	HCC_v_Cirrhosis_saliva	0.00685922	-3.463	1.281	-1.391	14900	C01885	Saliva
1-kestose	NA	HCC_v_Cirrhosis_saliva	0.890405	0.055	0.398	0.072	440080	C03661	Saliva
tridecanoic acid	NA	HCC_v_Cirrhosis_saliva	0.984993	-0.007	0.368	-0.599	12530	C17076	Saliva
trehalose	NA	HCC_v_Cirrhosis_saliva	0.198194	-0.542	0.421	-0.695	7427	C01083	Saliva
threonine	NA	HCC_v_Cirrhosis_saliva	0.15437	0.527	0.37	1.16	6288	C00188	Saliva
terephthalic acid	NA	HCC_v_Cirrhosis_saliva	0.40306	-0.367	0.439	-0.794	7489	C06337	Saliva
sucrose	NA	HCC_v_Cirrhosis_saliva	0.576773	-0.263	0.471	0.185	5988	C00089	Saliva
succinic acid	NA	HCC_v_Cirrhosis_saliva	0.0505781	-0.951	0.487	-0.688	1110	C00042	Saliva
stearic acid	NA	HCC_v_Cirrhosis_saliva	0.135992	-0.812	0.545	-0.106	5281	C01530	Saliva
spermidine	NA	HCC_v_Cirrhosis_saliva	0.195141	0.58	0.448	0.53	1102	C00315	Saliva
sorbitol	NA	HCC_v_Cirrhosis_saliva	0.813395	-0.089	0.379	-0.174	5780	C00794	Saliva
serine	NA	HCC_v_Cirrhosis_saliva	0.342644	0.345	0.363	1.041	5951	C00065	Saliva
pyruvic acid	NA	HCC_v_Cirrhosis_saliva	0.181845	-0.566	0.424	-0.865	1060	C00022	Saliva
putrescine	NA	HCC_v_Cirrhosis_saliva	0.263617	-0.415	0.371	-0.821	1045	C00134	Saliva
proline	NA	HCC_v_Cirrhosis_saliva	0.335852	-0.347	0.361	-0.58	145742	C00148	Saliva
piperidone	NA	HCC_v_Cirrhosis_saliva	0.287083	-0.448	0.42	-0.545	12665	NA	Saliva
phosphoethanolamine	NA	HCC_v_Cirrhosis_saliva	0.00795426	-2.051	0.773	-1.557	1015	C00346	Saliva
phosphate	NA	HCC_v_Cirrhosis_saliva	0.046675	-0.932	0.468	-0.906	1004	C00009	Saliva
phenylalanine	NA	HCC_v_Cirrhosis_saliva	0.606871	0.202	0.392	-0.154	6140	NA	Saliva
phenylacetic acid	NA	HCC_v_Cirrhosis_saliva	0.674602	0.151	0.36	-0.501	999	C07086	Saliva
pelargonic acid	NA	HCC_v_Cirrhosis_saliva	0.432477	0.343	0.437	0.724	8158	C01601	Saliva
palmitoleic acid	NA	HCC_v_Cirrhosis_saliva	0.212831	-0.519	0.417	-0.973	445638	C08362	Saliva
palmitic acid	NA	HCC_v_Cirrhosis_saliva	0.172747	-0.749	0.55	-0.291	985	C00249	Saliva
oxoproline	NA	HCC_v_Cirrhosis_saliva	0.0378227	-1.204	0.58	-1.073	7405	C01879	Saliva
ornithine	NA	HCC_v_Cirrhosis_saliva	0.575853	0.224	0.4	0.275	6262	C00077	Saliva
oleic acid	NA	HCC_v_Cirrhosis_saliva	0.177127	-0.647	0.479	-0.513	445639	C00712	Saliva
oleamide	NA	HCC_v_Cirrhosis_saliva	0.687149	0.148	0.368	0.323	5283387	C19670	Saliva
octadecanol	NA	HCC_v_Cirrhosis_saliva	0.615649	-0.185	0.368	-0.031	8221	NA	Saliva
N-acetylserine	NA	HCC_v_Cirrhosis_saliva	0.339655	0.524	0.548	0.562	65249	NA	Saliva
myo-inositol	NA	HCC_v_Cirrhosis_saliva	0.0495886	-1.448	0.737	-0.824	892	C00137	Saliva
methionine sulfoxide	NA	HCC_v_Cirrhosis_saliva	0.191796	0.601	0.46	0.816	158980	C02989	Saliva
methionine	NA	HCC_v_Cirrhosis_saliva	0.0296465	1.176	0.541	0.858	6137	NA	Saliva
maltotriose	NA	HCC_v_Cirrhosis_saliva	0.763812	0.119	0.395	0.05	439586	C01835	Saliva
maltose	NA	HCC_v_Cirrhosis_saliva	0.210608	-0.519	0.415	-0.608	439186	C00208	Saliva
malonamide	NA	HCC_v_Cirrhosis_saliva	0.099592	-1.182	0.718	-1.068	7911	NA	Saliva
maleimide	NA	HCC_v_Cirrhosis_saliva	0.0277696	-1.395	0.634	-1.442	10935	C07272	Saliva
maleic acid	NA	HCC_v_Healthy_saliva	0.354703	-0.348	0.376	-0.639	444266	NA	Saliva
lysine	NA	HCC_v_Healthy_saliva	0.564457	-0.204	0.354	-0.164	5962	C00047	Saliva
lignoceric acid	NA	HCC_v_Healthy_saliva	0.958851	-0.022	0.429	-0.399	11197	C08320	Saliva
levoglucosan	NA	HCC_v_Healthy_saliva	0.536288	0.249	0.403	0.924	2724705	C22350	Saliva
leucine	NA	HCC_v_Healthy_saliva	0.659066	0.161	0.364	0.902	6106	C00123	Saliva
lauric acid	NA	HCC_v_Healthy_saliva	0.961483	0.017	0.353	-0.643	3893	C02679	Saliva
lactate	NA	HCC_v_Healthy_saliva	0.572819	0.204	0.362	0.059	91435	C01432	Saliva
isothreonic acid	NA	HCC_v_Healthy_saliva	0.490326	0.242	0.35	-0.25	151152	C00639	Saliva
isopropylamine	NA	HCC_v_Healthy_saliva	0.492104	0.247	0.359	0.892	NA	NA	Saliva
isooctanol	NA	HCC_v_Healthy_saliva	0.748869	-0.115	0.359	-0.758	NA	NA	Saliva
isoleucine	NA	HCC_v_Healthy_saliva	0.834706	0.07	0.335	0.361	6306	C00407	Saliva
inulotriose	NA	HCC_v_Healthy_saliva	0.266398	0.478	0.43	0.387	22833608	C01355	Saliva
indole-3-acetate	NA	HCC_v_Healthy_saliva	0.580913	-0.205	0.372	-0.88	802	C00954	Saliva
ile-ile	NA	HCC_v_Healthy_saliva	0.314934	-0.421	0.419	-0.734	7010568	C12H24N2O3	Saliva
hydroquinone	NA	HCC_v_Healthy_saliva	0.682555	0.143	0.35	-0.5	785	C00530	Saliva
heptanoic acid	NA	HCC_v_Healthy_saliva	0.562099	0.215	0.37	0.122	8094	C17714	Saliva
guanidinosuccinate	NA	HCC_v_Healthy_saliva	0.589079	-0.204	0.379	-0.893	439918	C03139	Saliva
xanthine	NA	HCC_v_Healthy_saliva	0.524916	0.276	0.435	0.327	1188	C00385	Saliva
glycyl-glycine	NA	HCC_v_Healthy_saliva	0.21534	-0.519	0.419	-0.862	11163	C02037	Saliva
glycyl tyrosine	NA	HCC_v_Healthy_saliva	0.33044	-0.378	0.388	-1.024	92829	NA	Saliva
glycine	NA	HCC_v_Healthy_saliva	0.652046	0.174	0.386	0.05	750	C00037	Saliva
glycerol-alpha-phosphate	NA	HCC_v_Healthy_saliva	0.885471	0.055	0.379	0.844	754	C03189	Saliva
glycerol	NA	HCC_v_Healthy_saliva	0.96092	-0.016	0.319	0.274	753	C00116	Saliva
glyceric acid	NA	HCC_v_Healthy_saliva	0.260755	0.475	0.423	-0.019	752	NA	Saliva
glutaric acid	NA	HCC_v_Healthy_saliva	0.945196	0.024	0.354	-0.101	743	C00489	Saliva
glutamine	NA	HCC_v_Healthy_saliva	0.522208	0.214	0.334	0.279	5961	C00064	Saliva
glutamate	NA	HCC_v_Healthy_saliva	0.738691	-0.127	0.381	-0.247	33032	C00025	Saliva
valine	NA	HCC_v_Healthy_saliva	0.952079	0.02	0.33	0.282	6287	C00183	Saliva
glucose-6-phosphate	NA	HCC_v_Healthy_saliva	0.976782	-0.011	0.362	0.335	5958	C00092	Saliva
glucose-1-phosphate	NA	HCC_v_Healthy_saliva	0.745426	-0.118	0.363	0.06	65533	C00103	Saliva
glucose	NA	HCC_v_Healthy_saliva	0.80199	0.084	0.335	0.381	64689	C00221	Saliva
fumaric acid	NA	HCC_v_Healthy_saliva	0.521551	-0.242	0.377	-0.767	444972	C00122	Saliva
fucose	NA	HCC_v_Healthy_saliva	0.672387	-0.153	0.363	-1.394	439650	C02095	Saliva
fructose-6-phosphate	NA	HCC_v_Healthy_saliva	0.786881	0.091	0.338	-0.272	440641	C05345	Saliva
fructose	NA	HCC_v_Healthy_saliva	0.95914	0.016	0.32	0.511	439709	C02336	Saliva
erythritol	NA	HCC_v_Healthy_saliva	0.47297	-0.256	0.356	-1.019	222285	C00503	Saliva
enolpyruvate	NA	HCC_v_Healthy_saliva	0.901946	0.042	0.339	0.131	1005	C00074	Saliva
dodecanol	NA	HCC_v_Healthy_saliva	0.485183	-0.392	0.562	0.224	8193	C02277	Saliva
D-erythro-sphingosine	NA	HCC_v_Healthy_saliva	0.360359	0.382	0.417	-0.101	5280335	C00319	Saliva
decanol	NA	HCC_v_Healthy_saliva	0.226911	0.427	0.354	0.209	8174	C01633	Saliva
cysteine	NA	HCC_v_Healthy_saliva	0.67227	-0.161	0.381	0.846	5862	C00097	Saliva
uric acid	NA	HCC_v_Healthy_saliva	0.766919	0.1	0.339	0.202	1175	C00366	Saliva
creatinine	NA	HCC_v_Healthy_saliva	0.297976	0.405	0.389	0.208	588	C00791	Saliva
citrulline	NA	HCC_v_Healthy_saliva	0.755336	-0.113	0.364	-0.557	9750	C00327	Saliva
citric acid	NA	HCC_v_Healthy_saliva	0.787696	0.106	0.392	-0.291	311	C00158	Saliva
cholesterol	NA	HCC_v_Healthy_saliva	0.959916	-0.02	0.393	-0.213	5997	C00187	Saliva
cellobiose	NA	HCC_v_Healthy_saliva	0.694765	0.137	0.349	0.207	6255	C01971	Saliva
catechol	NA	HCC_v_Healthy_saliva	0.387882	0.333	0.385	-0.036	289	C00090	Saliva
urea	NA	HCC_v_Healthy_saliva	0.413597	-0.339	0.415	-1.819	1176	C00086	Saliva
capric acid	NA	HCC_v_Healthy_saliva	0.591479	0.192	0.358	-0.535	2969	C01571	Saliva
cadaverine	NA	HCC_v_Healthy_saliva	0.797493	-0.092	0.36	-0.595	273	NA	Saliva
butane-2,3-diol	NA	HCC_v_Healthy_saliva	0.34328	0.441	0.465	0.472	262	C03046	Saliva
beta-glycerolphosphate	NA	HCC_v_Healthy_saliva	0.323527	0.359	0.363	1.164	2526	C02979	Saliva
aspartate	NA	HCC_v_Healthy_saliva	0.673719	-0.146	0.347	0.373	5960	C00049	Saliva
asparagine	NA	HCC_v_Healthy_saliva	0.878056	0.05	0.324	0.392	6267	C00152	Saliva
uracil	NA	HCC_v_Healthy_saliva	0.641106	0.192	0.411	-0.039	1174	C00106	Saliva
arachidic acid	NA	HCC_v_Healthy_saliva	0.821408	0.098	0.434	-0.098	10467	C06425	Saliva
anthranilic acid	NA	HCC_v_Healthy_saliva	0.340988	0.362	0.38	0.15	227	C00108	Saliva
aniline	NA	HCC_v_Healthy_saliva	0.656618	0.183	0.411	-0.265	6115	C00292	Saliva
aminomalonic acid	NA	HCC_v_Healthy_saliva	0.990581	-0.004	0.349	0.293	100714	C00872	Saliva
undecanoic acid	NA	HCC_v_Healthy_saliva	0.678044	0.164	0.396	0.396	8180	C17715	Saliva
alanine-alanine	NA	HCC_v_Healthy_saliva	0.650787	-0.183	0.405	0.24	5484352	C00993	Saliva
alanine	NA	HCC_v_Healthy_saliva	0.352448	0.34	0.366	0.274	5950	C00041	Saliva
5-aminovaleric acid	NA	HCC_v_Healthy_saliva	0.118345	-0.803	0.514	-0.873	138	C00431	Saliva
4-hydroxyphenylacetic acid	NA	HCC_v_Healthy_saliva	0.999283	0	0.35	0.032	127	C00642	Saliva
4-aminobutyric acid	NA	HCC_v_Healthy_saliva	0.242178	-0.421	0.36	-0.331	119	C00334	Saliva
3-Aminopiperidine-2,6-dione	NA	HCC_v_Healthy_saliva	0.522636	-0.263	0.412	-0.769	134508	NA	Saliva
3-aminoisobutyric acid	NA	HCC_v_Healthy_saliva	0.839398	0.076	0.373	-0.693	64956	C05145	Saliva
tyrosine	NA	HCC_v_Healthy_saliva	0.930631	0.028	0.327	0.749	6057	C00082	Saliva
2-hydroxybutanoic acid	NA	HCC_v_Healthy_saliva	0.12002	1.728	1.111	0.14	440864	C05984	Saliva
2-aminophenol	NA	HCC_v_Healthy_saliva	0.761541	-0.112	0.368	0.088	5801	NA	Saliva
2,5-dihydroxypyrazine	NA	HCC_v_Healthy_saliva	0.457987	0.274	0.369	-0.662	23368901	NA	Saliva
tryptophan	NA	HCC_v_Healthy_saliva	0.222918	0.539	0.442	0.609	6305	C00078	Saliva
2,3-dihydroxypyridine	NA	HCC_v_Healthy_saliva	0.57984	0.23	0.415	-0.924	28115	NA	Saliva
1-monostearin	NA	HCC_v_Healthy_saliva	0.789652	-0.102	0.383	-0.458	24699	D01947	Saliva
1-monopalmitin	NA	HCC_v_Healthy_saliva	0.990242	0.005	0.403	-0.449	14900	C01885	Saliva
1-kestose	NA	HCC_v_Healthy_saliva	0.974347	0.013	0.395	-1.053	440080	C03661	Saliva
tridecanoic acid	NA	HCC_v_Healthy_saliva	0.925442	0.034	0.364	-0.335	12530	C17076	Saliva
trehalose	NA	HCC_v_Healthy_saliva	0.9389	0.026	0.344	-0.299	7427	C01083	Saliva
threonine	NA	HCC_v_Healthy_saliva	0.588381	0.182	0.336	1.143	6288	C00188	Saliva
terephthalic acid	NA	HCC_v_Healthy_saliva	0.844898	0.081	0.413	-0.065	7489	C06337	Saliva
sucrose	NA	HCC_v_Healthy_saliva	0.628474	-0.234	0.483	0.184	5988	C00089	Saliva
succinic acid	NA	HCC_v_Healthy_saliva	0.437161	-0.355	0.457	-0.187	1110	C00042	Saliva
stearic acid	NA	HCC_v_Healthy_saliva	0.587225	-0.244	0.45	-0.689	5281	C01530	Saliva
spermidine	NA	HCC_v_Healthy_saliva	0.614515	0.24	0.476	-0.501	1102	C00315	Saliva
sorbitol	NA	HCC_v_Healthy_saliva	0.894907	0.047	0.359	0.503	5780	C00794	Saliva
serine	NA	HCC_v_Healthy_saliva	0.369905	0.31	0.346	0.411	5951	C00065	Saliva
pyruvic acid	NA	HCC_v_Healthy_saliva	0.154371	0.557	0.391	0.399	1060	C00022	Saliva
putrescine	NA	HCC_v_Healthy_saliva	0.261485	-0.404	0.36	-0.877	1045	C00134	Saliva
proline	NA	HCC_v_Healthy_saliva	0.22061	-0.467	0.382	-0.515	145742	C00148	Saliva
piperidone	NA	HCC_v_Healthy_saliva	0.34142	-0.397	0.417	-0.53	12665	NA	Saliva
phosphoethanolamine	NA	HCC_v_Healthy_saliva	0.743656	0.148	0.454	0.3	1015	C00346	Saliva
phosphate	NA	HCC_v_Healthy_saliva	0.275927	-0.419	0.385	-0.645	1004	C00009	Saliva
phenylalanine	NA	HCC_v_Healthy_saliva	0.892688	0.047	0.351	0.636	6140	NA	Saliva
phenylacetic acid	NA	HCC_v_Healthy_saliva	0.83453	-0.068	0.324	-0.164	999	C07086	Saliva
pelargonic acid	NA	HCC_v_Healthy_saliva	0.224649	0.582	0.48	0.163	8158	C01601	Saliva
palmitoleic acid	NA	HCC_v_Healthy_saliva	0.197787	0.625	0.486	0.495	445638	C08362	Saliva
palmitic acid	NA	HCC_v_Healthy_saliva	0.613826	-0.207	0.41	-0.98	985	C00249	Saliva
oxoproline	NA	HCC_v_Healthy_saliva	0.775878	-0.104	0.366	-0.634	7405	C01879	Saliva
ornithine	NA	HCC_v_Healthy_saliva	0.7327	-0.116	0.339	-0.184	6262	C00077	Saliva
oleic acid	NA	HCC_v_Healthy_saliva	0.890203	0.06	0.436	-0.702	445639	C00712	Saliva
oleamide	NA	HCC_v_Healthy_saliva	0.517777	0.249	0.385	0.064	5283387	C19670	Saliva
octadecanol	NA	HCC_v_Healthy_saliva	0.940343	0.025	0.338	-0.568	8221	NA	Saliva
N-acetylserine	NA	HCC_v_Healthy_saliva	0.706639	0.126	0.335	-0.626	65249	NA	Saliva
myo-inositol	NA	HCC_v_Healthy_saliva	0.829106	0.072	0.333	0.157	892	C00137	Saliva
methionine sulfoxide	NA	HCC_v_Healthy_saliva	0.15849	-0.521	0.37	0.295	158980	C02989	Saliva
methionine	NA	HCC_v_Healthy_saliva	0.63082	-0.191	0.397	-0.152	6137	NA	Saliva
maltotriose	NA	HCC_v_Healthy_saliva	0.665058	0.164	0.379	0.499	439586	C01835	Saliva
maltose	NA	HCC_v_Healthy_saliva	0.859916	-0.063	0.358	0.167	439186	C00208	Saliva
malonamide	NA	HCC_v_Healthy_saliva	0.885639	0.052	0.359	0.026	7911	NA	Saliva
maleimide	NA	HCC_v_Healthy_saliva	0.587382	-0.208	0.383	-1.185	10935	C07272	Saliva
maleic acid	NA	HCC_v_NAFLD_saliva	0.70161	-0.133	0.347	-0.694	444266	NA	Saliva
lysine	NA	HCC_v_NAFLD_saliva	0.0491932	1.355	0.689	0.774	5962	C00047	Saliva
lignoceric acid	NA	HCC_v_NAFLD_saliva	0.0279124	-1.108	0.504	-0.514	11197	C08320	Saliva
levoglucosan	NA	HCC_v_NAFLD_saliva	0.515725	-0.237	0.365	-0.346	2724705	C22350	Saliva
leucine	NA	HCC_v_NAFLD_saliva	0.0295396	1.309	0.601	1.204	6106	C00123	Saliva
lauric acid	NA	HCC_v_NAFLD_saliva	0.0925469	-0.731	0.435	-1.081	3893	C02679	Saliva
lactate	NA	HCC_v_NAFLD_saliva	0.644558	0.159	0.345	0.051	91435	C01432	Saliva
isothreonic acid	NA	HCC_v_NAFLD_saliva	0.375168	-0.339	0.383	-0.327	151152	C00639	Saliva
isopropylamine	NA	HCC_v_NAFLD_saliva	0.809259	-0.078	0.323	-0.218	NA	NA	Saliva
isooctanol	NA	HCC_v_NAFLD_saliva	0.108399	-0.586	0.365	-1.733	NA	NA	Saliva
isoleucine	NA	HCC_v_NAFLD_saliva	0.244803	0.548	0.471	0.145	6306	C00407	Saliva
inulotriose	NA	HCC_v_NAFLD_saliva	0.990166	-0.004	0.318	-0.441	22833608	C01355	Saliva
indole-3-acetate	NA	HCC_v_NAFLD_saliva	0.530874	-0.198	0.316	-1.064	802	C00954	Saliva
ile-ile	NA	HCC_v_NAFLD_saliva	0.0961354	-0.826	0.496	-0.614	7010568	C12H24N2O3	Saliva
hydroquinone	NA	HCC_v_NAFLD_saliva	0.365028	0.369	0.407	0.164	785	C00530	Saliva
heptanoic acid	NA	HCC_v_NAFLD_saliva	0.535973	0.223	0.361	0.241	8094	C17714	Saliva
guanidinosuccinate	NA	HCC_v_NAFLD_saliva	0.0474089	-0.812	0.409	-1.289	439918	C03139	Saliva
xanthine	NA	HCC_v_NAFLD_saliva	0.663126	-0.153	0.35	0.011	1188	C00385	Saliva
glycyl-glycine	NA	HCC_v_NAFLD_saliva	0.135314	-0.688	0.461	-0.681	11163	C02037	Saliva
glycyl tyrosine	NA	HCC_v_NAFLD_saliva	0.428675	-0.282	0.356	-0.609	92829	NA	Saliva
glycine	NA	HCC_v_NAFLD_saliva	0.425773	0.304	0.381	0.454	750	C00037	Saliva
glycerol-alpha-phosphate	NA	HCC_v_NAFLD_saliva	0.0256983	-1.637	0.734	-0.816	754	C03189	Saliva
glycerol	NA	HCC_v_NAFLD_saliva	0.285335	-0.431	0.404	0.192	753	C00116	Saliva
glyceric acid	NA	HCC_v_NAFLD_saliva	0.56706	0.225	0.394	0.386	752	NA	Saliva
glutaric acid	NA	HCC_v_NAFLD_saliva	0.415187	-0.245	0.301	-1.155	743	C00489	Saliva
glutamine	NA	HCC_v_NAFLD_saliva	0.584182	0.194	0.354	0.893	5961	C00064	Saliva
glutamate	NA	HCC_v_NAFLD_saliva	0.508753	-0.251	0.38	-0.508	33032	C00025	Saliva
valine	NA	HCC_v_NAFLD_saliva	0.414356	0.331	0.405	0.418	6287	C00183	Saliva
glucose-6-phosphate	NA	HCC_v_NAFLD_saliva	0.013818	-1.501	0.61	-1.225	5958	C00092	Saliva
glucose-1-phosphate	NA	HCC_v_NAFLD_saliva	0.188919	-0.458	0.348	-0.557	65533	C00103	Saliva
glucose	NA	HCC_v_NAFLD_saliva	0.782872	0.095	0.344	-0.144	64689	C00221	Saliva
fumaric acid	NA	HCC_v_NAFLD_saliva	0.176305	-0.487	0.36	-1.376	444972	C00122	Saliva
fucose	NA	HCC_v_NAFLD_saliva	0.153684	-0.492	0.345	-1.059	439650	C02095	Saliva
fructose-6-phosphate	NA	HCC_v_NAFLD_saliva	0.0609667	-1.074	0.573	-0.874	440641	C05345	Saliva
fructose	NA	HCC_v_NAFLD_saliva	0.245373	0.487	0.419	1.019	439709	C02336	Saliva
erythritol	NA	HCC_v_NAFLD_saliva	0.0471497	0.919	0.463	1.155	222285	C00503	Saliva
enolpyruvate	NA	HCC_v_NAFLD_saliva	0.12122	-0.632	0.408	-0.672	1005	C00074	Saliva
dodecanol	NA	HCC_v_NAFLD_saliva	0.105957	-2.866	1.773	-0.314	8193	C02277	Saliva
D-erythro-sphingosine	NA	HCC_v_NAFLD_saliva	0.45974	0.27	0.365	0.042	5280335	C00319	Saliva
decanol	NA	HCC_v_NAFLD_saliva	0.76947	-0.099	0.339	-0.272	8174	C01633	Saliva
cysteine	NA	HCC_v_NAFLD_saliva	0.547291	-0.206	0.342	0.46	5862	C00097	Saliva
uric acid	NA	HCC_v_NAFLD_saliva	0.31413	-0.416	0.414	-0.324	1175	C00366	Saliva
creatinine	NA	HCC_v_NAFLD_saliva	0.151144	-0.601	0.419	-0.377	588	C00791	Saliva
citrulline	NA	HCC_v_NAFLD_saliva	0.186967	0.543	0.412	0.536	9750	C00327	Saliva
citric acid	NA	HCC_v_NAFLD_saliva	0.848705	0.075	0.392	0.419	311	C00158	Saliva
cholesterol	NA	HCC_v_NAFLD_saliva	0.00625258	-1.705	0.624	-1.432	5997	C00187	Saliva
cellobiose	NA	HCC_v_NAFLD_saliva	0.897778	0.044	0.339	-0.103	6255	C01971	Saliva
catechol	NA	HCC_v_NAFLD_saliva	0.782511	-0.095	0.346	-0.111	289	C00090	Saliva
urea	NA	HCC_v_NAFLD_saliva	0.561302	-0.22	0.379	-0.427	1176	C00086	Saliva
capric acid	NA	HCC_v_NAFLD_saliva	0.877656	0.054	0.35	-0.313	2969	C01571	Saliva
cadaverine	NA	HCC_v_NAFLD_saliva	0.763786	-0.099	0.33	0.047	273	NA	Saliva
butane-2,3-diol	NA	HCC_v_NAFLD_saliva	0.308266	0.407	0.399	0.743	262	C03046	Saliva
beta-glycerolphosphate	NA	HCC_v_NAFLD_saliva	0.0226177	-1.88	0.825	-0.912	2526	C02979	Saliva
aspartate	NA	HCC_v_NAFLD_saliva	0.945997	-0.022	0.319	-0.141	5960	C00049	Saliva
asparagine	NA	HCC_v_NAFLD_saliva	0.966111	0.018	0.416	0.436	6267	C00152	Saliva
uracil	NA	HCC_v_NAFLD_saliva	0.429258	0.266	0.337	0.207	1174	C00106	Saliva
arachidic acid	NA	HCC_v_NAFLD_saliva	0.148714	-0.598	0.414	-0.385	10467	C06425	Saliva
anthranilic acid	NA	HCC_v_NAFLD_saliva	0.0764656	0.871	0.492	0.741	227	C00108	Saliva
aniline	NA	HCC_v_NAFLD_saliva	0.245433	0.427	0.367	-0.009	6115	C00292	Saliva
aminomalonic acid	NA	HCC_v_NAFLD_saliva	0.787029	-0.098	0.363	-0.037	100714	C00872	Saliva
undecanoic acid	NA	HCC_v_NAFLD_saliva	0.284633	0.442	0.413	0.387	8180	C17715	Saliva
alanine-alanine	NA	HCC_v_NAFLD_saliva	0.294304	-0.443	0.422	0.109	5484352	C00993	Saliva
alanine	NA	HCC_v_NAFLD_saliva	0.0472729	0.906	0.457	0.772	5950	C00041	Saliva
5-aminovaleric acid	NA	HCC_v_NAFLD_saliva	0.131452	-0.61	0.405	-0.879	138	C00431	Saliva
4-hydroxyphenylacetic acid	NA	HCC_v_NAFLD_saliva	0.210887	-0.436	0.349	-1.637	127	C00642	Saliva
4-aminobutyric acid	NA	HCC_v_NAFLD_saliva	0.473206	0.396	0.552	0.045	119	C00334	Saliva
3-Aminopiperidine-2,6-dione	NA	HCC_v_NAFLD_saliva	0.00683541	-1.611	0.596	-1.579	134508	NA	Saliva
3-aminoisobutyric acid	NA	HCC_v_NAFLD_saliva	0.288921	-0.416	0.392	-0.614	64956	C05145	Saliva
tyrosine	NA	HCC_v_NAFLD_saliva	0.454615	0.242	0.324	0.809	6057	C00082	Saliva
2-hydroxybutanoic acid	NA	HCC_v_NAFLD_saliva	0.741825	-0.103	0.311	-0.087	440864	C05984	Saliva
2-aminophenol	NA	HCC_v_NAFLD_saliva	0.29225	0.374	0.355	0.644	5801	NA	Saliva
2,5-dihydroxypyrazine	NA	HCC_v_NAFLD_saliva	0.584378	-0.184	0.336	-0.713	23368901	NA	Saliva
tryptophan	NA	HCC_v_NAFLD_saliva	0.0214732	1.177	0.512	1.123	6305	C00078	Saliva
2,3-dihydroxypyridine	NA	HCC_v_NAFLD_saliva	0.459055	0.267	0.36	-0.077	28115	NA	Saliva
1-monostearin	NA	HCC_v_NAFLD_saliva	0.00282661	-7.085	2.373	-1.156	24699	D01947	Saliva
1-monopalmitin	NA	HCC_v_NAFLD_saliva	0.0116748	-6.488	2.573	-1.578	14900	C01885	Saliva
1-kestose	NA	HCC_v_NAFLD_saliva	0.268646	0.414	0.374	0.624	440080	C03661	Saliva
tridecanoic acid	NA	HCC_v_NAFLD_saliva	0.32717	0.381	0.389	0.173	12530	C17076	Saliva
trehalose	NA	HCC_v_NAFLD_saliva	0.179779	-0.476	0.355	-0.157	7427	C01083	Saliva
threonine	NA	HCC_v_NAFLD_saliva	0.188702	0.492	0.375	0.927	6288	C00188	Saliva
terephthalic acid	NA	HCC_v_NAFLD_saliva	0.515235	-0.219	0.336	-0.001	7489	C06337	Saliva
sucrose	NA	HCC_v_NAFLD_saliva	0.451283	-0.346	0.46	0.104	5988	C00089	Saliva
succinic acid	NA	HCC_v_NAFLD_saliva	0.185594	-0.496	0.375	-0.204	1110	C00042	Saliva
stearic acid	NA	HCC_v_NAFLD_saliva	0.0694688	-1.026	0.565	-0.446	5281	C01530	Saliva
spermidine	NA	HCC_v_NAFLD_saliva	0.205876	0.477	0.377	0.1	1102	C00315	Saliva
sorbitol	NA	HCC_v_NAFLD_saliva	0.983389	0.007	0.351	0.229	5780	C00794	Saliva
serine	NA	HCC_v_NAFLD_saliva	0.198349	0.506	0.394	1.08	5951	C00065	Saliva
pyruvic acid	NA	HCC_v_NAFLD_saliva	0.964234	-0.017	0.382	-0.135	1060	C00022	Saliva
putrescine	NA	HCC_v_NAFLD_saliva	0.350844	-0.311	0.334	-0.461	1045	C00134	Saliva
proline	NA	HCC_v_NAFLD_saliva	0.280378	-0.397	0.368	-0.527	145742	C00148	Saliva
piperidone	NA	HCC_v_NAFLD_saliva	0.105084	-0.643	0.396	-0.402	12665	NA	Saliva
phosphoethanolamine	NA	HCC_v_NAFLD_saliva	0.376844	-0.323	0.365	-0.184	1015	C00346	Saliva
phosphate	NA	HCC_v_NAFLD_saliva	0.773794	-0.099	0.346	-0.384	1004	C00009	Saliva
phenylalanine	NA	HCC_v_NAFLD_saliva	0.540966	0.242	0.395	0.348	6140	NA	Saliva
phenylacetic acid	NA	HCC_v_NAFLD_saliva	0.692585	-0.125	0.316	-0.989	999	C07086	Saliva
pelargonic acid	NA	HCC_v_NAFLD_saliva	0.362477	0.376	0.413	0.492	8158	C01601	Saliva
palmitoleic acid	NA	HCC_v_NAFLD_saliva	0.248486	-0.375	0.325	-1.364	445638	C08362	Saliva
palmitic acid	NA	HCC_v_NAFLD_saliva	0.0631359	-0.984	0.529	-0.588	985	C00249	Saliva
oxoproline	NA	HCC_v_NAFLD_saliva	0.0659643	-0.883	0.48	-0.784	7405	C01879	Saliva
ornithine	NA	HCC_v_NAFLD_saliva	0.329633	0.465	0.477	0.24	6262	C00077	Saliva
oleic acid	NA	HCC_v_NAFLD_saliva	0.00866577	-1.374	0.524	-1.409	445639	C00712	Saliva
oleamide	NA	HCC_v_NAFLD_saliva	0.856384	0.065	0.361	-0.189	5283387	C19670	Saliva
octadecanol	NA	HCC_v_NAFLD_saliva	0.109937	-0.588	0.368	-1.321	8221	NA	Saliva
N-acetylserine	NA	HCC_v_NAFLD_saliva	0.307529	0.459	0.45	0.306	65249	NA	Saliva
myo-inositol	NA	HCC_v_NAFLD_saliva	0.180954	-0.595	0.445	-0.263	892	C00137	Saliva
methionine sulfoxide	NA	HCC_v_NAFLD_saliva	0.372095	0.382	0.428	0.584	158980	C02989	Saliva
methionine	NA	HCC_v_NAFLD_saliva	0.00482036	1.99	0.706	1.418	6137	NA	Saliva
maltotriose	NA	HCC_v_NAFLD_saliva	0.768029	0.097	0.33	0.444	439586	C01835	Saliva
maltose	NA	HCC_v_NAFLD_saliva	0.115888	-0.617	0.393	-0.124	439186	C00208	Saliva
malonamide	NA	HCC_v_NAFLD_saliva	0.011273	-2.793	1.102	-0.888	7911	NA	Saliva
maleimide	NA	HCC_v_NAFLD_saliva	0.040597	-1.103	0.539	-1.018	10935	C07272	Saliva
maleic acid	NA	NAFLD_v_Cirrhosis_saliva	0.0482493	-1.477	0.748	-0.731	444266	NA	Saliva
lysine	NA	NAFLD_v_Cirrhosis_saliva	0.59573	-0.322	0.608	-0.587	5962	C00047	Saliva
lignoceric acid	NA	NAFLD_v_Cirrhosis_saliva	0.459993	0.353	0.477	0.077	11197	C08320	Saliva
levoglucosan	NA	NAFLD_v_Cirrhosis_saliva	0.794339	-0.115	0.44	-0.135	2724705	C22350	Saliva
leucine	NA	NAFLD_v_Cirrhosis_saliva	0.95712	-0.035	0.653	-0.094	6106	C00123	Saliva
lauric acid	NA	NAFLD_v_Cirrhosis_saliva	0.895292	0.085	0.647	0.019	3893	C02679	Saliva
lactate	NA	NAFLD_v_Cirrhosis_saliva	0.460288	-0.406	0.55	-0.354	91435	C01432	Saliva
isothreonic acid	NA	NAFLD_v_Cirrhosis_saliva	0.313285	-0.602	0.597	-0.276	151152	C00639	Saliva
isopropylamine	NA	NAFLD_v_Cirrhosis_saliva	0.686227	0.286	0.708	0.302	NA	NA	Saliva
isooctanol	NA	NAFLD_v_Cirrhosis_saliva	0.209098	0.725	0.577	1.57	NA	NA	Saliva
isoleucine	NA	NAFLD_v_Cirrhosis_saliva	0.255087	1.072	0.942	0.485	6306	C00407	Saliva
inulotriose	NA	NAFLD_v_Cirrhosis_saliva	0.557891	0.287	0.491	0.398	22833608	C01355	Saliva
indole-3-acetate	NA	NAFLD_v_Cirrhosis_saliva	0.286789	0.505	0.474	1.419	802	C00954	Saliva
ile-ile	NA	NAFLD_v_Cirrhosis_saliva	0.817117	-0.163	0.703	-0.037	7010568	C12H24N2O3	Saliva
hydroquinone	NA	NAFLD_v_Cirrhosis_saliva	0.705111	-0.253	0.669	-0.155	785	C00530	Saliva
heptanoic acid	NA	NAFLD_v_Cirrhosis_saliva	0.319908	-0.766	0.77	0.003	8094	C17714	Saliva
guanidinosuccinate	NA	NAFLD_v_Cirrhosis_saliva	0.401809	-0.516	0.616	-0.555	439918	C03139	Saliva
xanthine	NA	NAFLD_v_Cirrhosis_saliva	0.217442	-0.559	0.453	-1.31	1188	C00385	Saliva
glycyl-glycine	NA	NAFLD_v_Cirrhosis_saliva	0.992591	-0.006	0.68	0.042	11163	C02037	Saliva
glycyl tyrosine	NA	NAFLD_v_Cirrhosis_saliva	0.875881	-0.073	0.465	0.415	92829	NA	Saliva
glycine	NA	NAFLD_v_Cirrhosis_saliva	0.489517	-0.303	0.438	-0.251	750	C00037	Saliva
glycerol-alpha-phosphate	NA	NAFLD_v_Cirrhosis_saliva	0.565826	0.364	0.634	0.312	754	C03189	Saliva
glycerol	NA	NAFLD_v_Cirrhosis_saliva	0.854452	-0.201	1.098	-0.173	753	C00116	Saliva
glyceric acid	NA	NAFLD_v_Cirrhosis_saliva	0.536156	-0.307	0.497	-0.897	752	NA	Saliva
glutaric acid	NA	NAFLD_v_Cirrhosis_saliva	0.630278	0.268	0.557	1.012	743	C00489	Saliva
glutamine	NA	NAFLD_v_Cirrhosis_saliva	0.14257	-0.968	0.661	-1.141	5961	C00064	Saliva
glutamate	NA	NAFLD_v_Cirrhosis_saliva	0.171413	-0.75	0.548	-0.885	33032	C00025	Saliva
valine	NA	NAFLD_v_Cirrhosis_saliva	0.170886	1.105	0.807	0.588	6287	C00183	Saliva
glucose-6-phosphate	NA	NAFLD_v_Cirrhosis_saliva	0.464802	0.55	0.752	0.607	5958	C00092	Saliva
glucose-1-phosphate	NA	NAFLD_v_Cirrhosis_saliva	0.641033	-0.258	0.554	-0.519	65533	C00103	Saliva
glucose	NA	NAFLD_v_Cirrhosis_saliva	0.993957	0.005	0.648	0.227	64689	C00221	Saliva
fumaric acid	NA	NAFLD_v_Cirrhosis_saliva	0.217062	-0.712	0.577	-0.444	444972	C00122	Saliva
fucose	NA	NAFLD_v_Cirrhosis_saliva	0.909061	-0.061	0.536	-0.603	439650	C02095	Saliva
fructose-6-phosphate	NA	NAFLD_v_Cirrhosis_saliva	0.856916	0.128	0.713	0.23	440641	C05345	Saliva
fructose	NA	NAFLD_v_Cirrhosis_saliva	0.262622	-0.984	0.878	-0.322	439709	C02336	Saliva
erythritol	NA	NAFLD_v_Cirrhosis_saliva	0.927438	0.07	0.768	-0.26	222285	C00503	Saliva
enolpyruvate	NA	NAFLD_v_Cirrhosis_saliva	0.0523198	1.631	0.841	0.857	1005	C00074	Saliva
dodecanol	NA	NAFLD_v_Cirrhosis_saliva	0.156367	2.631	1.856	0.174	8193	C02277	Saliva
D-erythro-sphingosine	NA	NAFLD_v_Cirrhosis_saliva	0.733831	-0.135	0.398	-0.241	5280335	C00319	Saliva
decanol	NA	NAFLD_v_Cirrhosis_saliva	0.132379	2.347	1.559	0.211	8174	C01633	Saliva
cysteine	NA	NAFLD_v_Cirrhosis_saliva	0.331711	0.481	0.496	-0.116	5862	C00097	Saliva
uric acid	NA	NAFLD_v_Cirrhosis_saliva	0.249228	-0.873	0.757	-0.253	1175	C00366	Saliva
creatinine	NA	NAFLD_v_Cirrhosis_saliva	0.248122	-0.702	0.608	-0.942	588	C00791	Saliva
citrulline	NA	NAFLD_v_Cirrhosis_saliva	0.884037	-0.078	0.535	-0.303	9750	C00327	Saliva
citric acid	NA	NAFLD_v_Cirrhosis_saliva	0.25735	0.507	0.448	-0.444	311	C00158	Saliva
cholesterol	NA	NAFLD_v_Cirrhosis_saliva	0.57597	0.352	0.63	0.261	5997	C00187	Saliva
cellobiose	NA	NAFLD_v_Cirrhosis_saliva	0.440843	0.474	0.615	0.53	6255	C01971	Saliva
catechol	NA	NAFLD_v_Cirrhosis_saliva	0.790232	-0.143	0.536	-0.219	289	C00090	Saliva
urea	NA	NAFLD_v_Cirrhosis_saliva	0.218078	-0.535	0.434	-1.657	1176	C00086	Saliva
capric acid	NA	NAFLD_v_Cirrhosis_saliva	0.695081	-0.251	0.64	0.511	2969	C01571	Saliva
cadaverine	NA	NAFLD_v_Cirrhosis_saliva	0.366765	0.48	0.532	0.446	273	NA	Saliva
butane-2,3-diol	NA	NAFLD_v_Cirrhosis_saliva	0.0198784	-1.24	0.532	-2.187	262	C03046	Saliva
beta-glycerolphosphate	NA	NAFLD_v_Cirrhosis_saliva	0.0529839	1.692	0.874	0.957	2526	C02979	Saliva
aspartate	NA	NAFLD_v_Cirrhosis_saliva	0.469995	0.45	0.623	0.215	5960	C00049	Saliva
asparagine	NA	NAFLD_v_Cirrhosis_saliva	0.306194	0.786	0.769	0.318	6267	C00152	Saliva
uracil	NA	NAFLD_v_Cirrhosis_saliva	0.619093	0.259	0.52	-0.151	1174	C00106	Saliva
arachidic acid	NA	NAFLD_v_Cirrhosis_saliva	0.65508	0.196	0.439	0.302	10467	C06425	Saliva
anthranilic acid	NA	NAFLD_v_Cirrhosis_saliva	0.228072	-0.668	0.554	-1.037	227	C00108	Saliva
aniline	NA	NAFLD_v_Cirrhosis_saliva	0.250078	-0.598	0.52	-0.434	6115	C00292	Saliva
aminomalonic acid	NA	NAFLD_v_Cirrhosis_saliva	0.681	0.227	0.552	0.204	100714	C00872	Saliva
undecanoic acid	NA	NAFLD_v_Cirrhosis_saliva	0.192814	-0.745	0.572	-0.887	8180	C17715	Saliva
alanine-alanine	NA	NAFLD_v_Cirrhosis_saliva	0.412214	0.412	0.503	-0.19	5484352	C00993	Saliva
alanine	NA	NAFLD_v_Cirrhosis_saliva	0.811636	0.132	0.555	0.294	5950	C00041	Saliva
5-aminovaleric acid	NA	NAFLD_v_Cirrhosis_saliva	0.414775	0.375	0.46	0.518	138	C00431	Saliva
4-hydroxyphenylacetic acid	NA	NAFLD_v_Cirrhosis_saliva	0.79322	0.153	0.586	0.176	127	C00642	Saliva
4-aminobutyric acid	NA	NAFLD_v_Cirrhosis_saliva	0.0251017	-2.44	1.089	-1.044	119	C00334	Saliva
3-Aminopiperidine-2,6-dione	NA	NAFLD_v_Cirrhosis_saliva	0.955053	-0.04	0.714	-0.052	134508	NA	Saliva
3-aminoisobutyric acid	NA	NAFLD_v_Cirrhosis_saliva	0.574074	0.27	0.48	-0.056	64956	C05145	Saliva
tyrosine	NA	NAFLD_v_Cirrhosis_saliva	0.375789	-0.623	0.704	-0.506	6057	C00082	Saliva
2-hydroxybutanoic acid	NA	NAFLD_v_Cirrhosis_saliva	0.99813	0.001	0.48	-0.53	440864	C05984	Saliva
2-aminophenol	NA	NAFLD_v_Cirrhosis_saliva	0.172184	-0.722	0.529	-0.864	5801	NA	Saliva
2,5-dihydroxypyrazine	NA	NAFLD_v_Cirrhosis_saliva	0.904708	-0.095	0.794	-0.273	23368901	NA	Saliva
tryptophan	NA	NAFLD_v_Cirrhosis_saliva	0.901495	-0.057	0.462	0.114	6305	C00078	Saliva
2,3-dihydroxypyridine	NA	NAFLD_v_Cirrhosis_saliva	0.443348	-0.377	0.492	-0.555	28115	NA	Saliva
1-monostearin	NA	NAFLD_v_Cirrhosis_saliva	0.335715	1.372	1.425	0.374	24699	D01947	Saliva
1-monopalmitin	NA	NAFLD_v_Cirrhosis_saliva	0.840607	0.208	1.035	0.187	14900	C01885	Saliva
1-kestose	NA	NAFLD_v_Cirrhosis_saliva	0.411188	-0.362	0.441	-0.552	440080	C03661	Saliva
tridecanoic acid	NA	NAFLD_v_Cirrhosis_saliva	0.31101	-0.564	0.556	-0.771	12530	C17076	Saliva
trehalose	NA	NAFLD_v_Cirrhosis_saliva	0.938654	-0.051	0.656	-0.538	7427	C01083	Saliva
threonine	NA	NAFLD_v_Cirrhosis_saliva	0.559648	0.383	0.656	0.233	6288	C00188	Saliva
terephthalic acid	NA	NAFLD_v_Cirrhosis_saliva	0.900749	-0.052	0.415	-0.792	7489	C06337	Saliva
sucrose	NA	NAFLD_v_Cirrhosis_saliva	0.735774	0.719	2.131	0.081	5988	C00089	Saliva
succinic acid	NA	NAFLD_v_Cirrhosis_saliva	0.515621	-0.26	0.4	-0.485	1110	C00042	Saliva
stearic acid	NA	NAFLD_v_Cirrhosis_saliva	0.607227	0.235	0.457	0.339	5281	C01530	Saliva
spermidine	NA	NAFLD_v_Cirrhosis_saliva	0.997974	0.001	0.369	0.43	1102	C00315	Saliva
sorbitol	NA	NAFLD_v_Cirrhosis_saliva	0.769295	-0.154	0.524	-0.403	5780	C00794	Saliva
serine	NA	NAFLD_v_Cirrhosis_saliva	0.909804	-0.065	0.574	-0.038	5951	C00065	Saliva
pyruvic acid	NA	NAFLD_v_Cirrhosis_saliva	0.0823679	-1.298	0.747	-0.73	1060	C00022	Saliva
putrescine	NA	NAFLD_v_Cirrhosis_saliva	0.588529	-0.377	0.697	-0.359	1045	C00134	Saliva
proline	NA	NAFLD_v_Cirrhosis_saliva	0.91191	-0.055	0.497	-0.053	145742	C00148	Saliva
piperidone	NA	NAFLD_v_Cirrhosis_saliva	0.72438	0.146	0.413	-0.143	12665	NA	Saliva
phosphoethanolamine	NA	NAFLD_v_Cirrhosis_saliva	0.064386	-0.945	0.511	-1.373	1015	C00346	Saliva
phosphate	NA	NAFLD_v_Cirrhosis_saliva	0.0452279	-2.628	1.312	-0.522	1004	C00009	Saliva
phenylalanine	NA	NAFLD_v_Cirrhosis_saliva	0.979013	0.014	0.541	-0.502	6140	NA	Saliva
phenylacetic acid	NA	NAFLD_v_Cirrhosis_saliva	0.215727	0.894	0.722	0.488	999	C07086	Saliva
pelargonic acid	NA	NAFLD_v_Cirrhosis_saliva	0.994608	0.004	0.543	0.232	8158	C01601	Saliva
palmitoleic acid	NA	NAFLD_v_Cirrhosis_saliva	0.923113	-0.047	0.485	0.391	445638	C08362	Saliva
palmitic acid	NA	NAFLD_v_Cirrhosis_saliva	0.466594	0.433	0.595	0.297	985	C00249	Saliva
oxoproline	NA	NAFLD_v_Cirrhosis_saliva	0.383079	-0.618	0.709	-0.289	7405	C01879	Saliva
ornithine	NA	NAFLD_v_Cirrhosis_saliva	0.775605	-0.158	0.555	0.035	6262	C00077	Saliva
oleic acid	NA	NAFLD_v_Cirrhosis_saliva	0.196994	0.633	0.491	0.896	445639	C00712	Saliva
oleamide	NA	NAFLD_v_Cirrhosis_saliva	0.784671	0.125	0.458	0.512	5283387	C19670	Saliva
octadecanol	NA	NAFLD_v_Cirrhosis_saliva	0.145257	1.071	0.736	1.29	8221	NA	Saliva
N-acetylserine	NA	NAFLD_v_Cirrhosis_saliva	0.984545	0.013	0.697	0.256	65249	NA	Saliva
myo-inositol	NA	NAFLD_v_Cirrhosis_saliva	0.166731	-1.254	0.907	-0.561	892	C00137	Saliva
methionine sulfoxide	NA	NAFLD_v_Cirrhosis_saliva	0.400744	0.636	0.757	0.232	158980	C02989	Saliva
methionine	NA	NAFLD_v_Cirrhosis_saliva	0.969366	-0.021	0.545	-0.56	6137	NA	Saliva
maltotriose	NA	NAFLD_v_Cirrhosis_saliva	0.98659	0.008	0.461	-0.394	439586	C01835	Saliva
maltose	NA	NAFLD_v_Cirrhosis_saliva	0.849238	0.114	0.598	-0.484	439186	C00208	Saliva
malonamide	NA	NAFLD_v_Cirrhosis_saliva	0.298789	0.741	0.713	-0.18	7911	NA	Saliva
maleimide	NA	NAFLD_v_Cirrhosis_saliva	0.402959	-0.628	0.751	-0.424	10935	C07272	Saliva
maleic acid	NA	Cirrhosis_v_Healthy_saliva	0.173713	0.859	0.631	0.786	444266	NA	Saliva
lysine	NA	Cirrhosis_v_Healthy_saliva	0.0951606	-1.097	0.658	-0.351	5962	C00047	Saliva
lignoceric acid	NA	Cirrhosis_v_Healthy_saliva	0.355438	0.431	0.467	0.038	11197	C08320	Saliva
levoglucosan	NA	Cirrhosis_v_Healthy_saliva	0.265773	0.512	0.46	1.406	2724705	C22350	Saliva
leucine	NA	Cirrhosis_v_Healthy_saliva	0.346129	-0.405	0.43	-0.209	6106	C00123	Saliva
lauric acid	NA	Cirrhosis_v_Healthy_saliva	0.24549	0.712	0.613	0.419	3893	C02679	Saliva
lactate	NA	Cirrhosis_v_Healthy_saliva	0.456351	0.378	0.507	0.362	91435	C01432	Saliva
isothreonic acid	NA	Cirrhosis_v_Healthy_saliva	0.0959281	1.312	0.788	0.353	151152	C00639	Saliva
isopropylamine	NA	Cirrhosis_v_Healthy_saliva	0.419724	0.466	0.577	0.808	NA	NA	Saliva
isooctanol	NA	Cirrhosis_v_Healthy_saliva	0.900169	0.066	0.525	-0.595	NA	NA	Saliva
isoleucine	NA	Cirrhosis_v_Healthy_saliva	0.337752	-0.505	0.527	-0.268	6306	C00407	Saliva
inulotriose	NA	Cirrhosis_v_Healthy_saliva	0.417516	0.506	0.624	0.43	22833608	C01355	Saliva
indole-3-acetate	NA	Cirrhosis_v_Healthy_saliva	0.263409	-0.718	0.642	-1.235	802	C00954	Saliva
ile-ile	NA	Cirrhosis_v_Healthy_saliva	0.554672	0.343	0.581	-0.083	7010568	C12H24N2O3	Saliva
hydroquinone	NA	Cirrhosis_v_Healthy_saliva	0.945736	-0.033	0.48	-0.51	785	C00530	Saliva
heptanoic acid	NA	Cirrhosis_v_Healthy_saliva	0.436938	0.477	0.613	-0.122	8094	C17714	Saliva
guanidinosuccinate	NA	Cirrhosis_v_Healthy_saliva	0.136139	0.929	0.623	0.951	439918	C03139	Saliva
xanthine	NA	Cirrhosis_v_Healthy_saliva	0.0728347	1.03	0.574	1.625	1188	C00385	Saliva
glycyl-glycine	NA	Cirrhosis_v_Healthy_saliva	0.91513	-0.055	0.521	-0.223	11163	C02037	Saliva
glycyl tyrosine	NA	Cirrhosis_v_Healthy_saliva	0.847367	-0.09	0.466	-0.829	92829	NA	Saliva
glycine	NA	Cirrhosis_v_Healthy_saliva	0.688827	0.17	0.424	-0.153	750	C00037	Saliva
glycerol-alpha-phosphate	NA	Cirrhosis_v_Healthy_saliva	0.0559483	1.511	0.79	1.348	754	C03189	Saliva
glycerol	NA	Cirrhosis_v_Healthy_saliva	0.378803	0.618	0.702	0.256	753	C00116	Saliva
glyceric acid	NA	Cirrhosis_v_Healthy_saliva	0.309925	0.534	0.526	0.492	752	NA	Saliva
glutaric acid	NA	Cirrhosis_v_Healthy_saliva	0.452094	0.62	0.824	0.042	743	C00489	Saliva
glutamine	NA	Cirrhosis_v_Healthy_saliva	0.263881	0.549	0.491	0.527	5961	C00064	Saliva
glutamate	NA	Cirrhosis_v_Healthy_saliva	0.242227	0.569	0.486	1.147	33032	C00025	Saliva
valine	NA	Cirrhosis_v_Healthy_saliva	0.322106	-0.46	0.465	-0.724	6287	C00183	Saliva
glucose-6-phosphate	NA	Cirrhosis_v_Healthy_saliva	0.167118	0.854	0.618	0.953	5958	C00092	Saliva
glucose-1-phosphate	NA	Cirrhosis_v_Healthy_saliva	0.246114	0.681	0.587	1.136	65533	C00103	Saliva
glucose	NA	Cirrhosis_v_Healthy_saliva	0.960606	0.024	0.476	0.299	64689	C00221	Saliva
fumaric acid	NA	Cirrhosis_v_Healthy_saliva	0.149649	0.855	0.593	1.052	444972	C00122	Saliva
fucose	NA	Cirrhosis_v_Healthy_saliva	0.357323	0.509	0.553	0.268	439650	C02095	Saliva
fructose-6-phosphate	NA	Cirrhosis_v_Healthy_saliva	0.212248	0.917	0.735	0.372	440641	C05345	Saliva
fructose	NA	Cirrhosis_v_Healthy_saliva	0.869781	-0.064	0.388	-0.186	439709	C02336	Saliva
erythritol	NA	Cirrhosis_v_Healthy_saliva	0.0569806	-1.576	0.828	-1.914	222285	C00503	Saliva
enolpyruvate	NA	Cirrhosis_v_Healthy_saliva	0.837033	0.102	0.497	-0.054	1005	C00074	Saliva
dodecanol	NA	Cirrhosis_v_Healthy_saliva	0.264881	1.578	1.416	0.364	8193	C02277	Saliva
D-erythro-sphingosine	NA	Cirrhosis_v_Healthy_saliva	0.609743	0.221	0.433	0.098	5280335	C00319	Saliva
decanol	NA	Cirrhosis_v_Healthy_saliva	0.263872	0.926	0.829	0.271	8174	C01633	Saliva
cysteine	NA	Cirrhosis_v_Healthy_saliva	0.438291	-0.398	0.514	0.502	5862	C00097	Saliva
uric acid	NA	Cirrhosis_v_Healthy_saliva	0.133107	1.188	0.791	0.779	1175	C00366	Saliva
creatinine	NA	Cirrhosis_v_Healthy_saliva	0.0463516	1.549	0.777	1.527	588	C00791	Saliva
citrulline	NA	Cirrhosis_v_Healthy_saliva	0.313983	-0.439	0.436	-0.789	9750	C00327	Saliva
citric acid	NA	Cirrhosis_v_Healthy_saliva	0.439813	-0.32	0.414	-0.266	311	C00158	Saliva
cholesterol	NA	Cirrhosis_v_Healthy_saliva	0.101146	1.01	0.616	0.958	5997	C00187	Saliva
cellobiose	NA	Cirrhosis_v_Healthy_saliva	0.837602	-0.101	0.493	-0.22	6255	C01971	Saliva
catechol	NA	Cirrhosis_v_Healthy_saliva	0.241644	0.646	0.552	0.295	289	C00090	Saliva
urea	NA	Cirrhosis_v_Healthy_saliva	0.445912	0.332	0.435	0.265	1176	C00086	Saliva
capric acid	NA	Cirrhosis_v_Healthy_saliva	0.502686	0.322	0.48	-0.733	2969	C01571	Saliva
cadaverine	NA	Cirrhosis_v_Healthy_saliva	0.441282	-0.413	0.536	-1.088	273	NA	Saliva
butane-2,3-diol	NA	Cirrhosis_v_Healthy_saliva	0.0353117	1.345	0.639	1.917	262	C03046	Saliva
beta-glycerolphosphate	NA	Cirrhosis_v_Healthy_saliva	0.227156	0.607	0.503	1.118	2526	C02979	Saliva
aspartate	NA	Cirrhosis_v_Healthy_saliva	0.323678	-0.625	0.634	0.299	5960	C00049	Saliva
asparagine	NA	Cirrhosis_v_Healthy_saliva	0.732408	-0.128	0.376	-0.362	6267	C00152	Saliva
uracil	NA	Cirrhosis_v_Healthy_saliva	0.334611	-0.8	0.829	-0.096	1174	C00106	Saliva
arachidic acid	NA	Cirrhosis_v_Healthy_saliva	0.379635	0.45	0.512	-0.016	10467	C06425	Saliva
anthranilic acid	NA	Cirrhosis_v_Healthy_saliva	0.600079	0.208	0.397	0.446	227	C00108	Saliva
aniline	NA	Cirrhosis_v_Healthy_saliva	0.561096	0.302	0.52	0.178	6115	C00292	Saliva
aminomalonic acid	NA	Cirrhosis_v_Healthy_saliva	0.921181	-0.043	0.434	0.126	100714	C00872	Saliva
undecanoic acid	NA	Cirrhosis_v_Healthy_saliva	0.529508	0.331	0.527	0.896	8180	C17715	Saliva
alanine-alanine	NA	Cirrhosis_v_Healthy_saliva	0.732407	-0.152	0.446	0.321	5484352	C00993	Saliva
alanine	NA	Cirrhosis_v_Healthy_saliva	0.564426	-0.238	0.413	-0.792	5950	C00041	Saliva
5-aminovaleric acid	NA	Cirrhosis_v_Healthy_saliva	0.306709	-0.659	0.644	-0.512	138	C00431	Saliva
4-hydroxyphenylacetic acid	NA	Cirrhosis_v_Healthy_saliva	0.353987	0.498	0.537	1.493	127	C00642	Saliva
4-aminobutyric acid	NA	Cirrhosis_v_Healthy_saliva	0.762572	-0.106	0.352	0.668	119	C00334	Saliva
3-Aminopiperidine-2,6-dione	NA	Cirrhosis_v_Healthy_saliva	0.0748356	1.526	0.857	0.862	134508	NA	Saliva
3-aminoisobutyric acid	NA	Cirrhosis_v_Healthy_saliva	0.672792	0.177	0.418	-0.023	64956	C05145	Saliva
tyrosine	NA	Cirrhosis_v_Healthy_saliva	0.974605	-0.018	0.568	0.446	6057	C00082	Saliva
2-hydroxybutanoic acid	NA	Cirrhosis_v_Healthy_saliva	0.0674068	5.44	2.975	0.758	440864	C05984	Saliva
2-aminophenol	NA	Cirrhosis_v_Healthy_saliva	0.959034	-0.029	0.567	0.307	5801	NA	Saliva
2,5-dihydroxypyrazine	NA	Cirrhosis_v_Healthy_saliva	0.187644	0.755	0.573	0.324	23368901	NA	Saliva
tryptophan	NA	Cirrhosis_v_Healthy_saliva	0.529928	-0.285	0.454	-0.629	6305	C00078	Saliva
2,3-dihydroxypyridine	NA	Cirrhosis_v_Healthy_saliva	0.533962	0.335	0.539	-0.292	28115	NA	Saliva
1-monostearin	NA	Cirrhosis_v_Healthy_saliva	0.145445	4.091	2.81	0.325	24699	D01947	Saliva
1-monopalmitin	NA	Cirrhosis_v_Healthy_saliva	0.0468138	3.753	1.888	0.942	14900	C01885	Saliva
1-kestose	NA	Cirrhosis_v_Healthy_saliva	0.93297	-0.039	0.469	-1.125	440080	C03661	Saliva
tridecanoic acid	NA	Cirrhosis_v_Healthy_saliva	0.912847	0.053	0.481	0.264	12530	C17076	Saliva
trehalose	NA	Cirrhosis_v_Healthy_saliva	0.227916	1.124	0.932	0.396	7427	C01083	Saliva
threonine	NA	Cirrhosis_v_Healthy_saliva	0.415427	-0.401	0.492	-0.017	6288	C00188	Saliva
terephthalic acid	NA	Cirrhosis_v_Healthy_saliva	0.421931	0.411	0.512	0.728	7489	C06337	Saliva
sucrose	NA	Cirrhosis_v_Healthy_saliva	0.857672	0.361	2.012	-0.001	5988	C00089	Saliva
succinic acid	NA	Cirrhosis_v_Healthy_saliva	0.31395	0.51	0.507	0.501	1110	C00042	Saliva
stearic acid	NA	Cirrhosis_v_Healthy_saliva	0.562456	0.267	0.46	-0.582	5281	C01530	Saliva
spermidine	NA	Cirrhosis_v_Healthy_saliva	0.535792	-0.293	0.473	-1.031	1102	C00315	Saliva
sorbitol	NA	Cirrhosis_v_Healthy_saliva	0.753809	0.143	0.456	0.678	5780	C00794	Saliva
serine	NA	Cirrhosis_v_Healthy_saliva	0.967053	0.018	0.429	-0.63	5951	C00065	Saliva
pyruvic acid	NA	Cirrhosis_v_Healthy_saliva	0.0695362	1.584	0.873	1.263	1060	C00022	Saliva
putrescine	NA	Cirrhosis_v_Healthy_saliva	0.882552	-0.094	0.634	-0.057	1045	C00134	Saliva
proline	NA	Cirrhosis_v_Healthy_saliva	0.764655	-0.14	0.468	0.064	145742	C00148	Saliva
piperidone	NA	Cirrhosis_v_Healthy_saliva	0.973048	0.014	0.415	0.015	12665	NA	Saliva
phosphoethanolamine	NA	Cirrhosis_v_Healthy_saliva	0.0223503	2.593	1.135	1.857	1015	C00346	Saliva
phosphate	NA	Cirrhosis_v_Healthy_saliva	0.286128	0.657	0.616	0.26	1004	C00009	Saliva
phenylalanine	NA	Cirrhosis_v_Healthy_saliva	0.79982	-0.101	0.399	0.79	6140	NA	Saliva
phenylacetic acid	NA	Cirrhosis_v_Healthy_saliva	0.455733	-0.444	0.595	0.337	999	C07086	Saliva
pelargonic acid	NA	Cirrhosis_v_Healthy_saliva	0.60015	0.271	0.517	-0.561	8158	C01601	Saliva
palmitoleic acid	NA	Cirrhosis_v_Healthy_saliva	0.0154798	2.798	1.156	1.468	445638	C08362	Saliva
palmitic acid	NA	Cirrhosis_v_Healthy_saliva	0.622495	0.232	0.47	-0.689	985	C00249	Saliva
oxoproline	NA	Cirrhosis_v_Healthy_saliva	0.114541	1.066	0.676	0.438	7405	C01879	Saliva
ornithine	NA	Cirrhosis_v_Healthy_saliva	0.476518	-0.305	0.428	-0.459	6262	C00077	Saliva
oleic acid	NA	Cirrhosis_v_Healthy_saliva	0.318064	0.472	0.473	-0.189	445639	C00712	Saliva
oleamide	NA	Cirrhosis_v_Healthy_saliva	0.820983	0.099	0.437	-0.259	5283387	C19670	Saliva
octadecanol	NA	Cirrhosis_v_Healthy_saliva	0.567775	0.307	0.537	-0.537	8221	NA	Saliva
N-acetylserine	NA	Cirrhosis_v_Healthy_saliva	0.812024	-0.091	0.385	-1.188	65249	NA	Saliva
myo-inositol	NA	Cirrhosis_v_Healthy_saliva	0.0973795	1.872	1.129	0.982	892	C00137	Saliva
methionine sulfoxide	NA	Cirrhosis_v_Healthy_saliva	0.0957457	-1.116	0.67	-0.52	158980	C02989	Saliva
methionine	NA	Cirrhosis_v_Healthy_saliva	0.148266	-0.641	0.443	-1.01	6137	NA	Saliva
maltotriose	NA	Cirrhosis_v_Healthy_saliva	0.863249	0.09	0.521	0.449	439586	C01835	Saliva
maltose	NA	Cirrhosis_v_Healthy_saliva	0.283069	0.641	0.597	0.775	439186	C00208	Saliva
malonamide	NA	Cirrhosis_v_Healthy_saliva	0.190201	0.755	0.576	1.094	7911	NA	Saliva
maleimide	NA	Cirrhosis_v_Healthy_saliva	0.124716	1.065	0.694	0.257	10935	C07272	Saliva
maleic acid	NA	NAFLD_v_Healthy_saliva	0.51517	-0.313	0.481	0.055	444266	NA	Saliva
lysine	NA	NAFLD_v_Healthy_saliva	0.0400817	-7.616	3.71	-0.938	5962	C00047	Saliva
lignoceric acid	NA	NAFLD_v_Healthy_saliva	0.155698	0.665	0.469	0.115	11197	C08320	Saliva
levoglucosan	NA	NAFLD_v_Healthy_saliva	0.348024	0.37	0.395	1.27	2724705	C22350	Saliva
leucine	NA	NAFLD_v_Healthy_saliva	0.235381	-0.569	0.479	-0.303	6106	C00123	Saliva
lauric acid	NA	NAFLD_v_Healthy_saliva	0.192692	0.65	0.499	0.438	3893	C02679	Saliva
lactate	NA	NAFLD_v_Healthy_saliva	0.79722	0.129	0.5	0.007	91435	C01432	Saliva
isothreonic acid	NA	NAFLD_v_Healthy_saliva	0.173145	0.719	0.528	0.077	151152	C00639	Saliva
isopropylamine	NA	NAFLD_v_Healthy_saliva	0.244233	0.67	0.575	1.11	NA	NA	Saliva
isooctanol	NA	NAFLD_v_Healthy_saliva	0.248407	0.604	0.524	0.976	NA	NA	Saliva
isoleucine	NA	NAFLD_v_Healthy_saliva	0.492558	-0.325	0.474	0.217	6306	C00407	Saliva
inulotriose	NA	NAFLD_v_Healthy_saliva	0.206917	0.65	0.515	0.827	22833608	C01355	Saliva
indole-3-acetate	NA	NAFLD_v_Healthy_saliva	0.989457	0.007	0.526	0.184	802	C00954	Saliva
ile-ile	NA	NAFLD_v_Healthy_saliva	0.579977	0.346	0.625	-0.12	7010568	C12H24N2O3	Saliva
hydroquinone	NA	NAFLD_v_Healthy_saliva	0.744344	-0.153	0.469	-0.664	785	C00530	Saliva
heptanoic acid	NA	NAFLD_v_Healthy_saliva	0.864001	0.107	0.625	-0.12	8094	C17714	Saliva
guanidinosuccinate	NA	NAFLD_v_Healthy_saliva	0.23642	0.612	0.517	0.396	439918	C03139	Saliva
xanthine	NA	NAFLD_v_Healthy_saliva	0.325713	0.503	0.512	0.316	1188	C00385	Saliva
glycyl-glycine	NA	NAFLD_v_Healthy_saliva	0.881566	-0.089	0.6	-0.181	11163	C02037	Saliva
glycyl tyrosine	NA	NAFLD_v_Healthy_saliva	0.689729	-0.202	0.506	-0.414	92829	NA	Saliva
glycine	NA	NAFLD_v_Healthy_saliva	0.856348	-0.081	0.446	-0.404	750	C00037	Saliva
glycerol-alpha-phosphate	NA	NAFLD_v_Healthy_saliva	0.0200513	2.051	0.882	1.66	754	C03189	Saliva
glycerol	NA	NAFLD_v_Healthy_saliva	0.341883	0.698	0.735	0.082	753	C00116	Saliva
glyceric acid	NA	NAFLD_v_Healthy_saliva	0.465043	0.329	0.451	-0.405	752	NA	Saliva
glutaric acid	NA	NAFLD_v_Healthy_saliva	0.282218	0.656	0.61	1.054	743	C00489	Saliva
glutamine	NA	NAFLD_v_Healthy_saliva	0.772121	0.132	0.456	-0.614	5961	C00064	Saliva
glutamate	NA	NAFLD_v_Healthy_saliva	0.83438	0.115	0.552	0.262	33032	C00025	Saliva
valine	NA	NAFLD_v_Healthy_saliva	0.60635	-0.221	0.429	-0.136	6287	C00183	Saliva
glucose-6-phosphate	NA	NAFLD_v_Healthy_saliva	0.073165	1.063	0.593	1.56	5958	C00092	Saliva
glucose-1-phosphate	NA	NAFLD_v_Healthy_saliva	0.392756	0.428	0.501	0.617	65533	C00103	Saliva
glucose	NA	NAFLD_v_Healthy_saliva	0.949245	0.031	0.486	0.526	64689	C00221	Saliva
fumaric acid	NA	NAFLD_v_Healthy_saliva	0.589351	0.261	0.483	0.608	444972	C00122	Saliva
fucose	NA	NAFLD_v_Healthy_saliva	0.321056	0.567	0.571	-0.335	439650	C02095	Saliva
fructose-6-phosphate	NA	NAFLD_v_Healthy_saliva	0.148098	0.9	0.622	0.602	440641	C05345	Saliva
fructose	NA	NAFLD_v_Healthy_saliva	0.497977	-0.272	0.401	-0.508	439709	C02336	Saliva
erythritol	NA	NAFLD_v_Healthy_saliva	0.0461485	-1.179	0.591	-2.174	222285	C00503	Saliva
enolpyruvate	NA	NAFLD_v_Healthy_saliva	0.166643	0.835	0.604	0.803	1005	C00074	Saliva
dodecanol	NA	NAFLD_v_Healthy_saliva	0.0360944	5.915	2.822	0.538	8193	C02277	Saliva
D-erythro-sphingosine	NA	NAFLD_v_Healthy_saliva	0.809034	0.102	0.421	-0.142	5280335	C00319	Saliva
decanol	NA	NAFLD_v_Healthy_saliva	0.0836952	2.662	1.539	0.482	8174	C01633	Saliva
cysteine	NA	NAFLD_v_Healthy_saliva	0.927718	0.044	0.489	0.386	5862	C00097	Saliva
uric acid	NA	NAFLD_v_Healthy_saliva	0.25698	0.581	0.513	0.526	1175	C00366	Saliva
creatinine	NA	NAFLD_v_Healthy_saliva	0.08355	1.028	0.594	0.585	588	C00791	Saliva
citrulline	NA	NAFLD_v_Healthy_saliva	0.125472	-0.89	0.581	-1.092	9750	C00327	Saliva
citric acid	NA	NAFLD_v_Healthy_saliva	0.902962	0.055	0.448	-0.71	311	C00158	Saliva
cholesterol	NA	NAFLD_v_Healthy_saliva	0.0439601	1.417	0.704	1.219	5997	C00187	Saliva
cellobiose	NA	NAFLD_v_Healthy_saliva	0.730013	0.163	0.473	0.309	6255	C01971	Saliva
catechol	NA	NAFLD_v_Healthy_saliva	0.245192	0.591	0.509	0.076	289	C00090	Saliva
urea	NA	NAFLD_v_Healthy_saliva	0.752243	-0.135	0.428	-1.392	1176	C00086	Saliva
capric acid	NA	NAFLD_v_Healthy_saliva	0.605776	0.242	0.469	-0.222	2969	C01571	Saliva
cadaverine	NA	NAFLD_v_Healthy_saliva	0.986386	-0.01	0.589	-0.642	273	NA	Saliva
butane-2,3-diol	NA	NAFLD_v_Healthy_saliva	0.938217	0.044	0.572	-0.271	262	C03046	Saliva
beta-glycerolphosphate	NA	NAFLD_v_Healthy_saliva	0.0255841	2.146	0.961	2.075	2526	C02979	Saliva
aspartate	NA	NAFLD_v_Healthy_saliva	0.624098	-0.258	0.526	0.514	5960	C00049	Saliva
asparagine	NA	NAFLD_v_Healthy_saliva	0.89302	0.053	0.398	-0.044	6267	C00152	Saliva
uracil	NA	NAFLD_v_Healthy_saliva	0.770495	-0.138	0.475	-0.247	1174	C00106	Saliva
arachidic acid	NA	NAFLD_v_Healthy_saliva	0.24898	0.583	0.505	0.287	10467	C06425	Saliva
anthranilic acid	NA	NAFLD_v_Healthy_saliva	0.748425	-0.136	0.424	-0.591	227	C00108	Saliva
aniline	NA	NAFLD_v_Healthy_saliva	0.556287	-0.271	0.461	-0.256	6115	C00292	Saliva
aminomalonic acid	NA	NAFLD_v_Healthy_saliva	0.82273	0.111	0.495	0.329	100714	C00872	Saliva
undecanoic acid	NA	NAFLD_v_Healthy_saliva	0.583871	-0.267	0.488	0.009	8180	C17715	Saliva
alanine-alanine	NA	NAFLD_v_Healthy_saliva	0.521482	0.473	0.739	0.131	5484352	C00993	Saliva
alanine	NA	NAFLD_v_Healthy_saliva	0.580167	-0.25	0.451	-0.498	5950	C00041	Saliva
5-aminovaleric acid	NA	NAFLD_v_Healthy_saliva	0.749978	-0.207	0.65	0.006	138	C00431	Saliva
4-hydroxyphenylacetic acid	NA	NAFLD_v_Healthy_saliva	0.197316	0.725	0.562	1.669	127	C00642	Saliva
4-aminobutyric acid	NA	NAFLD_v_Healthy_saliva	0.308653	-1.229	1.207	-0.376	119	C00334	Saliva
3-Aminopiperidine-2,6-dione	NA	NAFLD_v_Healthy_saliva	0.0566268	1.365	0.716	0.811	134508	NA	Saliva
3-aminoisobutyric acid	NA	NAFLD_v_Healthy_saliva	0.289624	0.542	0.512	-0.079	64956	C05145	Saliva
tyrosine	NA	NAFLD_v_Healthy_saliva	0.481454	-0.393	0.558	-0.06	6057	C00082	Saliva
2-hydroxybutanoic acid	NA	NAFLD_v_Healthy_saliva	0.0845869	2.325	1.348	0.228	440864	C05984	Saliva
2-aminophenol	NA	NAFLD_v_Healthy_saliva	0.165483	-0.77	0.555	-0.556	5801	NA	Saliva
2,5-dihydroxypyrazine	NA	NAFLD_v_Healthy_saliva	0.130813	0.931	0.616	0.051	23368901	NA	Saliva
tryptophan	NA	NAFLD_v_Healthy_saliva	0.349308	-0.5	0.534	-0.514	6305	C00078	Saliva
2,3-dihydroxypyridine	NA	NAFLD_v_Healthy_saliva	0.92875	-0.041	0.453	-0.847	28115	NA	Saliva
1-monostearin	NA	NAFLD_v_Healthy_saliva	0.0212334	12.899	5.599	0.699	24699	D01947	Saliva
1-monopalmitin	NA	NAFLD_v_Healthy_saliva	0.0781729	9.183	5.214	1.129	14900	C01885	Saliva
1-kestose	NA	NAFLD_v_Healthy_saliva	0.399392	-0.364	0.432	-1.677	440080	C03661	Saliva
tridecanoic acid	NA	NAFLD_v_Healthy_saliva	0.437694	-0.385	0.496	-0.507	12530	C17076	Saliva
trehalose	NA	NAFLD_v_Healthy_saliva	0.22339	0.674	0.554	-0.142	7427	C01083	Saliva
threonine	NA	NAFLD_v_Healthy_saliva	0.547525	-0.319	0.531	0.216	6288	C00188	Saliva
terephthalic acid	NA	NAFLD_v_Healthy_saliva	0.539133	0.236	0.384	-0.064	7489	C06337	Saliva
sucrose	NA	NAFLD_v_Healthy_saliva	0.462633	2.145	2.92	0.079	5988	C00089	Saliva
succinic acid	NA	NAFLD_v_Healthy_saliva	0.688839	0.166	0.414	0.017	1110	C00042	Saliva
stearic acid	NA	NAFLD_v_Healthy_saliva	0.347429	0.411	0.438	-0.243	5281	C01530	Saliva
spermidine	NA	NAFLD_v_Healthy_saliva	0.554781	-0.249	0.421	-0.601	1102	C00315	Saliva
sorbitol	NA	NAFLD_v_Healthy_saliva	0.903358	0.052	0.431	0.275	5780	C00794	Saliva
serine	NA	NAFLD_v_Healthy_saliva	0.970502	-0.018	0.5	-0.668	5951	C00065	Saliva
pyruvic acid	NA	NAFLD_v_Healthy_saliva	0.131305	0.937	0.621	0.534	1060	C00022	Saliva
putrescine	NA	NAFLD_v_Healthy_saliva	0.5506	-0.359	0.602	-0.416	1045	C00134	Saliva
proline	NA	NAFLD_v_Healthy_saliva	0.615883	-0.268	0.533	0.012	145742	C00148	Saliva
piperidone	NA	NAFLD_v_Healthy_saliva	0.714791	0.149	0.409	-0.128	12665	NA	Saliva
phosphoethanolamine	NA	NAFLD_v_Healthy_saliva	0.307296	0.525	0.514	0.484	1015	C00346	Saliva
phosphate	NA	NAFLD_v_Healthy_saliva	0.25234	-0.719	0.628	-0.261	1004	C00009	Saliva
phenylalanine	NA	NAFLD_v_Healthy_saliva	0.764597	-0.13	0.434	0.288	6140	NA	Saliva
phenylacetic acid	NA	NAFLD_v_Healthy_saliva	0.886794	0.08	0.564	0.825	999	C07086	Saliva
pelargonic acid	NA	NAFLD_v_Healthy_saliva	0.531946	0.329	0.527	-0.329	8158	C01601	Saliva
palmitoleic acid	NA	NAFLD_v_Healthy_saliva	0.0388378	1.14	0.552	1.859	445638	C08362	Saliva
palmitic acid	NA	NAFLD_v_Healthy_saliva	0.34169	0.419	0.441	-0.392	985	C00249	Saliva
oxoproline	NA	NAFLD_v_Healthy_saliva	0.163281	0.775	0.556	0.149	7405	C01879	Saliva
ornithine	NA	NAFLD_v_Healthy_saliva	0.268291	-0.636	0.575	-0.424	6262	C00077	Saliva
oleic acid	NA	NAFLD_v_Healthy_saliva	0.0651575	1.067	0.579	0.707	445639	C00712	Saliva
oleamide	NA	NAFLD_v_Healthy_saliva	0.584671	0.259	0.473	0.252	5283387	C19670	Saliva
octadecanol	NA	NAFLD_v_Healthy_saliva	0.139515	0.911	0.617	0.753	8221	NA	Saliva
N-acetylserine	NA	NAFLD_v_Healthy_saliva	0.799542	-0.094	0.369	-0.932	65249	NA	Saliva
myo-inositol	NA	NAFLD_v_Healthy_saliva	0.242962	0.652	0.559	0.42	892	C00137	Saliva
methionine sulfoxide	NA	NAFLD_v_Healthy_saliva	0.0880001	-0.934	0.547	-0.289	158980	C02989	Saliva
methionine	NA	NAFLD_v_Healthy_saliva	0.0842752	-0.995	0.577	-1.57	6137	NA	Saliva
maltotriose	NA	NAFLD_v_Healthy_saliva	0.860658	0.074	0.423	0.055	439586	C01835	Saliva
maltose	NA	NAFLD_v_Healthy_saliva	0.184156	0.825	0.621	0.292	439186	C00208	Saliva
malonamide	NA	NAFLD_v_Healthy_saliva	0.0687387	1.528	0.839	0.914	7911	NA	Saliva
maleimide	NA	NAFLD_v_Healthy_saliva	0.172103	0.815	0.597	-0.167	10935	C07272	Saliva

## Sheet: Table S8 Patient ID
Patient_ID	diagnosis
P_1	HCC
P_2	HCC
P_3	HCC
P_4	HCC
P_5	HCC
P_6	HCC
P_7	HCC
P_8	HCC
P_9	HCC
P_10	HCC
P_11	HCC
P_12	HCC
P_13	Healthy
P_14	HCC
P_15	HCC
P_16	HCC
P_17	HCC
P_18	HCC
P_19	HCC
P_20	HCC
P_21	HCC
P_22	Healthy
P_23	Healthy
P_24	HCC
P_25	Healthy
P_26	Healthy
P_27	Healthy
P_28	Healthy
P_29	Cirrhosis
P_30	Healthy
P_31	Healthy
P_32	Cirrhosis
P_33	Cirrhosis
P_34	Cirrhosis
P_35	NAFLD
P_36	Cirrhosis
P_37	Cirrhosis
P_38	Cirrhosis
P_39	NAFLD
P_40	Cirrhosis
P_41	NAFLD
P_42	NAFLD
P_43	NAFLD
P_44	HCC
P_45	NAFLD
P_46	HCC
P_47	NAFLD
P_48	NAFLD
P_49	NAFLD
P_50	NAFLD
P_51	Cirrhosis
P_52	Cirrhosis
P_53	NAFLD
P_54	NAFLD
P_55	NAFLD
P_56	NAFLD
P_57	HCC
P_58	HCC
P_59	HCC
P_60	HCC
P_61	HCC
P_62	HCC
P_63	HCC
P_64	HCC
P_65	HCC
P_66	HCC
P_67	HCC
P_68	HCC
P_69	HCC
P_70	HCC
P_71	HCC
P_72	HCC
P_73	HCC
P_74	HCC
P_75	HCC
P_76	HCC
P_77	HCC
P_78	Healthy
P_79	HCC
P_80	HCC
P_81	HCC
P_82	HCC

## Sheet: Table S9 Saliva Raw 
BinBase name	ret.index	quant mz	BB id	mass spec	PubChem	KEGG	InChI Key	P_2	P_3	P_5	P_6	P_7	P_8	P_4	P_10	P_11	P_12	P_13	P_14	P_15	P_16	P_17	P_18	P_19	P_20	P_21	P_22	P_23	P_24	P_25	P_26	P_27	P_28	P_29	P_30	P_31	P_32	P_33	P_34	P_35	P_36	P_37	P_38	P_39	P_40	P_41	P_42	P_43	P_44
xylulose	553450	173	31632	85:1861.0 86:702.0 87:1148.0 88:324.0 89:10095.0 90:1041.0 91:452.0 94:60.0 95:96.0 96:155.0 97:114.0 98:195.0 99:528.0 100:1225.0 101:2618.0 102:774.0 103:9082.0 104:930.0 106:381.0 108:16.0 109:127.0 110:14.0 111:327.0 112:10.0 113:567.0 114:3170.0 115:1092.0 116:1102.0 117:15978.0 118:1867.0 119:1700.0 120:3.0 125:55.0 126:826.0 128:264.0 129:1798.0 130:91.0 131:1527.0 132:491.0 133:5046.0 134…	439205	C00312	LQXVFWRQNMEDEE-PYHARJCCSA-N	367	1344	637	123	1706	757	305	1484	21	880	307	613	443	222	208	1597	156	277	163	655	255	2777	282	351	327	2383	779	430	399	481	576	681	96	385	718	566	1748	915	486	710	349	442
maleic acid	365746	245	486561	85:72282.0 86:13877.0 87:30961.0 88:6161.0 89:18207.0 90:2221.0 91:2306.0 92:1524.0 94:998.0 95:2713.0 96:1461.0 97:7811.0 98:77584.0 99:39201.0 100:10438.0 101:20152.0 102:12743.0 103:49866.0 104:7841.0 105:21408.0 106:2695.0 107:2509.0 109:508.0 111:11912.0 112:2428.0 113:50456.0 114:5861.0 115:159938.0 116:20395.0 117:59055.0 118:9676.0 119:20411.0 120:2580.0 121:1798.0 122:243.0 124:258.0 125…	444266	NA	VZCYOOQTPOCHFL-UPHRSURJSA-L	178	135	441	77	176	83	201	450	83	85	168	185	108	129	136	1141	91	80	190	201	270	678	218	474	112	87	241	901	232	718	800	233	125	268	342	293	155	179	53	281	295	144
lyxitol	573587	217	233	85:649.0 86:59.0 87:142.0 88:75.0 89:607.0 95:25.0 97:25.0 99:247.0 100:57.0 101:550.0 102:92.0 103:6136.0 104:480.0 105:198.0 106:44.0 111:98.0 112:73.0 113:193.0 114:48.0 115:140.0 116:225.0 117:3144.0 118:289.0 119:258.0 120:15.0 127:102.0 129:2235.0 130:260.0 131:777.0 133:1341.0 134:87.0 135:42.0 141:89.0 143:195.0 144:16.0 145:61.0 147:6082.0 148:964.0 149:538.0 150:39.0 151:43.0 157:231.0 …	439255	C00532	HEBKCHPVOIAQTA-IMJSIDKUSA-N	1656	987	907	624	9450	99945	483	2909	212	183	902	11559	1575	404	958	894	687	559	2417	301	514	2292	773	1421	164	6044	1118	510	866	959	760	828	442	568	958	520	7785	990	660	7763	4454	621
lysine	663483	317	12	85:2755.0 86:29130.0 87:3786.0 88:12077.0 89:1291.0 90:709.0 92:136.0 93:103.0 94:668.0 95:313.0 96:506.0 97:609.0 98:2819.0 99:1955.0 100:31497.0 101:4429.0 102:7671.0 103:3645.0 104:565.0 105:379.0 106:83.0 107:97.0 108:128.0 109:134.0 110:753.0 111:416.0 112:6522.0 113:2018.0 114:7116.0 115:10574.0 116:3465.0 117:4929.0 118:1028.0 119:900.0 120:191.0 121:127.0 123:145.0 124:606.0 125:212.0 126…	5962	C00047	KDXKERNSBIXSRK-YFKPBYRVSA-N	34561	14375	25186	12757	8210	18727	14515	28437	5859	1550537	16141	6475	21314	21972	15264	66170	12261	9077	26444	71581	22468	2389	11579	14016	17523	65360	2417	38577	19015	20499	61231	6289	4999	4549	24520	9374	13831	22175	10609	11333	11642	11853
linolenic acid	780376	335	4704	85:8263.0 86:3076.0 87:2638.0 88:1997.0 89:7764.0 90:1581.0 91:88210.0 92:18165.0 93:106470.0 94:49681.0 95:90232.0 96:13310.0 97:12053.0 98:4717.0 99:6412.0 100:1262.0 101:3274.0 102:1160.0 103:5418.0 104:2581.0 105:34033.0 106:9798.0 107:47500.0 108:55116.0 109:22200.0 110:3750.0 111:4531.0 112:1209.0 113:1357.0 114:277.0 115:3868.0 116:10630.0 117:51242.0 118:6917.0 119:21073.0 120:8375.0 121:…	5280934	C06427	DTOSIQBPPRVQHS-PDBXOOCHSA-N	120	48	114	71	27	44	66	78	10	0	99	49	86	53	48	73	118	49	39	35	13	1033	51	121	9	80	146	49	64	28	23	96	41	45	101	48	73	24	67	19	49	109
linoleic acid	777285	337	471765	85:9907.0 86:4010.0 88:3284.0 89:1900.0 91:57703.0 92:1038.0 93:31366.0 94:2465.0 95:55434.0 96:10639.0 97:7567.0 98:2988.0 101:3317.0 103:2157.0 105:10521.0 106:501.0 108:385.0 109:17279.0 110:5499.0 112:2654.0 113:2008.0 115:3545.0 117:26135.0 118:6780.0 119:7433.0 121:24880.0 122:7915.0 123:4005.0 124:14547.0 125:3348.0 129:52643.0 130:7998.0 131:2157.0 132:3314.0 133:7486.0 134:4288.0 135:218…	5280450	C01595	OYHQOLUKZRVURQ-HZJYTTRNSA-N	250	148	208	78	180	370	104	226	23	119	78	97	152	71	66	401	99	134	32	53	58	1550	135	190	71	65	208	195	145	111	55	132	111	132	529	500	592	470	322	99	316	276
lignoceric acid	976497	132	382090	85:3890.0 86:539.0 87:701.0 88:224.0 89:1379.0 93:3297.0 95:2757.0 96:730.0 97:3072.0 98:2517.0 99:1373.0 101:552.0 103:1004.0 104:390.0 105:528.0 108:116.0 109:813.0 110:379.0 111:1979.0 113:193.0 114:119.0 117:41496.0 118:3626.0 119:2647.0 120:407.0 121:1068.0 123:491.0 127:363.0 129:20934.0 130:2876.0 131:5016.0 132:16769.0 133:4095.0 135:925.0 140:107.0 143:2123.0 145:11048.0 146:2259.0 147:4…	11197	C08320	QZZGJDVWLFXDLK-UHFFFAOYSA-N	1236	570	677	375	374	534	523	399	201	2390	805	465	392	706	888	352	594	273	585	378	4548	2421	675	786	88	178	595	693	1052	504	5212	497	520	637	560	867	613	798	628	4343	1092	796
levoglucosan	569637	204	3169	85:775.0 87:165.0 88:163.0 89:177.0 90:42.0 91:21.0 92:2.0 95:13.0 97:132.0 98:53.0 99:731.0 100:180.0 101:2830.0 102:212.0 103:5456.0 104:270.0 105:366.0 109:317.0 111:424.0 112:33.0 113:818.0 114:131.0 115:724.0 116:1575.0 117:3643.0 118:337.0 119:568.0 120:38.0 125:69.0 126:44.0 127:263.0 129:5991.0 130:703.0 131:1830.0 132:221.0 133:3867.0 134:297.0 135:293.0 136:48.0 139:2.0 140:20.0 141:67.…	2724705	C22350	TWNIBLMWSKIRAT-VFUOTHLCSA-N	5363	4083	2217	268	1315	275	567	15034	1132	8891	5363	2515	1223	338	2676	676	582	5735	2951	412	10322	2906	539	10491	117	315	1531	1156	692	1683	11270	411	513	2999	4484	3992	1661	9273	2489	11257	3859	439
leucine	345845	158	1794	86:1186.0 91:1133.0 94:62.0 97:1860.0 98:2022.0 99:683.0 100:12586.0 101:4444.0 102:32478.0 104:6759.0 105:3088.0 107:2866.0 108:496.0 109:4719.0 111:327.0 113:1591.0 114:423.0 115:2890.0 116:9750.0 117:645.0 119:20827.0 120:3522.0 121:13548.0 122:1551.0 123:10368.0 124:1092.0 128:3884.0 129:571.0 130:3830.0 132:523.0 133:190410.0 134:12073.0 135:57164.0 136:2921.0 137:40880.0 138:3944.0 139:5217…	6106	C00123	ROHFNLRQFUQHCH-YFKPBYRVSA-N	156173	139714	125712	138201	175433	179319	90678	143594	991834	42427	77540	38883	160047	133359	47600	1101359	95701	150580	247282	38679	405491	73385	113561	79596	1050146	15809	36276	359580	57466	106609	235219	41214	62833	59845	142039	36285	142991	79905	43952	73500	63328	37317
lauric acid	545721	257	210704	85:1121.0 86:469.0 87:264.0 88:200.0 89:622.0 90:124.0 91:314.0 92:61.0 93:416.0 94:89.0 95:1419.0 96:194.0 97:1033.0 98:699.0 99:758.0 100:136.0 101:540.0 102:137.0 105:912.0 106:125.0 107:189.0 109:363.0 110:104.0 111:300.0 112:248.0 113:79.0 115:288.0 116:1958.0 117:26691.0 118:2593.0 119:1036.0 120:34.0 121:80.0 123:87.0 124:37.0 125:121.0 126:283.0 127:242.0 128:98.0 129:12532.0 130:1519.0 1…	3893	C02679	POULHZVOKOAJMA-UHFFFAOYSA-N	1328	1024	727	940	1369	1312	1194	1010	416	1925	2526	1329	952	2253	1562	584	1935	2079	1921	1764	2628	15271	1622	2530	188	962	3350	668	3103	906	2610	2146	2541	1765	1781	2053	2200	2485	1988	5045	2838	2427
lactose	936998	204	217651	85:718.0 86:125.0 87:742.0 88:514.0 89:1519.0 90:90.0 91:1172.0 92:290.0 93:2096.0 94:473.0 95:8128.0 96:660.0 97:648.0 98:146.0 99:644.0 100:89.0 101:2780.0 102:491.0 103:10066.0 104:786.0 105:602.0 106:52.0 107:403.0 108:128.0 109:536.0 111:245.0 112:51.0 113:534.0 114:16.0 115:273.0 116:1295.0 117:4056.0 118:232.0 119:356.0 120:59.0 121:632.0 122:23.0 123:606.0 124:68.0 125:108.0 126:48.0 127:…	6134	C01970	GUBGYTABKSRVRQ-DCSYEGIMSA-N	14041	9881	1125	1168	1890	101	744	3782	61	923	49139	11972	3852	37971	1308	1895	770	32964	1605	2857	2178	1743	2057	5825	79	1240	746	2032	2165	791	782	2700	1060	447	1199	1370	5885	4255	6352	7713	512	1750
xylose	543267	103	169	86:77.0 87:118.0 89:838.0 90:80.0 91:46.0 94:19.0 96:63.0 98:48.0 99:37.0 100:186.0 101:192.0 102:469.0 103:7719.0 104:659.0 105:379.0 106:26.0 112:23.0 114:254.0 115:75.0 117:652.0 118:60.0 119:80.0 120:23.0 121:17.0 124:30.0 127:70.0 128:49.0 129:515.0 130:102.0 131:344.0 133:894.0 134:104.0 135:66.0 137:49.0 142:48.0 143:43.0 144:51.0 145:65.0 147:2699.0 148:283.0 149:250.0 151:31.0 155:21.0 1…	135191	C00181	SRBFZHDQGSBBOR-IOVATXLUSA-N	1573	1933	1014	1660	2402	28223	1937	2826	250	711	2095	2729	1389	1336	2899	1381	1497	1719	2108	2010	2672	6231	7209	1491	2331	101135	2417	2359	2391	2513	2013	1921	1371	2752	1036	3835	2617	2907	2194	4254	3157	1898
lactate	210182	191	360158	85:229.0 86:1936.0 87:4531.0 88:5062.0 90:239.0 91:852.0 92:781.0 101:3809.0 103:2715.0 109:312.0 110:528.0 113:548.0 117:50886.0 118:3930.0 119:1777.0 120:576.0 128:153.0 129:1143.0 130:1911.0 131:3532.0 133:8589.0 134:1737.0 135:406.0 136:72.0 137:401.0 138:217.0 139:151.0 147:77611.0 148:10453.0 149:5629.0 150:831.0 151:184.0 157:191.0 180:284.0 181:83.0 190:7075.0 191:10852.0 192:1215.0 193:3…	91435	C01432	JVTAAEKCZFNVCJ-UHFFFAOYSA-N	78391	300516	17567	10959	591511	22602	20982	916429	2282	27082	117911	285779	35258	20026	54312	8652	23536	558196	16183	32867	20247	128594	27264	28208	4196	628568	41496	7012	37775	36796	24622	46576	12217	12168	200645	243228	284611	220148	33479	229420	34829	32466
kojic acid	560815	271	391899	85:396.0 95:174.0 97:215.0 98:358.0 99:404.0 111:400.0 112:84.0 113:220.0 128:727.0 133:135.0 139:142.0 141:376.0 142:89.0 147:3014.0 148:435.0 149:167.0 152:49.0 153:706.0 154:213.0 155:155.0 157:76.0 166:31.0 167:93.0 169:307.0 182:90.0 183:185.0 184:12.0 196:22.0 197:426.0 198:27.0 246:9.0 247:24.0 250:29.0 252:25.0 256:23.0 262:22.0 267:13.0 270:21.0 271:3503.0 272:775.0 273:286.0 274:83.0 27…	3840	C14516	BEJNERDRQOWKJM-UHFFFAOYSA-N	1304	200	334	416	246	119	289	72	177	1240	1066	260	132	334	825	351	156	416	792	314	1267	1453	571	280	38	777	238	423	462	53	926	258	196	214	598	457	797	829	571	1082	668	238
ketoisoleucine	302228	89	5691	85:978.0 86:597.0 88:128.0 89:4661.0 90:393.0 91:566.0 93:114.0 95:1.0 96:19.0 97:472.0 98:312.0 99:254.0 100:420.0 101:59.0 105:29.0 107:130.0 108:16.0 110:923.0 111:112.0 112:177.0 113:1093.0 114:791.0 115:569.0 116:189.0 117:229.0 118:57.0 119:154.0 125:3.0 126:122.0 127:35.0 128:231.0 129:566.0 130:499.0 131:118.0 132:21.0 133:191.0 134:229.0 140:270.0 141:113.0 142:85.0 144:77.0 146:342.0 14…	47	C03465	JVQYSWDUAOAHFM-UHFFFAOYSA-N	289	317	888	970	536	223	500	500	400	300	1084	506	429	599	345	145	687	603	440	71	146	44619	1229	701	599	370	835	314	407	844	252	230	1383	238	397	71	837	367	611	300	378	7031
isothreonic acid	489385	292	1679	85:304.0 86:391.0 88:631.0 89:4158.0 90:414.0 91:179.0 92:233.0 93:215.0 94:45.0 96:145.0 97:116.0 98:15.0 99:816.0 100:110.0 101:2762.0 102:21122.0 103:20966.0 104:2634.0 105:1408.0 106:64.0 107:560.0 108:290.0 109:71.0 110:395.0 111:105.0 113:1032.0 114:253.0 115:1508.0 116:877.0 117:33848.0 118:3267.0 119:2907.0 120:140.0 121:96.0 122:8.0 124:18.0 125:13.0 127:531.0 128:50.0 129:6995.0 130:178…	151152	C00639	JPIJQSOTBSSVTP-GBXIJSLDSA-N	584	265	566	160	422	123	156	567	22	139	322	396	590	244	192	447	166	316	241	587	67	1065	211	357	46	391	764	187	346	321	610	388	243	345	596	379	1270	377	326	889	379	280
isopropylamine	264901	188	471772	86:45652.0 100:10384.0 102:9869.0 114:3053.0 117:22475.0 128:1490.0 130:29246.0 131:18864.0 132:7058.0 134:1605.0 140:307.0 144:18087.0 145:898.0 146:9089.0 152:298.0 158:1450.0 159:3964.0 160:2300.0 161:557.0 168:107.0 173:359.0 174:44727.0 175:7509.0 176:4160.0 177:185.0 188:77566.0 189:810.0 201:357.0 203:1737.0 204:1395.0 248:154.0 284:108.0 287:206.0 292:78.0 298:62.0 301:83.0 307:81.0 309:7…	NA	NA	JJWLVOIRVHMVIS-UHFFFAOYSA-N	250395	119724	289207	193873	116130	67669	181440	112064	43746	170917	345238	103092	145932	188766	124892	38361	383431	244628	290968	81739	218991	2588694	103912	222774	31785	104825	314444	85891	211673	142641	102323	173442	338596	104293	162207	177109	196748	108313	176962	174153	266587	215538
isooctanol	293046	187	1923	85:91.0 86:137.0 87:264.0 89:998.0 90:25.0 91:247.0 92:26.0 93:27.0 97:104.0 99:213.0 100:144.0 101:683.0 102:169.0 103:1002.0 104:29.0 106:52.0 107:103.0 110:68.0 111:217.0 112:56.0 113:37.0 114:82.0 116:3.0 119:44.0 127:141.0 129:243.0 131:156.0 132:97.0 133:37.0 134:50.0 135:120.0 136:35.0 143:49.0 160:7.0 184:245.0 186:7.0 187:2312.0 188:308.0 189:77.0 199:9.0 239:4.0 357:5.0 426:3.0	NA	NA	BWDBEAQIHAEVLV-UHFFFAOYSA-N	482	343	893	330	309	118	393	531	52	365	5206	320	218	5105	4431	1175	5582	3415	5211	432	2207	3842	2162	2716	71	1155	4233	1027	577	2160	788	568	831	506	456	470	483	629	602	2815	3459	4068
isoleucine	295269	86	66254	85:29700.0 86:1679594.0 87:1033918.0 88:242006.0 89:32530.0 90:4609.0 91:25638.0 92:13288.0 93:1456.0 94:2719.0 95:2541.0 96:35629.0 97:10944.0 99:18277.0 100:18364.0 101:10494.0 102:46817.0 103:665017.0 104:227754.0 105:52459.0 106:10467.0 110:6937.0 111:2076.0 112:2915.0 113:6827.0 114:8081.0 115:7642.0 116:5697.0 117:20375.0 118:14990.0 119:10663.0 120:5135.0 121:1306.0 122:469.0 124:3636.0 12…	6306	C00407	AGPKZVBTJJNPAG-WHFBIAKZSA-N	42402	18268	29546	32631	13248	135405	16303	26802	469283	19677	24213	12421	55633	24909	16964	130164	28334	69622	23513	15082	46408	59276	23424	23919	452819	8235	11528	57675	21117	28614	19196	19183	27384	22297	45397	16292	48210	22753	17611	29818	26245	17065
isocitric acid	616323	245	12267	89:522.0 90:180.0 95:584.0 97:191.0 98:207.0 99:600.0 101:378.0 102:3.0 103:489.0 106:964.0 109:156.0 112:78.0 113:859.0 114:122.0 116:611.0 118:39.0 119:171.0 121:116.0 125:52.0 127:331.0 128:413.0 129:390.0 133:1883.0 136:574.0 140:130.0 143:846.0 144:381.0 145:464.0 147:7317.0 148:543.0 149:1044.0 150:416.0 151:31.0 155:15.0 156:300.0 157:980.0 158:167.0 159:58.0 161:79.0 163:99.0 167:4.0 169:…	5318532	C00451	ODBLHEXUDAPZAU-ZAFYKAAXSA-N	224	91	348	81	91	98	136	355	13	80	153	170	214	196	29	167	93	570	399	310	56	420	96	302	38	219	140	93	212	175	128	200	52	64	199	102	524	154	81	399	190	107
isobutylamine	242249	174	120464	86:5475.0 87:672.0 94:143.0 99:40.0 100:2940.0 101:290.0 102:346.0 103:258.0 114:214.0 115:177.0 117:785.0 118:310.0 128:3431.0 129:430.0 130:993.0 132:103.0 144:178.0 146:127.0 148:50.0 156:31.0 158:186.0 159:8.0 160:38.0 164:13.0 172:71.0 173:23.0 174:7127.0 175:1081.0 176:426.0 177:20.0 180:11.0 190:71.0 192:53.0 202:656.0 216:12.0 274:30.0 304:16.0 323:17.0 337:7.0 381:11.0 385:23.0 395:24.0 …	6558	C02787	KDSNLYIMUZNERS-UHFFFAOYSA-N	9089	3568	9846	4592	3917	3263	4993	5384	3971	9171	9142	3477	5438	5785	2771	3440	9083	7648	6458	7385	7332	166432	3454	7693	3501	3170	10158	4149	6281	5574	4439	5213	7952	3335	7127	4933	5151	4026	5633	5388	5821	7003
inulotriose	1131821	361	14686	85:202.0 86:12.0 87:146.0 88:80.0 89:386.0 90:24.0 91:42.0 92:8.0 93:9.0 94:17.0 95:51.0 96:71.0 97:207.0 98:32.0 99:143.0 100:33.0 101:514.0 102:178.0 103:6796.0 104:594.0 105:250.0 108:1.0 109:400.0 110:25.0 111:112.0 112:21.0 113:215.0 114:47.0 115:200.0 116:230.0 117:1582.0 118:135.0 119:143.0 120:21.0 121:20.0 122:9.0 123:22.0 124:17.0 125:80.0 126:58.0 127:217.0 128:57.0 129:4450.0 130:610.…	22833608	C01355	AIHDCSAXVMAMJH-GFBKWZILSA-N	217	14646	149	87	1355	37	248	360	8	129	469	15645	220	49	57	13	154	28195	332	136	708	1647	31	202	17	29	392	570	58	352	40	79	49	67	153	1316	2439	1585	386	579	920	225
xylitol	567437	217	5857	85:22.0 87:53.0 88:95.0 89:312.0 94:15.0 99:38.0 101:376.0 103:3875.0 104:345.0 105:78.0 107:25.0 108:24.0 110:68.0 113:18.0 115:63.0 116:117.0 117:1418.0 118:103.0 119:73.0 129:1604.0 130:163.0 131:367.0 132:26.0 133:712.0 135:29.0 142:33.0 143:88.0 147:3295.0 148:560.0 149:319.0 155:12.0 157:214.0 159:20.0 163:58.0 169:22.0 171:40.0 175:99.0 182:58.0 189:476.0 190:74.0 191:333.0 192:19.0 193:15…	6912	C00379	HEBKCHPVOIAQTA-NGQZWQHPSA-N	4122	238	133	146	363	44	141	15485	925	6890	4163	297	490	109	2172	233	298	4549	2417	1040	9310	1098	59	159	24	1916	502	19	207	554	8954	351	127	324	621	2886	1127	1628	367	535	2884	195
indole-3-propionic acid	732249	202	112556	87:70.0 88:158.0 89:68.0 90:41.0 91:71.0 92:64.0 95:39.0 97:42.0 98:35.0 99:26.0 100:39.0 101:366.0 102:341.0 103:158.0 105:171.0 106:49.0 107:35.0 110:22.0 112:28.0 115:425.0 116:1095.0 117:386.0 118:130.0 119:72.0 120:57.0 121:56.0 122:61.0 125:26.0 126:56.0 128:201.0 129:687.0 130:640.0 131:205.0 132:135.0 133:93.0 134:96.0 135:71.0 136:49.0 138:51.0 140:47.0 141:68.0 142:207.0 143:295.0 144:2…	3744	NA	GOLXRNDWAUTYKT-UHFFFAOYSA-N	702	335	443	287	163	3137	390	382	16	44	639	326	355	416	252	1404	239	449	301	204	38	2518	407	641	219	398	490	805	904	213	363	567	569	362	764	36	879	1171	554	649	864	579
indole-3-lactate	764586	202	724	88:69.0 93:61.0 95:49.0 102:117.0 104:35.0 109:35.0 112:18.0 116:72.0 117:141.0 119:48.0 124:41.0 129:278.0 133:172.0 135:26.0 136:22.0 137:31.0 140:24.0 142:37.0 143:39.0 144:38.0 145:47.0 147:362.0 148:87.0 149:117.0 151:18.0 156:56.0 158:20.0 160:37.0 162:39.0 164:15.0 165:27.0 169:26.0 170:56.0 173:22.0 181:25.0 182:31.0 183:24.0 184:33.0 185:30.0 186:21.0 188:34.0 194:24.0 195:23.0 200:39.0 …	92904	C02043	XGILAAMKEQUXLS-UHFFFAOYSA-N	224	108	64	119	131	30580	111	417	1482	4035	111	87	56	57	126	511	91	179	161	82	182	2389	138	127	1029	66	223	418	231	101	155	97	149	157	355	209	423	159	175	315	255	271
indole-3-acetate	684929	202	69	85:142.0 87:38.0 89:42.0 91:40.0 100:21.0 101:105.0 102:208.0 105:43.0 115:43.0 116:34.0 119:53.0 121:26.0 128:130.0 129:377.0 130:199.0 131:197.0 133:47.0 145:101.0 148:147.0 157:44.0 160:50.0 161:30.0 167:14.0 169:17.0 170:37.0 172:34.0 174:29.0 184:57.0 186:179.0 187:57.0 200:136.0 201:41.0 202:3519.0 203:606.0 204:162.0 217:45.0 226:14.0 228:28.0 276:55.0 319:239.0 320:67.0 321:16.0 330:17.0 …	802	C00954	SEOVTRFCIGRIMH-UHFFFAOYSA-N	4096	241	242	740	119	230648	193	468	21385	7729	395	57	135	914	206	580	1495	275	420	839	1912	4100	1771	382	3262	711	446	7884	3372	419	283	279	4229	89	811	437	177	8428	1736	64	403	3381
ile-ile	677904	158	187486	85:711.0 86:4373.0 87:1050.0 88:460.0 89:638.0 90:171.0 94:115.0 98:589.0 99:765.0 100:4350.0 101:1772.0 102:8162.0 103:2929.0 104:326.0 108:231.0 111:150.0 112:325.0 113:46.0 114:590.0 115:2024.0 116:3685.0 117:1164.0 118:483.0 119:273.0 120:49.0 121:81.0 122:74.0 123:54.0 126:213.0 128:1005.0 129:1401.0 130:1230.0 131:971.0 132:870.0 133:2310.0 134:453.0 135:342.0 136:87.0 137:163.0 138:42.0 13…	7010568	C12H24N2O3	BCVIOZZGJNOEQS-XKNYDFJKSA-N	16450	3616	12671	5390	973	566	7411	50104	1247	37	13085	7355	18304	6493	6142	35275	2993	3843	8132	3628	18272	2325	11315	22728	1572	1780	3112	47630	18023	10202	14064	7665	4854	13467	43839	10913	26868	26704	16800	12792	12716	10605
hypoxanthine	619107	265	34194	85:682.0 86:930.0 87:670.0 88:359.0 89:630.0 90:262.0 91:332.0 92:330.0 93:1470.0 94:224.0 95:5275.0 96:11588.0 97:2294.0 98:359.0 99:1177.0 100:828.0 101:821.0 102:291.0 103:2130.0 104:183.0 105:1009.0 106:96.0 107:311.0 108:90.0 109:97.0 110:245.0 111:411.0 112:123.0 113:314.0 114:212.0 115:401.0 116:508.0 117:2281.0 118:199.0 119:133.0 120:43.0 121:354.0 122:147.0 123:299.0 124:814.0 125:402.0…	790	C00262	FDGQSTZJBFJUBT-UHFFFAOYSA-N	128	144	83	80	856	1335	350	1274	585	236	109	342	181	156	84	6459	97	144	63	411	83	1614	548	155	1348	447	116	120	157	245	11	164	113	152	1286	493	8196	148	88	275	131	94
hydroquinone	422583	239	16709	85:15.0 86:19.0 88:14.0 91:275.0 94:176.0 95:72.0 96:114.0 97:3.0 98:65.0 110:71.0 112:755.0 113:60.0 120:6.0 123:15.0 124:34.0 130:1.0 134:225.0 135:23.0 138:35.0 140:20.0 144:12.0 147:267.0 167:13.0 174:41.0 182:51.0 196:25.0 211:51.0 212:37.0 223:305.0 224:15.0 225:20.0 237:5.0 239:2779.0 240:576.0 241:199.0 254:1651.0 255:346.0 256:81.0 258:5.0 261:4.0 299:12.0 301:9.0 316:15.0 327:20.0 333:7…	785	C00530	QIGBRXMKCJKVMJ-UHFFFAOYSA-N	1847	730	945	465	817	1694	757	723	577	1888	1339	670	1086	1057	700	187	887	809	950	3310	1022	14238	845	1274	188	388	1620	361	1206	327	725	951	827	563	775	997	634	708	726	1302	1037	1131
hydrocinnamic acid	434422	104	114270	87:151.0 88:97.0 89:407.0 90:38.0 91:5899.0 92:317.0 95:25.0 97:26.0 99:208.0 101:354.0 102:462.0 103:1538.0 104:16884.0 105:1908.0 106:92.0 107:102.0 108:17.0 109:55.0 111:38.0 112:47.0 114:127.0 115:166.0 116:530.0 121:73.0 122:16.0 124:42.0 125:56.0 126:15.0 129:95.0 131:794.0 132:579.0 134:87.0 135:44.0 136:59.0 138:21.0 140:28.0 141:52.0 145:107.0 146:114.0 150:22.0 151:57.0 155:54.0 156:43.…	107	C05629	XMIIGOLPHOKFCH-UHFFFAOYSA-N	5123	2788	1755	6506	2461	236612	3278	2748	24598	53847	4258	2468	5091	6214	1357	25434	13215	4083	3141	15337	40512	45038	11799	24781	53170	1762	464	5462	8880	1036	950	3269	15459	1742	6953	3240	3965	5359	5502	1456	4384	3829
heptanoic acid	286291	187	122191	85:1365.0 86:1735.0 87:501.0 88:1264.0 89:1213.0 90:270.0 91:407.0 93:794.0 95:6639.0 96:513.0 97:544.0 99:1392.0 100:205.0 101:2510.0 102:402.0 105:3672.0 106:267.0 110:94.0 111:372.0 112:646.0 113:431.0 115:387.0 116:4334.0 117:46601.0 118:4453.0 119:1949.0 120:107.0 123:19.0 125:39.0 128:247.0 129:13878.0 131:16378.0 132:12189.0 133:2234.0 134:518.0 141:100.0 143:2895.0 144:360.0 145:3226.0 14…	8094	C17714	MNWFXJYAOYHMED-UHFFFAOYSA-N	4667	1799	3389	2178	2094	2641	2784	3146	1486	4103	4424	1888	2971	2987	1402	726	4571	2502	4598	2577	2724	55015	1591	4377	746	1896	6350	1722	4237	2844	2001	2616	4194	2150	3205	2187	3075	1842	2884	2169	2489	4158
guanidinosuccinate	557299	328	16942	85:1832.0 86:1207.0 87:1117.0 88:27.0 89:1062.0 90:204.0 91:2.0 94:274.0 95:305.0 96:156.0 97:614.0 98:1878.0 99:1503.0 100:6843.0 101:1518.0 102:3505.0 103:5270.0 104:709.0 105:462.0 106:458.0 107:2241.0 108:552.0 109:207.0 110:2103.0 111:770.0 112:7.0 113:930.0 114:496.0 115:2396.0 116:5193.0 117:3334.0 118:299.0 119:402.0 121:557.0 123:132.0 124:162.0 125:1811.0 126:37.0 127:1585.0 128:1650.0 …	439918	C03139	VVHOUVWJCQOYGG-REOHCLBHSA-N	593	254	1139	257	266	223	533	3657	108	136	799	799	319	394	438	2038	176	300	360	372	701	1421	591	1523	81	265	348	1351	1576	2194	2331	1014	314	699	1616	1422	1276	943	909	2435	1653	779
glycyl-proline	691662	174	66282	86:110410.0 87:18469.0 88:5410.0 89:305.0 90:1180.0 92:179.0 94:904.0 96:3134.0 97:1552.0 98:8378.0 99:3530.0 100:58649.0 101:13921.0 102:20729.0 103:27199.0 104:2954.0 105:2138.0 106:253.0 108:417.0 109:4375.0 110:4363.0 111:2428.0 112:4354.0 113:786.0 114:12608.0 115:9291.0 117:36584.0 118:4942.0 119:5447.0 120:1680.0 121:108.0 123:274.0 124:1428.0 125:1183.0 126:3900.0 127:636.0 128:7596.0 129…	3013625	NA	KZNQNBZMBZJQJO-YFKPBYRVSA-N	14408	3492	4609	7914	1459	7322	1801	27385	2851	4188	14207	5310	10488	6172	2970	26398	9272	2532	2542	1328	4448	1937	2493	3551	25781	1968	3121	8634	3913	7513	3160	6978	4250	5020	9477	1324	7052	7902	10262	9674	3364	8650
xanthine	701688	353	1669	85:2517.0 86:3710.0 87:2079.0 88:382.0 89:398.0 90:80.0 91:121.0 92:294.0 93:389.0 94:217.0 95:887.0 96:502.0 97:447.0 98:2556.0 99:3280.0 100:20394.0 101:2912.0 102:1806.0 103:2337.0 104:350.0 105:1446.0 106:113.0 107:15.0 108:151.0 109:225.0 110:796.0 111:2460.0 112:928.0 113:1375.0 114:1007.0 115:2460.0 116:1524.0 117:4430.0 118:716.0 119:955.0 120:203.0 121:149.0 122:214.0 123:385.0 124:753.0…	1188	C00385	LRFVTYWOQMYALW-UHFFFAOYSA-N	172	261	313	96	977	767	440	879	363	24	109	315	364	153	248	8242	101	38	97	40	117	323	540	216	610	59	184	837	333	295	1464	587	89	1344	2996	769	4428	1004	386	160	430	96
glycyl-glycine	623532	174	110355	85:242.0 86:1986.0 87:252.0 88:134.0 89:32.0 90:30.0 97:49.0 98:80.0 99:37.0 101:121.0 102:448.0 103:257.0 104:43.0 105:64.0 113:95.0 114:133.0 115:153.0 117:803.0 118:80.0 119:98.0 124:38.0 130:221.0 131:154.0 132:108.0 133:277.0 138:18.0 139:37.0 144:164.0 145:41.0 146:83.0 147:1050.0 148:89.0 149:136.0 157:152.0 159:15.0 160:98.0 161:28.0 174:4257.0 175:535.0 176:452.0 177:101.0 187:36.0 188:2…	11163	C02037	YMAWOPBAYDPSLA-UHFFFAOYSA-N	10649	1114	5393	1552	590	1014	2190	19935	6215	76	15851	2484	6303	3250	2502	19101	3426	3017	3840	2375	3396	2325	5192	15717	5997	682	945	14665	6872	4642	10512	2707	2122	5667	10573	3799	6333	9230	5203	4960	5402	4542
glycyl tyrosine	922071	174	62472	86:1091.0 95:27.0 100:203.0 114:27.0 118:36.0 130:89.0 146:117.0 158:36.0 160:9.0 161:13.0 164:41.0 172:46.0 173:8.0 174:4074.0 175:790.0 176:566.0 177:154.0 178:80.0 179:390.0 180:59.0 187:56.0 201:14.0 213:11.0 214:2.0 215:4.0 220:8.0 229:36.0 232:2.0 233:8.0 234:5.0 250:22.0 256:4.0 262:13.0 274:1.0 275:6.0 284:3.0 291:12.0 293:47.0 294:16.0 307:5.0 308:299.0 309:83.0 310:55.0 311:34.0 312:4.0…	92829	NA	XBGGUPMXALFZOT-VIFPVBQESA-N	18100	1871	19871	902	846	810	3026	48930	3362	407	16181	1876	18604	4946	2327	7240	3791	7978	2657	14754	2156	2841	2120	28328	3492	1356	2557	6870	11593	4040	2151	6738	2820	2321	33993	3349	21228	16081	9566	8997	10870	9249
glycine	368707	248	6	85:2882.0 86:87494.0 87:10917.0 88:4018.0 89:822.0 92:65.0 93:42.0 94:27.0 95:426.0 96:50.0 97:67.0 99:1489.0 100:53029.0 101:10140.0 102:5892.0 103:928.0 105:1276.0 110:146.0 113:1787.0 114:44.0 115:2820.0 116:1864.0 117:12472.0 118:47.0 119:3422.0 122:40.0 123:85.0 125:63.0 129:156.0 130:9640.0 131:7466.0 132:862.0 133:31722.0 134:5661.0 135:2633.0 144:2949.0 145:349.0 146:1208.0 147:26782.0 14…	750	C00037	DHMQDGOQFOQNFH-UHFFFAOYSA-N	166672	126024	149510	151304	116022	143454	123087	160583	223193	36258	127095	64280	297183	147073	100772	229671	123503	98564	210443	77927	287860	453323	206971	173987	142604	33981	75230	210258	123718	103732	493777	74982	112816	253652	119187	92250	121457	178043	115310	142069	138872	117729
glycerol-alpha-phosphate	590747	357	1687	85:750.0 87:846.0 88:468.0 89:1193.0 90:82.0 91:168.0 92:114.0 93:127.0 94:26.0 95:116.0 97:212.0 98:232.0 99:483.0 101:13348.0 102:1461.0 103:9463.0 104:991.0 105:689.0 106:35.0 107:239.0 108:36.0 109:51.0 111:385.0 113:2220.0 114:284.0 115:2195.0 116:2414.0 117:2066.0 118:407.0 119:755.0 120:59.0 121:349.0 122:90.0 123:101.0 125:30.0 127:73.0 129:6764.0 130:1365.0 131:6671.0 132:512.0 133:8224.…	754	C03189	AWUCVROLDVIAJX-UHFFFAOYSA-N	1932	1211	2859	492	2618	1534	1183	2840	267	141	1614	3622	3442	1069	931	1408	1240	1656	1603	716	2904	0	921	1577	514	504	1480	750	3122	2198	1359	1979	1145	1409	3586	2581	9833	7464	4946	2796	1940	1542
glycerol-3-galactoside	800205	204	100875	85:119.0 86:50.0 88:92.0 89:704.0 90:63.0 97:170.0 99:209.0 101:1588.0 102:180.0 103:7466.0 104:638.0 105:274.0 113:140.0 114:16.0 115:228.0 116:505.0 117:2068.0 118:19.0 119:111.0 129:3086.0 130:248.0 131:1536.0 132:221.0 133:1744.0 135:112.0 136:31.0 141:23.0 143:419.0 144:45.0 147:6254.0 148:466.0 149:464.0 150:25.0 158:13.0 159:168.0 169:405.0 172:18.0 175:156.0 189:502.0 190:237.0 191:1005.0…	16048618	C05401	NHJUPBDCSOGIKX-NTXXKDEISA-N	241	1039	296	95	3075	288	73	9658	125	63	1078	2011	204	609	51	659	1441	321	936	243	285	807	201	582	56	150	217	1012	414	411	150	283	96	175	3084	1679	24908	1643	817	663	1131	173
glycerol	344466	205	30	85:1069.0 86:1979.0 87:2157.0 88:1086.0 89:5466.0 90:494.0 91:283.0 94:134.0 97:170.0 99:483.0 100:547.0 101:7688.0 102:1229.0 103:30772.0 104:2994.0 105:1697.0 106:143.0 108:135.0 109:140.0 111:130.0 112:89.0 113:993.0 114:232.0 115:2539.0 116:2329.0 117:35562.0 118:3659.0 119:3831.0 120:444.0 121:441.0 122:107.0 123:185.0 124:113.0 128:225.0 129:5116.0 130:612.0 131:6207.0 132:1094.0 133:25238.…	753	C00116	PEDCQBHIVMGVHV-UHFFFAOYSA-N	2572220	992419	1160823	1496768	1199284	31156	785549	1345605	23891	61076	1801792	1126088	3608083	1928919	1427363	175498	1971060	1793080	1298408	875983	878145	45394	1222285	950792	19050	458657	401689	1236424	1522177	557638	852414	1406550	1628167	1416898	3166981	1206046	1642800	1200418	812010	437908	1018271	647143
glyceric acid	375052	189	203807	85:202.0 86:59.0 87:356.0 88:204.0 89:1230.0 90:86.0 91:41.0 93:6.0 97:1.0 98:13.0 99:126.0 100:5.0 101:2275.0 102:6907.0 103:7358.0 104:875.0 105:494.0 106:28.0 107:28.0 108:2.0 109:5.0 112:7.0 113:54.0 114:6.0 115:568.0 116:699.0 117:4268.0 118:408.0 119:699.0 120:59.0 121:35.0 122:3.0 124:1.0 127:59.0 129:148.0 130:2091.0 131:1677.0 132:285.0 133:7528.0 134:1102.0 135:741.0 136:55.0 137:7.0 13…	752	NA	RBNPOMFGQQGHHO-UHFFFAOYSA-N	967	567	936	299	638	1048	395	1402	821	453	836	1138	863	519	570	7932	586	734	521	1055	528	1227	61	609	547	936	1046	785	860	1124	925	239	495	485	1642	546	3664	1414	869	920	934	374
glutaric acid	421596	261	16952	85:4857.0 86:408.0 87:632.0 88:1429.0 89:752.0 92:72.0 93:162.0 94:11.0 95:581.0 97:15164.0 98:1176.0 99:2227.0 101:4169.0 102:981.0 103:27.0 106:67.0 107:367.0 110:432.0 111:140.0 113:709.0 114:83.0 115:2230.0 116:9480.0 117:5385.0 118:622.0 119:88.0 123:1269.0 124:368.0 126:294.0 127:328.0 128:231.0 129:14698.0 130:6115.0 131:3690.0 132:878.0 133:5237.0 138:106.0 140:284.0 141:16.0 142:59.0 143…	743	C00489	JFCQEDHGNNZCLN-UHFFFAOYSA-N	404	222	488	102	199	1783	414	241	509	6929	546	297	186	166	358	141	586	292	551	727	562	3067	555	402	173	282	363	400	386	448	492	275	145	328	333	373	249	792	386	716	768	497
glutamine	600000	156	171972	86:1008.0 87:256.0 88:222.0 90:245.0 94:189.0 96:280.0 97:328.0 98:717.0 100:3469.0 101:366.0 102:313.0 104:214.0 107:149.0 112:1011.0 113:678.0 114:1746.0 116:2134.0 118:20.0 119:321.0 121:86.0 126:499.0 128:4093.0 131:1699.0 132:1288.0 133:2351.0 139:1107.0 140:1327.0 141:56.0 142:377.0 144:424.0 145:1566.0 147:10332.0 148:1224.0 149:833.0 150:22.0 155:12949.0 156:35859.0 157:2758.0 158:1324.0 …	5961	C00064	ZDXPYRJPNDTMRX-VKHMYHEASA-N	35734	31845	41713	20211	34206	11295	29886	100639	4323	1179	25594	20073	43923	35967	13812	180569	18195	16923	60087	4144	70623	8297	24061	36852	4199	2938	10702	102219	26713	37725	78857	47671	8016	14980	43073	12828	47605	35152	43673	46065	17675	10266
glutamate	489240	174	62245	85:467865.0 86:64094.0 88:32861.0 89:26374.0 90:8704.0 91:18223.0 92:2947.0 93:643.0 94:2871.0 95:3473.0 96:2772.0 98:11481.0 99:11306.0 100:26566.0 101:48699.0 102:28371.0 103:63109.0 104:10692.0 105:8292.0 106:1102.0 108:2160.0 110:3756.0 111:1255.0 112:31454.0 113:12985.0 114:22937.0 115:19830.0 116:90470.0 117:81171.0 118:17445.0 119:11118.0 120:1969.0 122:3511.0 123:376.0 124:4975.0 125:223.…	33032	C00025	WHUUTDBJXJRKMK-VKHMYHEASA-N	12157	8284	71370	7657	17223	11364	11810	28788	15511	6442	8695	8186	14002	10830	6404	151758	6350	6519	18171	4219	35293	15077	15017	11030	14103	28885	222407	72609	22031	37393	60045	12449	10380	28383	18055	16498	34832	34962	16236	58022	20090	14929
valine	239426	156	585	85:1256.0 86:1369.0 87:2965.0 88:512.0 89:370.0 91:1184.0 100:568.0 101:201.0 102:1338.0 103:4662.0 104:197.0 105:274.0 109:39.0 112:180.0 113:675.0 115:160.0 117:295.0 118:385.0 126:74.0 128:2220.0 129:580.0 130:4523.0 131:1353.0 132:462.0 138:59.0 142:37.0 144:75.0 146:5600.0 147:1520.0 148:729.0 149:446.0 151:192.0 152:157.0 153:40.0 156:3536.0 157:617.0 158:341.0 170:15.0 174:1874.0 175:308.0…	6287	C00183	KZSNJWFQEVHDMF-BYPYZUCNSA-N	87169	24880	58334	64347	47191	57949	28776	49419	454712	142035	46673	18719	116012	33030	29291	144079	51005	82999	66606	21792	113882	7135	51757	30536	608923	7560	19462	103122	24131	43990	53042	21648	47337	38361	48046	23881	72525	23747	21523	53819	40249	18406
glucose-6-phosphate	808788	387	360626	85:5344.0 86:4973.0 87:3875.0 88:1564.0 89:27862.0 90:2608.0 91:2035.0 92:223.0 93:363.0 94:331.0 95:327.0 96:1058.0 97:1423.0 98:1289.0 99:4317.0 100:8178.0 101:29963.0 102:7778.0 103:23328.0 104:2845.0 105:16740.0 106:2260.0 107:1720.0 109:530.0 110:954.0 111:2033.0 112:1794.0 113:4192.0 114:7313.0 115:7360.0 116:11084.0 117:11837.0 118:1943.0 119:4329.0 120:670.0 121:2026.0 122:274.0 123:786.0…	5958	C00092	NBSCHQHZLSJFNQ-GASJEMHNSA-N	513	879	3782	704	891	118	856	1792	41	146	607	1785	854	164	947	540	184	647	705	327	3295	2777	1137	374	28	291	1052	2637	2150	1242	1860	1231	868	1012	2261	1921	1994	3255	2031	3688	1895	324
glucose-1-phosphate	597071	217	62291	109:205.0 122:68.0 129:4600.0 133:7138.0 134:1131.0 135:846.0 147:23317.0 149:2978.0 169:684.0 182:51.0 185:16.0 191:2374.0 203:1251.0 208:13.0 209:212.0 217:54427.0 218:15599.0 219:5988.0 220:998.0 222:106.0 230:73.0 231:434.0 232:4671.0 233:1453.0 234:392.0 241:322.0 242:193.0 247:70.0 255:297.0 257:334.0 262:72.0 280:196.0 285:122.0 290:8.0 291:94.0 294:204.0 295:264.0 296:153.0 302:10.0 304:1…	65533	C00103	HXXFSFRBOHSIMQ-VFUOTHLCSA-N	1627	3862	13133	233	1527	371	917	4425	68	136	904	1227	414	256	442	8732	197	13818	569	735	3345	1421	1496	582	92	9957	1049	9970	1009	10434	6448	623	454	2494	3439	3647	1183	7223	3611	6599	3994	437
glucose	659798	319	22	85:955.0 86:739.0 87:1963.0 88:1249.0 89:23654.0 90:1741.0 91:1135.0 94:110.0 95:64.0 96:681.0 97:924.0 98:177.0 99:1302.0 100:4269.0 101:5985.0 102:2628.0 103:55876.0 104:5298.0 105:6003.0 106:471.0 107:134.0 108:44.0 109:106.0 110:151.0 111:715.0 112:295.0 113:1157.0 114:1065.0 115:1902.0 116:1693.0 117:24869.0 118:2407.0 119:3013.0 120:325.0 121:179.0 122:26.0 125:71.0 126:224.0 127:784.0 128:…	64689	C00221	WQZGKKKJIJFFOK-VFUOTHLCSA-N	33437	192239	6755	2860	32265	1129	5580	761367	852	424	7818	78351	15047	9795	1267012	16683	6782	83272	5797	280367	13553	1550	4113	6180	327	348011	4753	23222	3733	23377	3905	2853	2528	18932	52722	47084	126521	89173	20946	11690	29861	5164
gluconic acid	693148	333	7501	87:39.0 89:155.0 99:15.0 100:306.0 101:268.0 102:393.0 103:2729.0 104:264.0 105:196.0 109:2.0 111:2.0 113:144.0 116:8.0 117:1117.0 118:12.0 127:30.0 129:1186.0 130:285.0 131:546.0 132:183.0 133:997.0 134:13.0 137:1.0 139:7.0 140:38.0 141:4.0 142:28.0 143:746.0 144:263.0 145:25.0 147:6161.0 148:1144.0 149:642.0 150:39.0 151:46.0 153:74.0 154:66.0 155:3.0 157:599.0 159:89.0 160:27.0 161:88.0 164:14…	6857417	C00800	RGHNJXZEOKUKBD-QTBDOELSSA-N	265	115	175	30	68	71	187	399	43	85	332	168	86	47	79	146	93	159	252	352	138	1582	40	145	102	12866	152	77	68	82	106	147	64	55	137	114	286	109	37	165	242	391
galactinol	998425	204	18159	85:66.0 87:175.0 89:250.0 91:18.0 97:23.0 99:93.0 101:427.0 102:83.0 103:3130.0 104:287.0 105:36.0 109:172.0 111:127.0 113:28.0 115:40.0 116:148.0 117:596.0 118:4.0 119:3.0 121:2.0 122:29.0 127:38.0 128:7.0 129:3627.0 130:393.0 131:740.0 132:44.0 133:978.0 134:107.0 135:177.0 138:6.0 139:54.0 141:45.0 142:156.0 143:592.0 144:95.0 145:295.0 147:4585.0 148:833.0 149:610.0 150:39.0 151:69.0 153:106.…	11727586	C01235	VCWMRQDBPZKXKG-ZNVDUFQESA-N	209	268	441	106	83	50	81	644	26	144	359	1702	655	184	86	348	162	364	112	100	212	1291	163	292	20	313	217	1269	358	414	677	242	154	267	624	248	559	627	282	644	373	698
fumaric acid	390016	245	14755	85:387.0 86:38.0 87:9.0 88:13.0 89:36.0 91:8.0 92:19.0 93:21.0 94:2.0 95:36.0 96:23.0 97:35.0 98:167.0 99:149.0 100:30.0 101:19.0 102:3.0 103:106.0 104:6.0 105:54.0 106:32.0 108:1.0 109:14.0 111:16.0 113:179.0 114:8.0 115:714.0 116:73.0 117:197.0 118:25.0 119:46.0 120:15.0 121:3.0 122:5.0 123:4.0 125:11.0 126:132.0 127:348.0 128:131.0 129:57.0 130:40.0 131:175.0 132:35.0 133:1168.0 134:224.0 135:…	444972	C00122	VZCYOOQTPOCHFL-OWOJBTEDSA-N	3724	3195	7179	3297	2649	1160	4342	14200	1611	1145	2635	5450	1863	2913	5147	23075	2318	2550	2469	2727	4894	13173	10290	4215	1296	6885	2735	17324	5416	15450	14989	5222	1666	9627	11127	9235	7584	3889	3151	11224	7875	3287
fucose	578299	160	3009	85:191.0 89:328.0 91:5.0 98:6.0 100:250.0 101:182.0 103:132.0 105:64.0 107:33.0 117:5349.0 118:423.0 119:197.0 127:28.0 129:429.0 130:344.0 131:248.0 133:363.0 134:138.0 143:112.0 147:658.0 148:60.0 159:12.0 160:926.0 161:309.0 162:4.0 171:31.0 174:36.0 189:39.0 191:27.0 204:79.0 205:9.0 206:19.0 217:28.0 219:124.0 223:10.0 231:37.0 233:151.0 235:13.0 277:238.0 278:54.0 293:13.0 299:12.0 321:80.0…	439650	C02095	SHZGCJCMOBCMKK-FPRJBGLDSA-N	10977	5088	16394	4786	1267	2262	2217	173703	47501	58267	5956	1749	2808	4179	3179	102452	3552	7358	4095	4077	29292	12236	7279	21184	1852	45709	2967	25398	42310	26958	45926	26690	9784	9458	5000	33571	5349	122073	20065	68556	93964	17365
fructose-6-phosphate	804750	315	110281	85:893.0 86:265.0 87:2016.0 88:832.0 89:16945.0 90:1546.0 91:1290.0 92:242.0 93:220.0 98:993.0 100:1644.0 101:12578.0 102:2237.0 103:26181.0 104:2664.0 105:3246.0 106:677.0 107:423.0 113:1447.0 114:5277.0 115:1913.0 116:2562.0 117:7001.0 118:1096.0 119:2528.0 120:327.0 121:575.0 123:235.0 124:142.0 126:1174.0 128:1202.0 129:23339.0 130:3593.0 131:5885.0 132:963.0 133:18769.0 134:2381.0 135:3722.0…	440641	C05345	BGWGXPAPYGQALX-ARQDHWQXSA-N	343	420	1473	364	466	47	275	521	6	95	452	627	218	160	319	253	257	159	259	61	656	1001	308	363	7	229	259	636	796	352	528	592	279	294	940	661	1164	1497	810	908	569	157
fructose	641863	307	50366	86:65.0 87:79.0 88:18.0 89:2281.0 90:143.0 99:37.0 100:388.0 101:537.0 102:77.0 103:13851.0 104:1258.0 105:563.0 113:20.0 114:164.0 115:201.0 117:1833.0 118:120.0 119:138.0 122:14.0 125:109.0 128:143.0 129:782.0 130:84.0 131:499.0 133:1810.0 134:211.0 135:10.0 136:17.0 142:22.0 143:105.0 145:56.0 147:4583.0 148:705.0 149:481.0 150:25.0 151:26.0 156:27.0 157:146.0 159:19.0 163:118.0 167:3.0 171:41…	439709	C02336	RFSUNEUAIZKAJO-ARQDHWQXSA-N	64867	442624	38361	3865	107769	274	6460	471352	608	575	16590	121524	22435	27014	1649	24056	10619	173892	10332	2127215	11398	3003	2430	4895	28	3123445	9902	24063	4631	18634	5151	3357	3090	20763	68276	7555	11830	68787	3159	27187	8387	5782
ethanolamine	344675	174	113567	85:6259.0 87:11744.0 88:4770.0 89:35566.0 90:1339.0 91:4441.0 92:1163.0 93:1961.0 96:1819.0 100:6393.0 101:3188.0 108:1323.0 110:304.0 111:531.0 124:575.0 130:2171.0 140:164.0 143:635.0 149:3652.0 172:1177.0 174:33073.0 175:2807.0 176:1369.0 185:616.0 186:269.0 187:245.0 188:500.0 194:7375.0 196:788.0 197:3780.0 198:921.0 200:366.0 201:127.0 202:321.0 203:630.0 205:5236.0 215:456.0 216:294.0 217:…	700	C00189	HZAXFHJVJLSVMW-UHFFFAOYSA-N	68924	36589	105142	32774	34021	13708	33116	48999	16511	15776	57734	27206	73927	83599	30022	307407	54754	45176	41246	20080	55815	12301	39925	46714	13735	15944	65060	48541	67946	65946	207072	46091	39311	86218	145408	50754	106267	72023	56625	82740	128602	54045
uridine	856709	224	4705	85:3400.0 86:2032.0 87:2033.0 88:833.0 89:4255.0 90:331.0 91:52.0 92:133.0 93:460.0 94:986.0 95:954.0 96:3055.0 97:2191.0 98:2262.0 99:22400.0 100:12813.0 101:9196.0 102:3886.0 103:26772.0 104:2353.0 105:1631.0 106:284.0 107:23.0 108:453.0 109:659.0 110:906.0 111:2680.0 112:1258.0 113:6338.0 114:1321.0 115:5904.0 116:4089.0 117:10224.0 118:1211.0 119:1686.0 120:424.0 121:176.0 122:293.0 123:108.0…	6029	C00299	DRTQHJPVMGBUCF-XVFCMESISA-N	74	89	107	205	155	44	190	117	28	110	48	205	107	69	266	173	55	46	31	179	72	1614	447	118	102	24	187	212	84	485	199	283	106	456	215	282	289	34	70	223	139	179
erythritol	471922	217	92	86:57.0 87:443.0 89:682.0 90:92.0 99:480.0 100:41.0 101:1823.0 103:7046.0 104:676.0 105:300.0 106:59.0 109:27.0 111:45.0 113:474.0 115:473.0 116:1861.0 117:6123.0 118:476.0 119:295.0 127:453.0 129:1559.0 130:129.0 131:448.0 133:1902.0 134:216.0 144:53.0 147:9776.0 148:785.0 149:656.0 158:25.0 159:8.0 163:98.0 169:60.0 174:40.0 175:153.0 176:58.0 177:60.0 183:21.0 189:1255.0 190:194.0 191:893.0 19…	222285	C00503	UNXHWFMMPAWVPI-ZXZARUISSA-N	6842	10201	62986	43221	2259	328	17508	708	158	575	9619	11770	1144	4287	3214	1060	22868	55405	70459	727750	1220	355	13654	12725	259	2911	1216	534	18765	321	2775	494	2195	1076	912	479	3976	819	593	801	383	879
epsilon-caprolactam	353069	170	3101	85:3527.0 86:4140.0 87:584.0 88:310.0 89:178.0 90:77.0 92:69.0 93:133.0 94:788.0 95:1631.0 96:9852.0 97:922.0 98:563.0 99:1266.0 100:3522.0 101:560.0 102:1140.0 104:121.0 108:40.0 109:61.0 110:210.0 111:195.0 112:430.0 113:668.0 114:248.0 115:442.0 116:2077.0 117:158.0 118:177.0 119:56.0 121:27.0 124:57.0 125:76.0 126:242.0 127:629.0 128:1076.0 129:519.0 131:354.0 135:55.0 137:46.0 138:80.0 139:6…	7768	C06593	JBKVHLHDHHXQEQ-UHFFFAOYSA-N	1971	1046	3010	2002	1397	345	3628	5651	1152	2108	2251	1546	1903	2685	1182	1592	3230	3038	2525	3325	2019	29154	1058	3813	1722	1624	2072	2304	3358	3866	2284	3088	2009	694	3152	2760	2733	2082	2007	2495	3960	2629
enolpyruvate	234394	217	16823	85:72.0 86:319.0 87:712.0 88:700.0 89:28.0 90:24.0 91:16.0 92:32.0 93:3.0 97:16.0 99:126.0 100:271.0 101:92.0 102:495.0 103:57.0 104:47.0 105:38.0 106:90.0 107:819.0 108:294.0 110:702.0 111:342.0 113:543.0 114:39.0 115:324.0 118:82.0 120:96.0 124:11.0 125:301.0 126:257.0 127:693.0 130:102.0 131:827.0 133:419.0 134:585.0 136:215.0 137:19.0 143:30.0 144:43.0 146:3.0 147:26175.0 148:4289.0 149:2351.…	1005	C00074	DTBNBXWJWCWCIK-UHFFFAOYSA-N	1534	308	682	259	285	646	722	730	307	1401	1217	686	504	762	384	211	468	563	126	368	1241	8685	567	1017	64	480	1070	451	1027	546	1021	292	665	735	454	684	1458	426	842	1485	1457	459
dodecanol	507619	243	12092	85:402.0 86:5.0 87:55.0 88:22.0 89:1221.0 90:28.0 91:164.0 97:1064.0 98:48.0 99:290.0 101:655.0 102:50.0 103:1071.0 104:12.0 105:2.0 107:23.0 110:75.0 111:463.0 113:15.0 115:147.0 116:5.0 117:2.0 119:2.0 124:1.0 125:24.0 127:111.0 129:13.0 130:11.0 132:11.0 133:6.0 143:5.0 147:15.0 166:1.0 171:74.0 175:5.0 185:1.0 188:2.0 189:11.0 190:4.0 191:1.0 220:259.0 221:14.0 223:3.0 243:1615.0 244:323.0 24…	8193	C02277	LQZZUXJYWNFBMV-UHFFFAOYSA-N	1924821	4696154	3183932	5080384	4877545	6800	6196287	378525	13550	17592	3787910	5077234	644878	4341944	3139946	689929	3814258	2876904	3781330	740724	2479790	333930	4991951	3309381	5828	1460736	5200562	1448760	4342564	3041996	2064067	5596402	4587362	4939102	1337859	4538763	3393183	2305447	5320070	3134968	4240138	5155501
diglycerol	591074	103	34153	85:905.0 86:267.0 87:916.0 88:733.0 89:1908.0 90:196.0 91:131.0 92:18.0 93:172.0 94:64.0 95:124.0 97:55.0 98:65.0 99:905.0 100:425.0 101:11757.0 102:1309.0 103:41609.0 104:3967.0 105:1938.0 106:282.0 107:68.0 108:95.0 109:75.0 110:106.0 111:279.0 112:76.0 113:288.0 114:248.0 115:2298.0 116:4465.0 117:13368.0 118:1598.0 119:1251.0 120:68.0 121:193.0 122:90.0 123:11.0 124:35.0 127:50.0 129:14510.0 …	42953	NA	GPLRAVKSCUXZTP-UHFFFAOYSA-N	2381	1823	3766	2113	4723	6902	2427	4814	781	821	3033	3761	5432	1661	1576	1815	1439	2379	2000	4900	14094	3713	2124	2061	824	1416	1632	1038	4801	2819	2481	3190	1747	2573	8195	5528	14589	10827	7154	4258	3956	3079
D-erythro-sphingosine	859500	204	126903	100:421.0 114:218.0 116:303.0 128:133.0 129:310.0 130:24.0 147:380.0 155:21.0 188:166.0 202:115.0 204:5513.0 205:732.0 206:427.0 223:20.0 345:29.0	5280335	C00319	WWUZIQQURGPMPG-KRWOKUGFSA-N	2605	1218	3046	937	1182	8105	1184	7076	132	234	3047	1664	2778	1862	966	6255	1992	1731	1512	456	1933	2163	681	2779	158	510	612	3558	3393	1892	774	2743	650	765	5860	2261	5877	3855	1829	2733	2367	2146
deoxypentitol	528774	231	33037	87:25.0 89:344.0 90:21.0 101:747.0 102:136.0 103:1141.0 104:17.0 105:123.0 111:54.0 113:68.0 114:9.0 115:1403.0 117:1187.0 118:109.0 119:126.0 128:82.0 129:1844.0 130:246.0 131:413.0 132:69.0 133:945.0 134:35.0 135:18.0 140:208.0 141:182.0 142:167.0 144:282.0 145:197.0 147:3278.0 148:300.0 149:544.0 151:15.0 155:310.0 156:93.0 157:179.0 158:52.0 159:66.0 163:39.0 164:96.0 165:2.0 171:3.0 172:76.0…	270738	NA	FJGNTEKSQVNVTJ-UHFFFAOYSA-N	837	1781	3178	412	1077	295	685	2286	406	107	635	640	969	731	362	7915	253	522	913	325	1894	3713	913	656	557	1494	11932	3741	1295	1729	2538	796	530	1485	841	728	2236	1593	1060	2967	1034	870
decanol	406505	215	401954	85:945.0 87:1407.0 88:264.0 89:7414.0 90:549.0 91:1421.0 92:116.0 94:41.0 97:4773.0 99:1585.0 101:3616.0 103:7195.0 104:514.0 105:221.0 111:166.0 112:346.0 113:584.0 114:804.0 115:1763.0 119:74.0 127:376.0 129:777.0 138:17.0 139:67.0 141:70.0 146:244.0 153:60.0 154:118.0 157:781.0 158:128.0 159:85.0 164:25.0 167:26.0 168:222.0 170:28.0 172:263.0 173:103.0 174:82.0 176:86.0 182:22.0 187:83.0 190:2…	8174	C01633	MWKFXSUHUHTGQN-UHFFFAOYSA-N	1749	2784	2627	2940	3779	32809	3780	797	55	37474	5946	3712	1322	5844	6239	1209	5987	4338	6158	841	3125	715159	9527	3743	39	1573	6323	1833	3903	3446	2073	5270	4677	5586	1501	4563	3367	2514	4546	4201	4972	5491
cystine	804619	218	94	85:108.0 86:247.0 87:139.0 88:76.0 89:69.0 91:149.0 92:44.0 93:30.0 95:38.0 98:79.0 99:84.0 100:3048.0 101:429.0 102:207.0 103:131.0 104:31.0 109:39.0 111:37.0 114:248.0 115:750.0 116:370.0 117:152.0 118:99.0 119:32.0 120:118.0 121:41.0 122:20.0 128:86.0 129:101.0 130:257.0 131:402.0 132:617.0 133:343.0 134:123.0 135:57.0 143:27.0 144:115.0 145:43.0 146:3584.0 147:1813.0 148:1380.0 149:261.0 156:…	595	C01420	LEVWYRKDKASIDU-UHFFFAOYSA-N	1690	1200	1187	370	732	151	1732	5578	395	171	694	905	2803	593	185	4761	421	423	252	934	1544	4197	460	2769	473	414	538	3521	947	913	406	393	437	546	3945	328	1294	1104	634	266	453	619
cysteine	500158	220	65	86:175.0 90:83.0 91:341.0 97:81.0 98:68.0 100:3118.0 101:289.0 102:126.0 103:157.0 104:40.0 106:71.0 111:61.0 112:46.0 113:48.0 115:193.0 116:681.0 117:121.0 119:107.0 120:61.0 130:238.0 132:808.0 133:307.0 135:39.0 146:182.0 147:1274.0 149:187.0 163:84.0 172:22.0 204:108.0 217:15.0 218:2544.0 219:362.0 220:2803.0 221:383.0 222:297.0 223:28.0 231:29.0 232:38.0 262:21.0 287:23.0 301:27.0 304:25.0 …	5862	C00097	XUJNEKJLAYXESH-REOHCLBHSA-N	984	719	945	1014	530	145	754	1013	84	168	887	992	1206	689	627	4428	691	671	2053	458	2926	4262	1986	468	452	468	315	2872	515	1184	1884	479	493	791	357	634	4712	752	593	658	368	260
uric acid	730691	441	23	85:3006.0 86:5154.0 87:3017.0 88:706.0 89:685.0 91:208.0 92:147.0 93:161.0 94:85.0 95:336.0 96:306.0 97:450.0 98:2631.0 99:3540.0 100:32370.0 101:4842.0 102:2564.0 103:7632.0 104:909.0 105:1432.0 106:210.0 107:202.0 108:137.0 109:288.0 110:648.0 111:2136.0 112:611.0 113:1768.0 114:1646.0 115:2846.0 116:1906.0 117:4732.0 118:851.0 119:1234.0 120:212.0 121:150.0 122:111.0 123:193.0 124:531.0 125:10…	1175	C00366	LEHOTFFKMJEONL-UHFFFAOYSA-N	25615	17397	42918	14298	31551	1926	28594	34864	361	144	21985	38426	97597	47507	30885	99112	12032	10475	15974	7198	3901	1711	27568	26112	174	17628	36276	62945	84329	24172	44770	72385	17799	53744	52066	46307	48479	54717	34218	59189	55150	50710
cyanoalanine	404807	141	107144	86:1241.0 88:94.0 89:166.0 90:394.0 91:1170.0 94:55.0 95:85.0 96:6.0 97:265.0 98:1353.0 99:179.0 100:4140.0 101:369.0 102:641.0 103:2034.0 104:258.0 106:65.0 107:4456.0 108:489.0 109:498.0 110:1469.0 111:245.0 112:325.0 113:38.0 114:1063.0 115:472.0 116:337.0 118:1446.0 119:282.0 120:39.0 122:52.0 125:199.0 126:273.0 128:1168.0 129:240.0 130:2245.0 132:421.0 133:293.0 134:1843.0 136:161.0 138:37.…	18647689	NA	ADGFNXYXROZUOG-VKHMYHEASA-N	1028	338	924	523	538	429	315	394	14	27	185	529	1567	816	281	758	462	382	724	69	996	13173	102	798	25	217	214	546	1034	98	807	607	260	316	486	104	198	582	621	296	183	866
creatinine	502599	115	31	85:370.0 88:85.0 89:36.0 93:61.0 98:181.0 99:1414.0 100:9158.0 101:1232.0 103:128.0 108:34.0 111:15.0 113:594.0 114:567.0 115:27718.0 116:1868.0 118:47.0 124:34.0 130:931.0 134:91.0 135:38.0 136:59.0 139:101.0 142:85.0 143:10910.0 144:1070.0 147:1641.0 155:268.0 158:453.0 159:92.0 160:80.0 161:20.0 162:30.0 165:17.0 167:15.0 169:18.0 170:66.0 171:2993.0 172:140.0 173:285.0 174:113.0 175:26.0 176:…	588	C00791	DDRJAANPRJIHGJ-UHFFFAOYSA-N	5725	5557	5047	1790	7211	1197	5971	14370	3343	4313	6141	13476	8291	3199	3249	11939	2051	3390	3658	1707	2726	20889	4717	6576	534	2909	5767	6626	12595	7570	16142	13814	2585	12388	11387	8885	21919	15370	7341	10946	11522	5426
citrulline	621404	157	1712	85:138.0 86:318.0 89:143.0 90:82.0 91:114.0 92:81.0 95:62.0 97:103.0 98:473.0 99:700.0 100:1254.0 101:216.0 102:109.0 103:52.0 104:50.0 107:195.0 108:36.0 109:94.0 110:101.0 111:43.0 113:64.0 114:128.0 115:311.0 116:35.0 117:38.0 118:54.0 120:48.0 122:24.0 124:39.0 126:87.0 127:262.0 128:173.0 129:140.0 130:668.0 132:139.0 133:229.0 134:91.0 138:26.0 140:306.0 141:1077.0 142:2134.0 143:284.0 144:…	9750	C00327	RHGKLRLOHDJJDR-BYPYZUCNSA-N	8385	4786	9388	9946	3498	3213	3833	16358	1449	1065	14352	2450	7742	10163	2436	36639	10273	3012	22805	1748	14212	1937	6627	11655	1517	2904	1370	20870	4403	6586	11135	2761	2796	1415	5500	2248	3318	11293	5013	8173	3668	1863
citric acid	615341	273	17009	85:2393.0 86:978.0 87:2429.0 88:1804.0 89:1356.0 90:269.0 91:265.0 92:123.0 93:1479.0 94:388.0 95:3177.0 96:317.0 97:3468.0 98:1136.0 99:10581.0 100:1312.0 101:3988.0 102:873.0 103:4853.0 104:705.0 105:1579.0 106:439.0 107:609.0 108:188.0 109:207.0 110:271.0 111:6132.0 112:678.0 113:1528.0 114:581.0 115:12445.0 116:5413.0 117:10497.0 118:1457.0 119:2797.0 120:408.0 121:459.0 122:64.0 123:190.0 12…	311	C00158	KRKNYBCHXYNGOX-UHFFFAOYSA-N	1775	4469	13893	3423	4958	1019	6152	14018	152	292	6973	43267	9659	7547	2839	1877	4496	46541	1440	9542	70	969	5398	14151	138	5303	4955	3409	8214	8276	4873	8408	1579	631	106	3268	20572	94	2007	18727	10027	5546
cis-10-heptadecenoic acid	742967	129	87713	85:236.0 86:107.0 88:41.0 91:222.0 93:503.0 95:903.0 96:1645.0 97:918.0 98:1295.0 99:246.0 105:210.0 107:81.0 109:458.0 110:548.0 111:194.0 112:173.0 115:48.0 116:452.0 117:5957.0 118:392.0 119:221.0 120:80.0 121:123.0 122:60.0 123:277.0 124:269.0 125:183.0 128:71.0 129:4481.0 130:531.0 131:913.0 132:728.0 133:258.0 134:123.0 135:142.0 136:34.0 137:145.0 138:96.0 139:54.0 142:38.0 143:200.0 145:1…	5312435	C16536	GDTXICBNEOEPAZ-FPLPWBNLSA-N	0	181	152	134	191	2192	191	19254	113	322	0	232	0	190	124	499	73	17383	182	119	390	1679	221	411	433	79	12	376	302	19224	833	167	137	184	711	176	17318	469	363	1151	130	488
cholesterol	1078536	129	19	85:3277.0 86:357.0 87:698.0 88:331.0 89:2173.0 90:402.0 91:29340.0 92:4360.0 93:20764.0 94:3772.0 95:27816.0 96:2369.0 97:5814.0 98:576.0 99:1514.0 100:67.0 101:2755.0 102:616.0 103:3141.0 104:1732.0 105:26895.0 106:4885.0 107:20090.0 108:3742.0 109:12657.0 110:1522.0 111:3689.0 112:263.0 113:906.0 114:11.0 115:5342.0 116:2555.0 117:9801.0 118:2755.0 119:20567.0 120:8989.0 121:16634.0 122:2141.0 …	5997	C00187	HVYWMOMLDIMFJA-DPAQBDIFSA-N	22549	18888	18836	12265	27627	92733	25772	45395	15396	2512	16630	26767	17807	16786	16985	81683	10457	11572	21526	2989	60534	1711	35054	23202	13495	5242	12432	57811	52142	38237	36292	27859	15018	48183	115714	69546	132647	74260	67112	64923	70257	30929
cerotinic acid	1033286	145	17982	85:1295.0 86:158.0 88:1.0 89:242.0 91:67.0 93:95.0 95:1309.0 96:191.0 97:1943.0 98:1236.0 99:444.0 101:240.0 102:74.0 104:114.0 105:273.0 106:1.0 108:119.0 109:514.0 111:676.0 112:371.0 113:1.0 114:1.0 115:99.0 116:520.0 117:19706.0 118:1850.0 119:625.0 120:16.0 121:455.0 122:38.0 123:291.0 124:92.0 125:288.0 129:8151.0 130:948.0 131:2365.0 132:8532.0 133:1938.0 134:337.0 135:577.0 136:86.0 137:2…	10469	NA	XMHIUKTWLZUKEX-UHFFFAOYSA-N	569	122	512	160	132	94	206	367	43	1111	509	104	302	0	456	72	269	244	314	108	2505	1711	183	125	13	52	672	46	118	97	2660	102	270	247	282	347	142	210	73	1702	340	131
cellobiose	932179	204	1373	85:169.0 86:40.0 87:224.0 89:1164.0 93:16.0 95:81.0 96:78.0 97:144.0 99:39.0 100:142.0 101:420.0 102:239.0 103:2566.0 104:303.0 105:530.0 107:39.0 108:20.0 113:215.0 114:2.0 115:122.0 116:171.0 117:1882.0 119:55.0 123:25.0 125:56.0 127:215.0 129:1861.0 130:230.0 131:535.0 132:80.0 133:993.0 141:125.0 142:21.0 143:419.0 144:69.0 145:87.0 146:72.0 147:5903.0 148:921.0 149:340.0 155:337.0 156:102.0 …	6255	C01971	GUBGYTABKSRVRQ-QUYVBRFLSA-N	26697	17890	680	83	812	308	361	8110	74	231	74438	2860	461	36404	455	1746	235	29431	984	427	935	1356	313	2012	64	590	223	1302	1192	735	403	1630	1300	257	1424	745	1811	4216	9909	3252	1298	2218
catechol	376695	254	31654	91:577.0 92:334.0 93:115.0 95:3.0 99:82.0 100:110.0 103:11.0 105:263.0 107:8.0 108:313.0 109:65.0 114:59.0 123:37.0 127:337.0 130:41.0 131:58.0 132:7.0 133:23.0 134:138.0 135:40.0 136:2070.0 137:379.0 138:55.0 143:19.0 149:304.0 151:2501.0 152:226.0 153:73.0 161:9.0 165:10.0 166:1403.0 167:230.0 168:17.0 171:128.0 172:68.0 173:10.0 178:5.0 179:97.0 181:38.0 182:33.0 186:72.0 193:38.0 195:8.0 199:…	289	C00090	YCIMNLLNPGFGHC-UHFFFAOYSA-N	1160	642	76	198	763	463	646	583	404	1496	1267	728	1007	1067	485	826	302	862	452	702	1087	16821	368	796	61	427	1388	232	1231	3134	1142	889	377	636	928	785	566	736	736	1275	1142	1104
caprylic acid	343358	201	360109	85:2069.0 89:7520.0 90:1745.0 91:1079.0 97:699.0 98:333.0 99:1518.0 102:1732.0 104:5442.0 105:5667.0 106:849.0 107:351.0 109:900.0 110:638.0 111:130.0 113:891.0 116:4895.0 117:48948.0 118:9487.0 119:7606.0 120:383.0 125:140.0 126:62.0 128:588.0 129:12244.0 130:938.0 131:13461.0 132:8341.0 134:6213.0 135:5534.0 136:388.0 138:159.0 143:775.0 145:2609.0 146:433.0 148:16132.0 149:12255.0 150:2600.0 1…	NA	NA	WWZKQHOCKIZLMA-UHFFFAOYSA-N	7457	2592	8586	5683	3823	4304	4951	8422	1661	12239	11647	4255	5511	4988	2617	2695	12015	9222	7594	4757	5221	81586	2069	11829	2883	2676	19801	6675	6510	7181	4201	4089	16230	5033	4849	4330	8340	3409	5243	4907	5017	7924
urea	328888	189	441	85:42530.0 86:38811.0 87:110384.0 88:17717.0 89:8931.0 90:7871.0 91:3005.0 92:1045.0 93:951.0 94:268.0 95:940.0 96:6840.0 97:11155.0 98:9608.0 99:343261.0 100:185876.0 101:58717.0 102:29857.0 103:25687.0 104:5464.0 105:10123.0 106:1223.0 107:2582.0 108:1135.0 109:22.0 110:3558.0 111:25902.0 112:4992.0 113:24277.0 114:34347.0 115:41196.0 116:28689.0 117:32772.0 118:9123.0 119:4609.0 120:30.0 121:5…	1176	C00086	XSQUKJJJFZCRTK-UHFFFAOYSA-N	199875	7030	11252	6893	8981	6221	142200	386947	2611	7865	702129	6470	291394	191599	50234	3118	359004	26050	6669	217485	8332	37968	12196	109393	1213	260807	225041	6465	275215	721080	13532	765680	62649	396341	18819	95849	854445	11489	11277	434908	12325	155122
capric acid	452386	229	50422	86:58.0 95:73.0 100:128.0 115:203.0 116:59.0 117:1692.0 118:22.0 129:683.0 130:12.0 131:212.0 132:438.0 143:65.0 145:173.0 154:11.0 168:16.0 183:18.0 185:23.0 201:16.0 229:495.0 230:98.0 243:21.0 244:16.0 338:5.0 388:4.0 421:13.0 452:4.0 478:6.0 497:4.0	2969	C01571	GHVNFZFCNZKVNT-UHFFFAOYSA-N	1612	830	1329	1443	1451	1092	731	1362	375	1218	2110	1242	1199	2035	882	607	2174	2174	1322	2314	1610	17886	692	2410	281	707	3101	523	2212	1013	959	1599	2343	865	1226	1250	1524	1098	1394	1491	2141	2154
campesterol	1105205	129	213180	85:1807.0 86:108.0 87:96.0 89:466.0 90:42.0 91:6310.0 92:939.0 93:4653.0 94:774.0 95:5896.0 96:455.0 97:1559.0 98:136.0 99:338.0 100:50.0 101:563.0 103:707.0 104:260.0 105:5314.0 106:920.0 107:4111.0 108:688.0 109:2300.0 110:281.0 111:626.0 113:136.0 115:935.0 116:346.0 117:1702.0 118:440.0 119:3825.0 120:1697.0 121:3224.0 122:427.0 123:824.0 124:111.0 125:280.0 126:46.0 127:171.0 128:447.0 129:1…	173183	C01789	SGNBVLSWZMBQTH-PODYLUTMSA-N	156	960	197	151	106	259	575	1066	150	541	2	134	1055	165	301	132	263	2408	373	465	57	2163	84	270	43	42	143	57	296	504	78	1336	142	150	2114	344	616	1646	130	983	1302	153
cadaverine	631457	174	1661	85:5066.0 86:90202.0 87:9563.0 88:12245.0 89:1089.0 90:312.0 93:5.0 95:178.0 96:159.0 97:1143.0 98:4199.0 99:4660.0 100:46278.0 101:7513.0 102:10440.0 103:2705.0 104:659.0 105:9.0 106:310.0 108:4.0 109:158.0 110:577.0 111:439.0 112:15199.0 113:4665.0 114:6934.0 115:4758.0 116:7847.0 117:7818.0 118:1746.0 119:419.0 120:50.0 122:56.0 123:104.0 124:1379.0 125:251.0 126:3955.0 127:382.0 128:4739.0 12…	273	NA	VHRGRCVQAFMJIZ-UHFFFAOYSA-N	67396	1336	40488	5531	2550	451169	4378	12340	1054364	1353851	5887	81	1653	28802	4757	61025	34644	11677	18550	4104	56882	1291	10676	52657	158082	2762	2830	194621	51697	105760	5085	1119	12862	2340	37940	22086	835	3675	15055	123700	14984	176977
butane-2,3-diol	205778	117	485	86:129.0 87:1127.0 88:621.0 94:64.0 101:985.0 102:817.0 103:711.0 104:132.0 105:215.0 106:25.0 110:70.0 113:133.0 115:634.0 116:608.0 117:34024.0 118:3483.0 119:1369.0 120:52.0 125:36.0 127:157.0 129:384.0 131:1115.0 132:285.0 133:2648.0 135:67.0 138:16.0 139:52.0 141:34.0 142:52.0 144:30.0 145:56.0 147:9540.0 148:2021.0 149:1454.0 150:98.0 157:44.0 161:36.0 166:51.0 167:48.0 170:14.0 171:19.0 17…	262	C03046	OWBTYPJTUOEWEK-UHFFFAOYSA-N	6186	44027	7887	916	134574	41376	3257	41260	4646	7446	12484	12059	5847	7621	4968	8412	5781	76275	511	2216	2847	2518	10306	5073	2292	42240	173304	2316	4848	11560	41534	16389	1867	6345	68735	88421	3921	130263	22860	94967	12890	9035
beta-glycerolphosphate	574470	243	22021	85:37.0 101:553.0 102:50.0 103:684.0 106:24.0 112:8.0 113:19.0 115:137.0 117:69.0 129:971.0 130:171.0 131:352.0 133:740.0 134:41.0 135:156.0 137:89.0 139:3.0 147:979.0 148:10.0 149:98.0 155:36.0 179:29.0 181:96.0 183:49.0 191:186.0 192:18.0 193:100.0 195:81.0 207:280.0 208:22.0 209:15.0 211:1590.0 212:184.0 213:144.0 217:86.0 218:77.0 225:19.0 227:200.0 228:29.0 234:34.0 243:1830.0 244:286.0 245:…	2526	C02979	DHCLVCXQIBBOPH-UHFFFAOYSA-N	852	1028	2243	1331	1920	6934	1301	859	165	122	597	1665	254	1097	508	163	1984	1255	1457	321	2622	1647	1711	1436	45	370	1234	450	2188	562	216	1273	1233	753	2552	1371	4359	3445	3370	1189	1358	1450
beta-alanyl lysine	894559	174	110189	85:233.0 86:7873.0 87:1113.0 88:299.0 94:49.0 97:35.0 98:314.0 99:57.0 100:9516.0 101:1255.0 102:1023.0 106:21.0 108:212.0 109:178.0 111:45.0 112:213.0 114:227.0 115:588.0 116:687.0 118:71.0 119:90.0 126:34.0 128:1135.0 129:1015.0 130:1300.0 131:1203.0 132:372.0 133:607.0 134:161.0 135:403.0 140:111.0 141:23.0 142:839.0 143:218.0 144:205.0 146:408.0 147:1503.0 148:446.0 154:563.0 156:2083.0 157:1…	440638	C05341	PLDCWKCPEXNWJH-ZETCQYMHSA-N	3553	799	2409	218	545	380	362	5226	567	207	2024	988	2206	1673	113	5592	1743	1528	1776	207	3943	2744	3577	3094	806	371	722	1022	1842	286	566	871	898	178	3806	2133	2928	1909	1402	1103	5062	1155
beta-alanine	435564	248	148	85:228.0 86:3117.0 87:240.0 90:32.0 93:32.0 95:19.0 99:386.0 100:1891.0 101:337.0 102:313.0 103:237.0 104:118.0 107:63.0 113:116.0 114:91.0 117:236.0 119:17.0 120:39.0 129:105.0 130:635.0 133:1533.0 134:301.0 135:92.0 137:24.0 142:51.0 146:224.0 147:2196.0 148:431.0 160:346.0 161:56.0 162:41.0 164:29.0 168:16.0 170:19.0 172:67.0 173:3.0 174:3380.0 175:583.0 176:292.0 181:27.0 187:19.0 188:94.0 18…	239	C00099	UCMIRNVEIXFBKS-UHFFFAOYSA-N	287	264	253	176	229	1264	250	155	1527	470	366	157	125	457	163	423	346	228	426	275	826	2131	230	296	624	338	211	518	433	392	258	203	515	125	296	1088	756	681	475	723	755	418
azelaic acid	610551	317	329430	85:4024.0 86:2227.0 87:401.0 88:1079.0 91:2867.0 92:570.0 93:4066.0 95:1934.0 96:1467.0 97:5855.0 98:622.0 99:2736.0 100:1110.0 101:2248.0 102:958.0 103:2192.0 107:1747.0 109:3699.0 110:597.0 111:502.0 115:1692.0 116:8089.0 117:17525.0 118:1600.0 119:528.0 121:182.0 123:1047.0 124:1220.0 125:894.0 127:1231.0 129:16201.0 130:2038.0 131:3372.0 133:6408.0 135:1140.0 136:356.0 142:187.0 143:2329.0 14…	19347555	C08261	BDJRBEYXGGNYIS-UHFFFAOYSA-N	941	230	810	319	350	106	277	532	218	945	960	190	310	365	640	1112	397	271	639	381	550	291	418	602	96	195	470	494	342	401	1252	323	302	405	440	660	308	261	283	1136	678	326
aspartate	433227	160	2433	85:164.0 89:128.0 98:119.0 99:80.0 100:355.0 101:174.0 102:145.0 103:318.0 106:32.0 107:37.0 110:186.0 113:1.0 114:2591.0 115:65.0 116:731.0 117:1069.0 118:56.0 119:63.0 122:13.0 126:8.0 127:68.0 129:69.0 130:1141.0 131:315.0 132:36.0 133:146.0 134:10.0 135:11.0 136:13.0 139:2.0 143:123.0 144:159.0 145:67.0 146:130.0 147:675.0 148:77.0 149:97.0 150:18.0 153:4.0 157:65.0 159:45.0 160:1737.0 161:14…	5960	C00049	CKLJMWTZIZZHCS-REOHCLBHSA-N	58801	30015	55452	29177	19486	12543	24054	45169	15942	3431	21103	16052	38324	25599	31314	135077	18825	23520	26043	35996	30579	16111	63767	17788	22218	20862	10030	91008	21673	24613	31142	21666	21912	33530	30526	20043	25860	21093	19584	29005	31204	21026
asparagine	553743	231	369588	85:5318.0 86:8685.0 87:4286.0 88:2645.0 89:20925.0 90:4572.0 91:1167.0 97:786.0 98:10621.0 99:4490.0 100:67427.0 101:13050.0 102:12363.0 103:140095.0 104:14184.0 105:14434.0 106:985.0 109:425.0 111:1873.0 112:1768.0 113:2060.0 114:17369.0 115:21135.0 116:183956.0 117:33418.0 118:14247.0 119:6078.0 120:784.0 125:6198.0 126:2492.0 127:2444.0 128:10059.0 129:22124.0 130:19769.0 131:39679.0 132:82439…	6267	C00152	DCXYFEDJOCDNAF-REOHCLBHSA-N	39176	23094	46710	39485	22851	31017	24723	57144	1206	2722	27265	16506	66092	20891	15753	55639	37699	32070	54819	468464	42143	13657	16663	21184	625	9935	11599	53784	11227	22980	47881	12606	20674	12651	15887	16992	46024	24036	11958	26777	18900	7151
uracil	385816	241	3023	85:7501.0 86:34329.0 87:5443.0 88:5529.0 89:1245.0 90:1710.0 91:2717.0 92:617.0 93:270.0 94:231.0 95:475.0 96:1929.0 97:2207.0 98:3686.0 99:85531.0 100:33488.0 101:12996.0 102:3481.0 103:1997.0 104:1436.0 105:2735.0 106:983.0 107:414.0 108:869.0 109:2764.0 110:7455.0 111:1656.0 112:1145.0 113:21290.0 114:3514.0 115:2496.0 116:1970.0 117:3949.0 118:6193.0 119:1613.0 120:1089.0 121:286.0 122:287.0 …	1174	C00106	ISAKRJDGNUQOIC-UHFFFAOYSA-N	389	178	360	372	300	103889	457	201	4798	3587	366	244	373	425	188	7278	367	221	211	259	232	3584	1082	464	4105	183	386	383	522	239	149	225	169	568	317	445	9334	125	309	294	455	313
arachidonic acid	834339	91	6529	85:397.0 86:104.0 87:64.0 89:105.0 90:43.0 91:4416.0 92:1216.0 93:2782.0 94:1158.0 95:941.0 96:496.0 97:213.0 98:69.0 99:155.0 100:26.0 101:139.0 102:52.0 103:160.0 104:234.0 105:1843.0 106:1764.0 107:979.0 108:197.0 109:348.0 110:119.0 111:47.0 112:6.0 113:53.0 114:46.0 115:358.0 116:598.0 117:2905.0 118:489.0 119:1172.0 120:880.0 121:800.0 122:154.0 123:154.0 124:66.0 125:11.0 128:134.0 129:150…	444899	C00219	YZXBAPSDXZZRGB-DOFZRALJSA-N	650	276	684	213	368	261	326	663	173	358	357	478	313	390	114	339	1001	358	229	2212	676	3422	715	688	91	132	205	320	497	462	587	245	71	350	1071	165	597	829	550	910	889	739
arachidic acid	856421	117	291	85:167.0 89:444.0 90:10.0 92:58.0 93:400.0 94:80.0 95:656.0 98:494.0 99:384.0 100:46.0 102:86.0 105:51.0 107:116.0 110:60.0 111:101.0 113:12.0 115:21.0 116:933.0 117:16860.0 118:1459.0 119:650.0 120:71.0 125:117.0 128:67.0 129:7682.0 130:803.0 132:6486.0 133:1341.0 134:343.0 135:92.0 137:72.0 138:29.0 140:58.0 141:48.0 143:611.0 144:144.0 145:3932.0 146:417.0 157:65.0 159:172.0 160:80.0 161:46.0 …	10467	C06425	VKOBVWXKNCXXDE-UHFFFAOYSA-N	4272	2233	4003	1708	2385	4284	2196	1983	693	7000	2661	3494	1729	2532	2531	1962	2687	1635	2862	2102	14895	17499	3762	3176	571	1270	5033	2372	3008	2607	18699	2540	2450	2673	3267	2541	1975	2042	2996	11646	3421	3414
arabitol	570685	217	17001	85:1293.0 86:336.0 87:2250.0 88:1800.0 89:10668.0 90:944.0 91:389.0 93:11.0 94:91.0 97:229.0 98:214.0 99:1575.0 100:556.0 101:9601.0 102:1764.0 103:111243.0 104:10199.0 105:5343.0 106:115.0 107:87.0 108:59.0 109:95.0 110:79.0 111:829.0 112:123.0 113:2239.0 114:485.0 115:2683.0 116:4353.0 117:51800.0 118:5071.0 119:3906.0 120:387.0 121:197.0 123:19.0 125:110.0 127:622.0 128:411.0 129:46607.0 130:5…	94154	C01904	HEBKCHPVOIAQTA-QWWZWVQMSA-N	4122	3186	1139	263	854	74	257	15485	42	6890	4163	2098	743	136	2172	545	298	4549	2417	259	9310	2099	362	1421	70	2267	1150	770	185	886	8954	351	304	1775	536	2886	1277	7604	541	5718	2884	380
anthranilic acid	473469	120	389054	88:494.0 89:847.0 90:3355.0 91:11029.0 92:76712.0 93:5151.0 94:366.0 95:307.0 96:297.0 97:5287.0 104:835.0 105:888.0 106:813.0 107:559.0 109:241.0 111:1305.0 116:161.0 118:1894.0 119:102639.0 120:103348.0 121:7614.0 122:911.0 123:201.0 130:714.0 131:428.0 132:1470.0 133:5975.0 134:9470.0 135:1655.0 136:1711.0 137:715.0 138:158.0 139:39.0 146:764.0 147:1069.0 148:2449.0 149:1452.0 150:39612.0 151:…	227	C00108	RWZYAGGXGHYGMB-UHFFFAOYSA-N	2714	3230	2688	2265	3627	1992	2663	2546	1076	677	2404	4178	4238	5419	587	235	1769	4569	3981	19163	450	66250	3372	3613	130	1558	6287	241	7247	237	419	3933	1337	2974	3998	2572	1901	3826	3072	386	3296	4227
aniline	310488	150	401918	86:111.0 91:607.0 92:618.0 93:545.0 94:215.0 95:200.0 96:236.0 102:178.0 105:245.0 106:201.0 107:53.0 108:98.0 110:1126.0 119:170.0 120:662.0 121:64.0 122:90.0 123:64.0 132:343.0 133:235.0 134:1555.0 135:289.0 140:47.0 143:229.0 146:179.0 148:445.0 149:222.0 150:10523.0 151:1368.0 152:447.0 153:91.0 154:20.0 156:71.0 158:18.0 165:2361.0 166:287.0 167:137.0 174:14.0 191:99.0 197:29.0 200:620.0 201…	6115	C00292	PAYRUJLWNCNPSJ-UHFFFAOYSA-N	4772	2297	455	1219	2427	3461	2505	3389	1073	1406	4182	2691	3680	3745	1062	148	2168	2930	2210	2930	607	71997	3838	5324	318	2037	7384	644	4575	456	398	3612	2514	2749	4823	2540	2643	3098	3628	674	3269	4346
aminomalonic acid	455754	133	413	86:2942.0 88:141.0 89:112.0 91:83.0 95:21.0 96:52.0 99:117.0 100:1404.0 101:500.0 102:258.0 103:262.0 105:161.0 113:119.0 114:63.0 115:110.0 116:295.0 117:454.0 119:188.0 120:63.0 121:40.0 122:45.0 131:1530.0 132:103.0 133:2100.0 134:376.0 143:19.0 144:92.0 147:5888.0 148:433.0 149:305.0 152:37.0 154:11.0 158:171.0 160:45.0 161:81.0 164:29.0 167:17.0 173:76.0 174:1023.0 175:272.0 176:72.0 178:67.…	100714	C00872	JINBYESILADKFW-UHFFFAOYSA-N	5877	5487	7624	5635	3166	297	4077	1728	696	1204	3337	1722	2736	6347	3671	11322	4156	2083	16278	2956	17728	3842	3229	5128	954	592	1204	9182	4788	2958	22410	2014	1781	3543	1059	3640	2907	4057	2450	8282	5184	1736
alpha-ketoglutarate	507392	198	294	85:208.0 87:154.0 89:4657.0 90:84.0 91:201.0 94:49.0 98:155.0 99:133.0 101:112.0 102:113.0 103:234.0 110:90.0 112:1654.0 113:180.0 114:75.0 115:296.0 118:19.0 125:56.0 126:615.0 128:246.0 129:323.0 131:331.0 133:422.0 135:87.0 142:51.0 143:95.0 144:23.0 145:67.0 147:7768.0 148:1161.0 149:693.0 152:14.0 154:243.0 155:35.0 156:3139.0 157:398.0 158:205.0 159:36.0 160:14.0 161:16.0 163:100.0 170:1125…	51	C00026	KPGXRSRHYNQIFN-UHFFFAOYSA-N	1643	2883	2499	2974	3115	268	3683	734	111	504	116	3109	823	3186	1905	586	2745	2155	2598	909	125	6102	3373	29	121	27	4649	1099	3082	2119	1501	102	3112	3076	114	2874	2412	66	3795	2238	2987	3919
alpha-aminoadipic acid	571057	260	17973	85:1555.0 86:2633.0 87:846.0 88:680.0 89:284.0 90:386.0 92:329.0 94:164.0 95:2.0 96:908.0 98:4190.0 99:1189.0 100:13430.0 101:1626.0 102:1520.0 103:3607.0 104:385.0 105:2.0 107:7.0 108:1334.0 109:203.0 110:74.0 112:723.0 114:1527.0 115:7109.0 116:3722.0 117:7399.0 118:1068.0 119:192.0 120:191.0 124:222.0 126:23.0 128:18099.0 129:16012.0 130:3295.0 131:5367.0 132:1481.0 133:4474.0 134:744.0 135:24…	92136	C00956	OYIFNHCXNCRBQI-BYPYZUCNSA-N	115	106	36	39	60	75	241	341	185	195	202	60	67	226	41	42	156	69	87	162	152	1485	679	98	39	15	116	309	92	53	187	260	111	114	32	69	1031	446	103	145	86	98
alloxanoic acid	584472	331	5488	85:90.0 86:216.0 88:12.0 90:29.0 91:60.0 92:647.0 93:31.0 98:94.0 99:71.0 100:928.0 101:142.0 103:181.0 105:46.0 106:30.0 107:34.0 110:73.0 114:97.0 115:268.0 116:505.0 117:248.0 118:33.0 120:196.0 128:88.0 130:65.0 131:771.0 132:188.0 133:599.0 134:186.0 136:10.0 140:42.0 141:51.0 142:42.0 143:25.0 144:271.0 145:19.0 147:2447.0 148:355.0 149:217.0 150:54.0 152:12.0 153:35.0 154:1.0 156:107.0 157…	94146	NA	BXTYRIKKNHXERN-UHFFFAOYSA-N	67	26	99	49	53	49	87	49	9	85	204	27	70	27	190	35	69	65	68	59	497	2777	24	92	25	22	83	48	37	77	78	35	81	52	46	55	56	31	23	385	26	88
allantoic acid	726050	259	117021	85:9202.0 86:13527.0 87:6721.0 88:2646.0 89:3219.0 90:881.0 91:267.0 92:306.0 93:763.0 94:240.0 95:279.0 96:330.0 97:473.0 98:1578.0 99:17000.0 100:119531.0 101:43572.0 102:14466.0 103:2967.0 104:591.0 105:379.0 106:147.0 107:115.0 108:53.0 109:92.0 110:262.0 111:598.0 112:367.0 113:1495.0 114:2528.0 115:12227.0 116:26372.0 117:15426.0 118:2713.0 119:1020.0 120:394.0 121:150.0 124:100.0 125:271.0…	203	C00499	NUCLJNSWZCHRKL-UHFFFAOYSA-N	100	79	97	141	461	57	120	1008	14	76	105	67	59	32	24	630	89	87	15	53	92	484	107	31	28	61	104	189	138	130	1144	87	73	259	472	90	156	70	44	241	143	223
undecanoic acid	500757	117	412761	85:372.0 86:233.0 88:169.0 89:122.0 95:849.0 97:287.0 98:344.0 99:280.0 100:99.0 101:210.0 103:141.0 104:64.0 105:474.0 106:151.0 109:67.0 110:89.0 111:131.0 112:116.0 113:144.0 114:86.0 115:65.0 116:871.0 117:10274.0 118:911.0 119:337.0 120:104.0 122:46.0 124:31.0 125:83.0 127:81.0 129:4716.0 130:385.0 131:2112.0 132:2812.0 133:359.0 134:127.0 142:57.0 143:340.0 145:1125.0 146:176.0 147:206.0 15…	8180	C17715	ZDPHROOEEOARMN-UHFFFAOYSA-N	2675	2171	1397	1138	2843	1617	1534	2644	1228	958	3434	3216	4323	4956	1586	1246	3041	2579	2456	2081	3819	46846	1889	3609	526	1636	5113	1177	5857	844	1283	3422	2730	1849	3883	2470	3436	4207	2906	1514	3824	3554
alanine-alanine	522546	116	84119	85:1571.0 86:1791.0 87:1892.0 88:597.0 89:299.0 95:10.0 97:488.0 98:97.0 99:267.0 100:3094.0 101:1284.0 102:1277.0 103:1716.0 104:302.0 105:510.0 108:53.0 110:263.0 112:207.0 113:220.0 114:776.0 115:651.0 116:37705.0 117:5721.0 118:3529.0 119:241.0 120:197.0 125:76.0 127:526.0 128:398.0 129:613.0 130:922.0 131:3033.0 132:917.0 133:608.0 134:137.0 139:44.0 140:598.0 142:82.0 143:282.0 144:545.0 14…	5484352	C00993	DEFJQIDDEAULHB-IMJSIDKUSA-N	48093	9164	32071	37888	5505	1887	16592	80969	3550	660	42993	20616	47834	22663	30538	59887	25180	30748	24039	10986	18750	4681	27689	28138	6620	7582	7892	75193	19682	21479	26566	14103	13249	24192	53075	25270	66467	35777	23668	20226	24022	15257
alanine	244189	116	2	85:3158.0 86:13644.0 87:4068.0 88:3439.0 89:983.0 90:196.0 91:253.0 93:372.0 94:6680.0 95:665.0 97:207.0 98:1020.0 99:805.0 100:24444.0 101:7141.0 102:7827.0 103:18348.0 104:1762.0 105:2019.0 107:860.0 110:602.0 112:751.0 113:917.0 114:4190.0 115:4871.0 116:395401.0 117:48488.0 118:16494.0 119:2692.0 120:172.0 127:1339.0 128:5915.0 129:862.0 130:2771.0 131:6829.0 132:2965.0 133:10359.0 134:1720.0…	5950	C00041	QNAYBMKLOCPYGJ-REOHCLBHSA-N	377040	155632	212346	216471	195598	126232	146946	261889	456879	41397	167684	72617	430446	159476	94292	563353	162880	189831	333667	66250	606277	381358	181929	121362	328050	26508	89915	360669	45261	117919	377940	60839	114382	131933	160099	75204	161011	106450	68913	132148	139663	52755
adrenaline	678907	116	108124	85:42.0 86:186.0 87:87.0 88:29.0 89:54.0 91:74.0 97:48.0 100:92.0 101:72.0 102:64.0 103:84.0 104:41.0 105:34.0 111:26.0 112:25.0 115:80.0 116:17223.0 117:1856.0 118:562.0 119:88.0 124:29.0 128:23.0 131:161.0 133:181.0 135:31.0 139:20.0 143:26.0 147:937.0 148:147.0 149:126.0 152:28.0 161:38.0 163:43.0 174:31.0 179:160.0 188:43.0 191:46.0 192:32.0 193:132.0 198:22.0 201:32.0 205:28.0 206:16.0 207:5…	NA	NA	UCTWMZQNUQWSLP-VIFPVBQESA-N	8554	4256	5246	3545	1566	1177	7198	39747	2821	690	4806	4552	6643	2617	10360	73904	5023	4174	5641	2366	9428	5521	9508	5902	3604	2662	6403	52624	7833	5915	16811	2044	5222	8997	18502	7002	11732	11845	5796	5694	7285	5415
adipic acid	474435	111	125	85:2037.0 86:2852.0 87:703.0 88:641.0 89:904.0 90:27.0 91:64.0 92:167.0 93:122.0 94:58.0 95:60.0 96:79.0 97:441.0 99:4029.0 100:405.0 101:502.0 102:524.0 105:259.0 107:59.0 108:26.0 109:187.0 110:362.0 111:58622.0 112:3744.0 113:1086.0 114:171.0 115:1351.0 116:2824.0 117:11244.0 118:1055.0 119:703.0 120:50.0 123:10.0 124:19.0 125:208.0 126:57.0 128:229.0 129:9390.0 130:2687.0 131:1989.0 132:910.0…	196	C06104	WNLRTRBMVRJNCN-UHFFFAOYSA-N	11755	2443	9145	4516	2680	1422	4399	3113	2326	12772	11135	2873	3125	3969	7184	1877	5483	4898	9882	15404	11870	22342	4410	3637	891	1931	5327	2954	2919	4345	12980	2462	1938	3080	2804	6044	2367	1687	2664	11567	8203	3600
adenosine-5-monophosphate	1038688	315	1726	89:44.0 90:17.0 95:28.0 99:134.0 100:1.0 101:125.0 103:17.0 109:23.0 111:98.0 113:1.0 114:17.0 115:10.0 121:48.0 125:109.0 129:374.0 133:166.0 137:3.0 140:48.0 141:68.0 142:69.0 143:116.0 147:698.0 151:31.0 153:46.0 156:6.0 157:17.0 158:16.0 162:7.0 164:3.0 165:144.0 169:2803.0 170:341.0 171:190.0 178:12.0 181:16.0 184:73.0 189:15.0 192:650.0 193:195.0 195:98.0 197:2.0 206:112.0 207:185.0 208:286…	6083	C00020	UDMBCSSLTHHNCD-KQYNXXCUSA-N	102	75	677	70	26	41	119	277	36	115	147	130	119	101	1	406	99	53	43	78	107	1291	22	78	13	24	39	248	210	78	83	56	61	43	383	200	372	33	88	179	260	61
adenine	645853	264	378316	85:643.0 100:552.0 137:156.0 138:264.0 139:151.0 140:48.0 152:160.0 158:74.0 159:73.0 166:187.0 167:40.0 176:217.0 187:44.0 191:90.0 192:1267.0 201:48.0 213:93.0 215:51.0 222:72.0 223:112.0 226:22.0 238:93.0 248:22.0 257:37.0 264:3355.0 265:321.0 266:368.0 271:68.0 279:1029.0 292:31.0 301:79.0 327:81.0 339:28.0 400:38.0 439:20.0	190	C00147	GFFGJBXGBJISGV-UHFFFAOYSA-N	311	286	531	98	1758	3385	199	1465	1555	797	282	1803	131	360	85	271	85	195	189	9291	518	1065	403	506	235	52532	238	541	679	294	232	652	194	360	1731	438	1318	810	528	369	853	267
aconitic acid	584528	229	17684	85:2648.0 86:266.0 88:435.0 89:1192.0 90:14.0 92:1.0 93:2087.0 94:228.0 95:4159.0 96:3281.0 97:12518.0 98:2803.0 99:2545.0 100:300.0 101:937.0 102:847.0 103:1973.0 104:282.0 105:827.0 107:424.0 108:480.0 109:543.0 110:1689.0 111:2272.0 112:1626.0 113:1605.0 114:241.0 115:2439.0 116:1010.0 117:6100.0 118:741.0 119:2547.0 120:254.0 121:688.0 122:49.0 123:977.0 124:261.0 125:773.0 126:530.0 127:804.…	643757	C00417	GTZCVFVGUGFEME-IWQZZHSRSA-N	787	32	40	43	54	23	1131	330	1197	1411	1555	1372	42	44	474	151	1850	91	1056	258	253	1808	1229	782	1434	545	30	203	1033	103	19	44	62	56	108	615	61	488	23	665	787	59
acetoacetate	506250	247	483127	85:1271.0 86:142.0 87:274.0 88:134.0 89:3724.0 90:466.0 91:1179.0 94:299.0 95:201.0 98:1421.0 99:1185.0 100:1435.0 101:461.0 103:1283.0 106:199.0 108:240.0 112:186.0 113:614.0 114:457.0 115:6408.0 116:717.0 117:1630.0 118:244.0 119:553.0 122:308.0 123:577.0 124:185.0 131:1461.0 132:524.0 133:1948.0 134:245.0 145:82.0 147:5149.0 148:1385.0 149:539.0 150:117.0 151:117.0 154:1584.0 156:363.0 158:197…	6971017	C00164	WDJHALXBUFZDSR-UHFFFAOYSA-M	1432	2970	4173	2843	1368	992	3918	7989	1316	575	2638	3359	842	3211	2024	1757	2304	2113	2562	542	2035	710	3313	2038	2534	1124	7283	2596	3197	2774	2871	4150	2872	2893	1460	1803	2268	6166	3940	6529	2927	3917
acetaminophen	540006	206	135615	85:60622.0 86:56123.0 87:23307.0 88:13299.0 89:93060.0 90:103594.0 91:411005.0 92:54790.0 93:67496.0 94:19245.0 95:82383.0 96:45671.0 97:26750.0 98:10537.0 99:19068.0 100:36795.0 101:9990.0 102:23109.0 103:42908.0 104:41387.0 105:191254.0 106:57093.0 107:55740.0 108:13928.0 109:45182.0 110:20945.0 111:25027.0 112:9423.0 113:4843.0 114:256427.0 115:154677.0 116:1180424.0 117:182866.0 118:76390.0 1…	1983	C06804	RZVAJINKPMORJF-UHFFFAOYSA-N	152	94	10492	158	134	1399	127	36	893	1862	263	96	352	204	32	850	417	71	4810	288	677	1711	208	592	1214	9053	119	701	311	848	546	3292	468	76	199	6056	1784	1297	582	734	129	472
5-aminovaleric acid	536657	174	1698	85:189.0 86:2159.0 87:251.0 97:75.0 98:42.0 99:58.0 100:1189.0 101:180.0 102:422.0 107:116.0 109:25.0 112:223.0 114:52.0 115:46.0 116:194.0 117:280.0 123:29.0 125:1.0 126:134.0 128:21.0 129:828.0 130:249.0 131:289.0 132:190.0 133:45.0 135:16.0 146:99.0 148:253.0 152:19.0 154:184.0 156:230.0 157:40.0 158:71.0 160:40.0 170:64.0 172:165.0 174:8981.0 175:1547.0 176:642.0 177:54.0 186:31.0 188:42.0 19…	138	C00431	JJMDCOVWQOJGCB-UHFFFAOYSA-N	212671	62435	241350	40896	14059	1935008	3668	164617	631017	2188665	231118	1372	45434	115160	12920	253601	218069	23210	150071	115350	446853	25732	147060	673923	1253953	109358	57768	686892	439089	1102094	461079	2729	492859	57149	67348	505637	2326	1532886	578660	766832	251104	664169
UDP-glucuronic acid	587601	217	7831	87:154.0 89:34.0 96:10.0 97:71.0 98:2.0 99:102.0 101:913.0 103:713.0 111:84.0 113:761.0 114:53.0 115:189.0 116:678.0 117:1036.0 118:23.0 120:1.0 124:3.0 128:50.0 129:1720.0 130:197.0 131:702.0 132:269.0 133:1146.0 134:40.0 135:54.0 141:21.0 142:1.0 143:1068.0 144:123.0 145:349.0 146:24.0 147:2345.0 148:317.0 149:145.0 157:154.0 159:13.0 169:322.0 171:136.0 175:127.0 185:29.0 187:46.0 188:4.0 189:…	17473	C00167	HDYANYHVCAPMJV-LXQIFKJMSA-N	876	2747	538	92	330	1300	82	11832	2183	1286	824	1443	288	526	309	484	849	2997	575	1255	330	1485	228	592	2646	777	933	761	306	608	845	411	902	1111	67	715	323	3440	283	1292	987	481
4-hydroxyphenylacetic acid	542795	179	31555	85:74.0 89:848.0 90:484.0 91:340.0 93:30.0 95:3.0 97:50.0 98:40.0 101:1.0 102:542.0 104:207.0 105:301.0 107:207.0 109:9.0 112:6.0 113:36.0 114:37.0 116:22.0 117:97.0 119:14.0 121:91.0 123:17.0 130:32.0 133:307.0 134:89.0 135:516.0 136:71.0 137:25.0 142:12.0 145:27.0 147:753.0 149:559.0 150:125.0 151:12.0 153:1.0 161:273.0 162:35.0 163:909.0 164:2215.0 165:409.0 166:53.0 169:9.0 171:18.0 172:6.0 1…	127	C00642	XQXPVVBIMDBYFF-UHFFFAOYSA-N	5289	557	2380	686	298	250030	280	658	33820	955	736	271	1095	992	210	842	1025	441	681	580	1094	6393	943	584	18803	315	4361	11538	4156	5487	5745	438	2784	553	846	2464	563	11690	5492	1088	6736	5787
4-hydroxybutyric acid	325027	233	85123	85:1473.0 86:1030.0 88:1141.0 90:78.0 97:88.0 99:1509.0 100:534.0 101:1470.0 102:152.0 103:1274.0 104:135.0 105:287.0 109:555.0 110:127.0 111:131.0 113:83.0 115:915.0 116:653.0 117:10011.0 118:922.0 119:717.0 129:821.0 130:174.0 131:930.0 132:466.0 133:1873.0 134:148.0 143:2878.0 144:298.0 147:42121.0 148:6583.0 149:3200.0 150:406.0 151:85.0 157:102.0 187:41.0 192:99.0 204:836.0 205:197.0 222:17.…	10413	C00989	SJZRECIVHVDYJC-UHFFFAOYSA-N	269	124	216	171	192	2309	143	287	1107	2456	179	205	223	146	82	173	243	133	166	159	327	1679	139	359	1293	249	493	432	435	681	541	88	116	314	353	420	577	1427	537	641	274	170
4-hydroxybenzoate	537925	223	34016	85:234.0 86:343.0 87:138.0 88:10.0 89:445.0 90:153.0 91:1213.0 92:426.0 94:40.0 95:138.0 97:24.0 99:110.0 100:926.0 102:103.0 103:924.0 104:382.0 105:205.0 107:273.0 108:181.0 109:237.0 110:52.0 111:54.0 112:151.0 113:137.0 114:118.0 115:619.0 116:25.0 117:1204.0 118:246.0 119:2.0 120:165.0 121:272.0 122:78.0 126:804.0 128:1.0 129:116.0 130:67.0 131:85.0 132:195.0 133:25.0 134:349.0 135:418.0 136…	135	C00156	FJKROLUGYXJWQN-UHFFFAOYSA-N	1273	1532	2172	1014	1461	1191	1405	1604	879	3233	988	838	1332	2168	559	6463	1185	1039	914	1260	4978	9944	1947	1713	4625	651	1748	3377	2241	2357	1109	1329	1086	1485	1719	1656	1653	2629	1704	1735	1635	1570
4-aminobutyric acid	488730	304	1842	85:2931.0 86:36127.0 88:1868.0 89:824.0 90:367.0 91:21.0 92:27.0 93:383.0 94:61.0 95:474.0 96:289.0 97:896.0 98:1926.0 99:2673.0 100:23284.0 101:4921.0 102:4701.0 103:1487.0 104:675.0 105:715.0 106:24.0 107:184.0 108:203.0 109:406.0 110:716.0 111:335.0 112:2089.0 113:1884.0 114:3527.0 115:3212.0 116:3300.0 117:5040.0 118:1020.0 119:1376.0 120:195.0 121:54.0 122:39.0 123:55.0 124:233.0 125:201.0 1…	119	C00334	BTCSSZJGUNDROE-UHFFFAOYSA-N	243	160	324	115	264	194	105	1176	526	624	252	112	104	156	66	531	261	339	224	136630	214	2551	154	308	189	344	538	442	333	519	1268	134	277	609	307	500	520	831	311	411	233	181
3-phenyllactic acid	516011	193	113643	90:151.0 91:4047.0 92:276.0 93:36.0 101:283.0 103:861.0 104:675.0 105:348.0 115:199.0 117:554.0 118:76.0 119:236.0 120:23.0 121:151.0 123:19.0 131:1334.0 132:204.0 133:1618.0 134:213.0 135:228.0 137:22.0 144:30.0 147:9562.0 148:1737.0 149:951.0 150:54.0 161:262.0 163:188.0 164:41.0 169:74.0 175:49.0 176:17.0 177:84.0 178:39.0 190:53.0 191:160.0 192:127.0 193:7922.0 194:979.0 195:193.0 205:277.0 2…	3848	NA	VOXXWSYKYCBWHO-UHFFFAOYSA-N	524	428	443	160	1114	1343	288	1318	2252	3053	198	150	287	208	199	704	213	1993	158	250	1025	1937	584	339	3742	655	2298	479	365	612	791	341	219	499	562	498	576	860	389	1169	324	466
3-hydroxybutyric acid	278832	191	377521	85:1471.0 88:9036.0 89:1711.0 92:125.0 99:633.0 102:1109.0 105:612.0 109:829.0 110:164.0 115:8341.0 116:1615.0 117:42708.0 118:2978.0 119:1658.0 120:470.0 133:7391.0 134:2373.0 136:99.0 139:74.0 143:5871.0 148:19137.0 151:373.0 158:677.0 161:176.0 178:223.0 189:798.0 190:439.0 191:10676.0 204:1458.0 211:94.0 218:799.0 233:8226.0 234:1318.0 237:95.0 267:93.0 269:109.0 271:72.0 275:173.0 284:377.0 …	441	NA	WHBMMWSBFZVSSR-UHFFFAOYSA-N	7298	6876	3924	10486	11644	39862	6894	6854	1112	5131	5258	5589	1267	21788	5444	1691	1601	5609	7081	5443	7905	19985	1774	5132	765	4427	8059	4315	9735	15479	6448	11528	10655	7792	7054	7691	10015	5327	9538	7712	9973	12309
3-Aminopiperidine-2,6-dione	525893	156	215853	85:6557.0 86:3382.0 92:43.0 94:225.0 95:211.0 97:365.0 98:2675.0 99:2953.0 100:7113.0 101:3220.0 106:82.0 108:195.0 110:581.0 111:400.0 112:4029.0 113:2102.0 114:2003.0 115:1921.0 116:17844.0 117:3573.0 118:1437.0 119:557.0 121:1648.0 122:20.0 123:33.0 124:139.0 126:467.0 127:579.0 128:1787.0 129:3959.0 130:2661.0 132:634.0 133:3611.0 134:400.0 135:376.0 138:92.0 139:170.0 140:7311.0 141:2540.0 1…	134508	NA	NPWMTBZSRRLQNJ-UHFFFAOYSA-N	27125	20066	63950	10545	15974	2107	23327	96341	4295	1725	26947	51434	23806	22623	16227	95639	12879	20324	17262	11757	36670	10590	36885	52645	3128	14525	25196	65802	79195	116589	71614	57933	19960	56154	74943	95406	131214	62059	69728	130354	104077	41173
3-aminoisobutyric acid	455267	248	68084	86:338518.0 87:46881.0 88:16592.0 99:1719.0 100:184623.0 101:23299.0 102:35160.0 103:16116.0 104:4899.0 113:5017.0 114:8548.0 115:3909.0 116:23405.0 117:18916.0 118:5795.0 119:6263.0 120:431.0 122:605.0 130:36886.0 131:26230.0 132:14131.0 133:54171.0 134:10324.0 135:989.0 136:144.0 144:5214.0 146:15280.0 147:92433.0 148:14500.0 149:6149.0 150:1268.0 157:1090.0 158:5311.0 160:11439.0 162:1053.0 17…	64956	C05145	QCHPKSFMDHPSNR-UHFFFAOYSA-N	5654	1214	7885	3256	835	2014	2519	4925	9289	2761	5412	1750	4335	2174	1911	3067	4798	3421	3987	3852	5190	13495	2215	4965	1576	592	4087	4488	4067	5586	2535	2362	5352	3194	3968	4350	5946	5113	2486	5681	4697	2154
3-(4-hydroxyphenyl)propionic acid	598147	179	110341	85:576.0 87:354.0 88:431.0 89:1639.0 90:679.0 91:2659.0 92:227.0 93:254.0 95:404.0 97:47.0 99:124.0 101:578.0 102:306.0 104:649.0 105:1003.0 107:471.0 110:63.0 115:641.0 116:1512.0 117:868.0 118:186.0 119:494.0 120:81.0 121:377.0 123:164.0 124:62.0 127:41.0 131:1081.0 133:818.0 134:134.0 135:1445.0 136:155.0 137:195.0 140:1363.0 141:53.0 145:234.0 147:1204.0 148:168.0 149:1752.0 150:374.0 151:130…	10394	C01744	NMHMNPHRMNGLLB-UHFFFAOYSA-N	1777	1479	1601	2497	704	746077	1146	1718	124484	4515	3930	996	1994	4878	2835	1976	4144	3151	3128	2360	9430	7135	4126	16828	13260	2437	3945	18564	9183	3255	1757	4057	7550	4076	4558	4899	3433	16676	9871	2922	5956	5865
2-picolinic acid	381532	180	389051	86:1588.0 89:896.0 90:862.0 91:2690.0 92:11318.0 93:47849.0 94:9518.0 95:7006.0 97:2828.0 98:4678.0 99:2164.0 100:1232.0 104:1893.0 105:1287.0 106:88612.0 107:16043.0 108:16176.0 109:14782.0 110:5927.0 117:554.0 118:578.0 119:716.0 120:11516.0 121:2595.0 122:19965.0 123:3095.0 124:1799.0 125:683.0 128:408.0 132:949.0 133:534.0 134:3032.0 135:1736.0 136:373174.0 137:50656.0 138:16721.0 139:1071.0 …	1018	C10164	SIOXPEMLGUPBBT-UHFFFAOYSA-N	115	267	2103	953	627	28	931	470	170	212	216	334	845	63	385	961	705	422	111	1117	471	1582	1535	237	358	66	508	1104	583	2008	408	340	642	1850	23	532	1073	359	434	318	1254	61
tyrosine	671252	218	16	85:101.0 86:1059.0 87:458.0 89:659.0 90:823.0 91:1849.0 92:215.0 93:210.0 94:46.0 95:258.0 97:226.0 100:19804.0 101:2641.0 102:1366.0 103:1633.0 104:401.0 105:1066.0 107:424.0 113:79.0 115:546.0 116:116.0 117:900.0 118:715.0 119:703.0 120:181.0 121:365.0 123:63.0 124:32.0 125:60.0 128:317.0 129:136.0 130:2787.0 131:1381.0 132:2378.0 133:2406.0 135:1073.0 136:172.0 137:139.0 138:33.0 143:94.0 144:…	6057	C00082	OUYCCCASQSFEME-QMMMGPOBSA-N	252409	148492	169094	127106	153645	65685	110560	182530	79242	23076	102182	70828	260558	179456	90390	515193	124976	139292	226083	40026	249426	10105	168726	90269	52852	229703	86737	275321	88204	169350	218757	85827	67368	134682	167684	75299	107247	115501	62130	173688	147819	65914
2-ketoisocaproic acid	310761	89	208	85:129.0 86:213.0 88:136.0 89:5113.0 90:387.0 91:282.0 98:690.0 99:3574.0 100:584.0 101:86.0 103:142.0 104:34.0 105:37.0 110:2780.0 111:140.0 113:196.0 114:693.0 115:2338.0 116:377.0 117:158.0 118:61.0 119:177.0 123:21.0 126:192.0 128:49.0 134:174.0 135:32.0 140:183.0 143:201.0 150:40.0 151:21.0 153:18.0 154:48.0 156:80.0 157:32.0 158:269.0 159:57.0 162:23.0 167:25.0 172:42.0 173:31.0 174:195.0 1…	70	C00233	BKAJNAXTPSGJCU-UHFFFAOYSA-N	2003	1801	6281	4146	1938	1351	2951	2805	2246	1031	3764	454	2141	2469	3118	1502	7576	4984	3919	568	2018	11042	2234	1801	1040	984	3784	2599	1036	2684	1901	2850	7659	2410	2249	796	4736	2331	2719	2372	2638	3285
2-hydroxyvaleric acid	309587	131	25922	85:783.0 86:12.0 89:96.0 95:343.0 99:185.0 101:10.0 110:16.0 113:33.0 115:380.0 116:57.0 117:78.0 127:85.0 130:28.0 131:2537.0 132:259.0 133:199.0 147:2527.0 148:299.0 149:168.0 189:23.0 200:55.0 204:42.0 205:87.0 247:159.0	98009	NA	JRHWHSJDIILJAT-UHFFFAOYSA-N	8026	179	583	33	127	716	110	244	13043	5901	11395	3614	190	310	4158	294	107	295	9634	437	6885	3293	235	7663	17141	3478	327	306	7386	455	1334	129	199	218	296	6081	964	124	168	5847	8740	402
2-hydroxyisovaleric acid	280835	145	170069	87:587.0 89:557.0 91:409.0 96:190.0 98:189.0 99:1642.0 101:1126.0 103:1385.0 104:607.0 105:630.0 106:109.0 109:118.0 112:182.0 113:479.0 115:2063.0 118:1242.0 119:483.0 120:140.0 123:36.0 124:13.0 126:256.0 128:210.0 129:1513.0 131:3446.0 132:418.0 133:6444.0 136:76.0 139:32.0 141:44.0 143:692.0 144:1141.0 145:57367.0 146:9593.0 147:35591.0 148:7582.0 149:4899.0 150:445.0 151:226.0 152:53.0 153:7…	99823	NA	NGEWQZIDQIYUNV-UHFFFAOYSA-N	6625	3670	6530	2142	5316	30615	2817	6902	15835	41730	6414	2278	2583	4735	1585	1452	4336	5426	3473	12773	5127	63377	3390	9709	8445	2865	13942	1735	5053	3476	2900	3428	3503	2248	7560	3756	3621	7571	5272	7449	4131	8306
2-hydroxyisocaproic acid	325346	159	85104	86:155.0 90:108.0 91:492.0 92:61.0 94:74.0 95:94.0 96:100.0 97:327.0 98:68.0 100:363.0 102:391.0 103:13609.0 104:1068.0 105:672.0 106:74.0 108:30.0 111:182.0 113:89.0 115:965.0 117:1875.0 118:177.0 119:207.0 120:71.0 121:64.0 122:44.0 123:35.0 125:19.0 127:303.0 128:19.0 130:292.0 131:1468.0 132:130.0 133:4379.0 134:466.0 135:439.0 144:371.0 149:1005.0 151:150.0 152:41.0 153:15.0 154:29.0 155:34.…	NA	NA	LVRFTAZAXQPQHI-UHFFFAOYSA-N	2110	254	59	175	736	10771	1468	4928	14273	30196	7106	189	2944	225	475	403	3080	482	99	2123	1051	3358	391	1064	17791	448	18544	238	491	6212	515	482	474	3802	910	1033	8016	911	482	2987	183	251
2-hydroxyglutaric acid	508940	247	64653	85:49170.0 94:4316.0 95:8610.0 96:411.0 99:3425.0 101:2531.0 107:138.0 108:287.0 109:460.0 112:3773.0 116:10630.0 117:5990.0 129:189957.0 130:27268.0 131:17646.0 133:14331.0 134:3025.0 135:3017.0 143:753.0 145:236.0 147:66751.0 148:9317.0 149:28512.0 150:3531.0 151:2259.0 157:51462.0 159:7840.0 161:1150.0 162:214.0 163:4874.0 165:462.0 169:1849.0 170:49.0 185:1987.0 186:1991.0 190:250.0 192:795.0…	43	C02630	HWXBTNAVRSUOJR-UHFFFAOYSA-N	1432	2970	3733	2843	2384	992	3918	7092	1154	575	2638	3359	842	3211	2024	1558	2304	2113	2562	542	1532	710	3313	2038	1851	671	6314	2300	3197	2774	2399	4150	2872	3334	1460	3190	2268	5338	2149	4630	2927	3917
2-hydroxybutanoic acid	258161	131	40	86:245.0 87:1207.0 89:112.0 95:545.0 97:102.0 99:553.0 101:976.0 103:517.0 104:78.0 112:23.0 113:68.0 114:20.0 115:1186.0 116:223.0 117:711.0 125:24.0 129:273.0 131:25648.0 132:2895.0 133:3706.0 134:1175.0 137:61.0 138:29.0 139:26.0 143:727.0 144:93.0 145:26.0 147:22332.0 148:3774.0 149:2177.0 150:118.0 151:24.0 169:35.0 175:94.0 184:455.0 189:64.0 190:978.0 191:270.0 192:77.0 195:16.0 205:1662.0…	440864	C05984	AFENDNXGAFYKQO-VKHMYHEASA-N	64013	2571	3761	2671	2665	1967	1648	4719	2228	49905	4813	2219	4786	3913	48871	3563	6466	3914	114513	1351	1282	1046216	3823	4021	1002	2745	8832	3938	3348	3567	41784	2840	3590	7482	6504	72230	7107	8495	2649	68591	105770	3333
2-deoxytetronic acid	390517	117	4544	85:419.0 87:169.0 88:9.0 95:14.0 99:220.0 100:305.0 101:327.0 102:2888.0 103:526.0 104:147.0 108:46.0 110:120.0 111:15.0 113:79.0 115:450.0 116:85.0 117:6416.0 118:804.0 119:462.0 120:11.0 129:659.0 130:1369.0 131:1144.0 132:137.0 133:1986.0 134:3.0 135:116.0 136:11.0 140:17.0 143:144.0 144:4.0 147:3885.0 148:800.0 149:1025.0 150:109.0 151:56.0 152:17.0 153:775.0 154:23.0 155:13.0 157:37.0 159:3.…	192742	NA	UFYGCFHQAXXBCF-UHFFFAOYSA-N	18178	278	327	211	391	10353	375	505	3091	1932	10905	3250	481	268	1865	1241	274	321	23426	82	31884	4617	523	7062	158	1666	767	689	4554	1024	21251	370	429	809	623	3323	1642	203	444	7142	5784	597
2-aminophenol	438445	150	124439	90:40.0 91:610.0 92:264.0 102:330.0 103:101.0 105:91.0 106:500.0 107:111.0 118:53.0 120:128.0 121:114.0 131:155.0 132:81.0 134:79.0 135:2899.0 136:412.0 137:172.0 146:31.0 148:117.0 149:172.0 150:5118.0 151:615.0 152:196.0 162:37.0 163:28.0 164:126.0 165:1107.0 166:269.0 167:47.0 176:23.0 178:153.0 179:62.0 180:150.0 181:99.0 194:63.0 222:111.0 223:30.0 237:13.0 238:764.0 239:206.0 240:99.0 252:3…	5801	NA	CDAWCLOXVUBKRW-UHFFFAOYSA-N	211	784	175	184	923	596	535	863	166	317	490	961	1073	1233	38	33	304	514	238	2043	242	23149	807	1044	221	471	1801	114	1314	349	86	1280	365	565	1082	128	614	804	866	130	109	1273
2-aminobutyric acid	288133	130	46153	98:431.0 103:361.0 127:88.0 128:210.0 130:18385.0 131:1890.0 142:364.0 218:235.0 219:19.0 232:139.0 233:14.0 242:5.0 281:20.0 342:4.0 370:1.0 378:12.0 415:3.0 484:3.0 497:12.0	6657	C02721	QWCKQJZIFLGMSD-UHFFFAOYSA-N	2258	4577	12861	8784	3245	27430	6478	2364	72334	8043	2427	2280	2603	4528	677	1947	18197	3168	1493	1726	2846	73159	3265	10217	140533	1993	9774	3399	4390	6150	830	3549	15813	2929	6983	1501	3953	3312	4369	2482	2105	8890
2,5-dihydroxypyrazine	397526	241	2254	85:168.0 86:172.0 87:115.0 93:14.0 97:710.0 98:27.0 100:66.0 108:4.0 109:15.0 111:179.0 113:419.0 114:172.0 115:562.0 127:101.0 128:126.0 129:169.0 130:13.0 140:38.0 144:10.0 145:499.0 146:11.0 167:155.0 168:17.0 172:5.0 174:1.0 177:4.0 182:157.0 183:31.0 197:1.0 211:11.0 213:6.0 215:3.0 241:1811.0 242:397.0 243:132.0 255:138.0 256:387.0 257:73.0 258:12.0 302:5.0 311:2.0 328:1.0 337:1.0 395:8.0 4…	23368901	NA	USHRADXTTYICIJ-UHFFFAOYSA-N	2381	773	2124	903	508	117156	1307	3939	224	346	2688	1322	1341	1264	1267	5423	1009	1087	1661	366	2074	7716	1139	2790	202	370	755	3767	2752	2706	3890	1703	853	1639	4434	2681	3113	2471	2049	3263	3064	1487
tryptophan	780482	202	14	86:650.0 87:425.0 89:261.0 100:3562.0 101:1584.0 102:1611.0 103:773.0 104:190.0 113:59.0 114:89.0 115:489.0 118:184.0 119:183.0 127:218.0 130:2243.0 131:264.0 132:923.0 133:652.0 144:250.0 145:420.0 146:217.0 147:2097.0 148:245.0 149:212.0 154:44.0 156:266.0 157:161.0 158:212.0 159:339.0 160:439.0 161:112.0 162:7.0 170:343.0 171:149.0 172:244.0 173:187.0 174:182.0 175:114.0 177:48.0 182:53.0 183:…	6305	C00078	QIVBCDIJIAJPQS-VIFPVBQESA-N	30070	13250	11191	11801	12184	20497	9699	26703	38725	2783	10105	6227	25451	12602	4689	85120	8893	10277	19857	3151	26665	2583	4751	12400	8367	1896	3526	39164	6859	6925	20617	4205	5079	3484	23026	4169	12574	10739	4491	5087	7878	4938
2,4-diaminobutyric acid	570766	174	104406	86:4905.0 87:90.0 88:301.0 91:62.0 94:20.0 98:160.0 99:142.0 100:4281.0 101:897.0 102:1077.0 103:277.0 112:246.0 113:93.0 114:435.0 115:672.0 116:612.0 118:65.0 119:157.0 126:145.0 127:154.0 128:428.0 129:233.0 130:1039.0 131:479.0 132:493.0 133:942.0 134:73.0 135:57.0 139:76.0 142:61.0 145:112.0 146:917.0 147:2627.0 148:46.0 149:79.0 155:335.0 157:53.0 158:170.0 170:85.0 171:44.0 172:682.0 174:1…	134490	C03283	OGNSCSPNOLGXSM-VKHMYHEASA-N	2177	705	1030	929	317	10162	621	1614	5236	6045	1395	471	1295	1332	663	2017	1724	854	1030	371	1566	2486	727	2538	6899	283	1367	4391	1363	3393	2044	401	2399	643	1279	700	800	4187	2067	525	1119	3202
2,3-dihydroxypyridine	372944	240	351308	85:661.0 90:182.0 91:342.0 92:647.0 97:134.0 100:225.0 101:209.0 102:67.0 105:95.0 108:236.0 111:215.0 112:225.0 114:170.0 116:105.0 118:36.0 122:211.0 124:85.0 125:159.0 131:256.0 134:294.0 136:77.0 137:281.0 138:29.0 140:111.0 141:150.0 142:79.0 148:161.0 150:636.0 151:129.0 152:657.0 153:64.0 154:52.0 165:110.0 166:780.0 167:242.0 168:514.0 169:32.0 174:44.0 176:21.0 181:117.0 183:52.0 185:99.…	28115	NA	GGOZGYRTNQBSSA-UHFFFAOYSA-N	3637	3036	1795	1431	2306	1619	3387	2143	1478	2215	4338	1932	4459	5471	1485	617	2251	2728	2818	3976	1368	62214	3727	3903	546	1908	5259	1067	4850	1606	741	3739	1815	4177	6486	2129	2504	2197	3411	1500	4163	4918
1-monostearin	959214	203	648	85:2387.0 86:245.0 88:342.0 89:880.0 90:108.0 91:126.0 93:404.0 94:183.0 95:2259.0 96:306.0 97:2167.0 98:609.0 99:768.0 100:91.0 101:4087.0 102:436.0 103:4290.0 104:462.0 105:416.0 106:95.0 107:246.0 108:39.0 109:1410.0 110:130.0 111:1003.0 112:196.0 113:337.0 114:74.0 115:511.0 116:2218.0 117:3517.0 118:444.0 119:328.0 120:48.0 121:179.0 122:22.0 123:677.0 124:97.0 125:278.0 128:153.0 129:4761.0…	24699	D01947	VBICKXHEKHSIBG-UHFFFAOYSA-N	6894	8804	12233	10647	4183	239	8868	666	89	158	11677	4301	6850	8994	10459	3228	15812	7808	9623	948	9201	5069	19040	6262	97	12328	48276	12490	15652	14344	14233	18192	21951	18320	9016	13126	22224	13097	14388	39319	24448	25643
1-monopalmitin	901749	371	2070	85:11049.0 86:1066.0 87:1727.0 88:2503.0 89:4332.0 90:546.0 91:849.0 93:1712.0 94:656.0 95:11870.0 96:1156.0 97:8236.0 98:3082.0 99:3966.0 100:546.0 101:20046.0 102:2216.0 103:20674.0 104:2095.0 105:2096.0 106:183.0 107:1123.0 108:131.0 109:6523.0 110:712.0 111:3012.0 112:681.0 113:1739.0 114:217.0 115:2374.0 116:10634.0 117:15865.0 118:1742.0 119:1613.0 120:72.0 121:1202.0 122:204.0 123:3774.0 1…	14900	C01885	QHZLMUACJMDIAE-UHFFFAOYSA-N	800	936	1637	1362	916	404	1039	624	51	154	1162	1015	900	1193	1156	437	1499	744	862	228	935	2389	2275	1280	72	1250	4670	1401	2385	1507	1837	2390	2889	2626	1394	3366	3053	2155	2441	3710	2506	2585
1-kestose	1125716	361	347662	99:528.0 101:1788.0 103:20231.0 104:2117.0 105:922.0 109:1448.0 116:687.0 117:9035.0 118:481.0 129:12834.0 131:2802.0 133:2134.0 143:2847.0 147:22370.0 148:4931.0 149:3856.0 153:880.0 155:3956.0 156:982.0 157:2703.0 159:649.0 167:592.0 169:15751.0 170:2170.0 171:3606.0 173:446.0 183:4029.0 185:1049.0 189:4118.0 190:1115.0 191:5061.0 199:179.0 200:233.0 203:936.0 205:9805.0 206:802.0 213:727.0 215…	440080	C03661	VAWYEUIPHLMNNF-OESPXIITSA-N	80	3127	218	236	2081	66	103	3632	28	129	826	1007	297	201	444	36	154	418	34	75	708	775	39	202	17	1108	3249	516	626	124	233	96	78	142	573	31	99	726	131	759	44	181
1,5-anhydroglucitol	633603	217	209168	85:8076.0 87:8514.0 88:4105.0 89:11826.0 91:2299.0 93:1315.0 97:9162.0 99:7502.0 101:39453.0 103:19594.0 104:9922.0 105:4488.0 107:1196.0 112:683.0 113:13185.0 114:2377.0 115:20033.0 116:21845.0 117:18727.0 118:2184.0 119:10738.0 126:1063.0 128:3432.0 129:44263.0 130:15890.0 131:24830.0 134:12410.0 135:7684.0 136:682.0 140:166.0 141:1645.0 143:8913.0 144:3126.0 145:2858.0 147:130247.0 148:26087.0…	64960	C07326	MPCAJMNYNOGXPB-SLPGGIOYSA-N	2423	1074	4337	757	2588	525	1794	4365	55	499	1175	3658	2525	1003	1841	928	517	1220	974	119799	656	1840	1527	4454	164	2778	1632	1901	4095	642	983	1850	1202	1397	4033	1079	553	777	2146	882	4156	1594
1,2-anhydro-myo-inositol	651472	318	16557	85:790.0 86:151.0 87:1307.0 88:8.0 90:93.0 91:58.0 95:305.0 97:198.0 98:63.0 99:708.0 101:2297.0 102:106.0 103:7446.0 104:505.0 109:190.0 110:51.0 111:679.0 112:156.0 113:813.0 116:1127.0 119:592.0 124:1.0 125:76.0 126:241.0 127:578.0 129:10841.0 131:3376.0 132:122.0 133:9161.0 134:1359.0 135:672.0 137:79.0 138:32.0 139:109.0 140:12.0 141:333.0 142:319.0 143:2694.0 144:231.0 146:121.0 147:30131.0…	119054	NA	ZHMWOVGZCINIHW-FTYOSCRSSA-N	30	31301	571	319	3992	160	799	96014	18	44	2192	9970	1710	1171	65	2234	713	9472	98	45311	1140	1937	362	96	29	63127	318	2802	52	2397	889	408	282	1930	6183	65	14914	11487	2341	908	127	505
1,2,4-benzenetriol	521803	239	26704	85:1133.0 87:801.0 88:613.0 89:323.0 90:201.0 91:4251.0 92:550.0 93:2640.0 94:75.0 95:856.0 96:293.0 97:2058.0 98:1945.0 99:1192.0 102:257.0 103:4006.0 104:998.0 105:3856.0 106:458.0 107:1359.0 108:659.0 109:1498.0 110:602.0 111:733.0 112:2965.0 113:841.0 114:144.0 115:1465.0 116:550.0 117:1017.0 118:106.0 119:3737.0 120:807.0 121:962.0 122:372.0 123:430.0 124:258.0 126:4.0 130:103.0 131:2962.0 1…	10787	C02814	GGNQRNBDZQJCCN-UHFFFAOYSA-N	9789	320	613	413	296	46	775	394	1302	13532	9115	737	722	305	5046	234	648	939	5329	500	11988	5133	513	421	126	189	710	445	1119	470	9518	920	407	614	869	4317	489	862	706	11034	5606	448
tryptamine	789724	174	2032	86:1225.0 87:83.0 88:9.0 98:39.0 100:549.0 101:26.0 103:87.0 111:41.0 112:19.0 122:38.0 126:36.0 128:90.0 129:92.0 130:106.0 131:191.0 132:53.0 133:43.0 135:20.0 136:8.0 139:10.0 142:15.0 144:8.0 146:37.0 147:100.0 148:21.0 149:66.0 151:12.0 152:63.0 154:27.0 169:7.0 172:41.0 174:5863.0 175:916.0 176:346.0 181:9.0 200:148.0 202:82.0 204:16.0 211:53.0 214:8.0 217:26.0 218:28.0 225:28.0 226:25.0 22…	1150	C00398	APJYDQYYACXCRM-UHFFFAOYSA-N	24427	910	1123	436	389	946	770	1527	10772	407	1915	494	538	686	3136	273	349	595	2022	524	4824	2131	1735	860	191	519	262	1534	1357	890	4521	1096	539	1040	2355	1851	2605	1336	1251	2173	17469	1002
triethanolamine	531892	262	360127	86:138.0 87:112.0 88:200.0 89:143.0 90:31.0 100:424.0 101:577.0 102:101.0 103:464.0 104:76.0 114:57.0 115:245.0 116:327.0 117:1604.0 118:113.0 130:1207.0 131:392.0 142:104.0 144:530.0 145:133.0 146:98.0 158:24.0 159:71.0 166:41.0 172:263.0 173:45.0 174:265.0 176:18.0 261:24.0 262:4646.0 263:840.0 264:302.0 276:32.0 350:147.0 351:85.0 352:27.0 403:13.0 419:17.0 429:25.0	7618	C06771	GSEJCLTVZPLZKY-UHFFFAOYSA-N	467	1320	367	87	1075	49	668	50	95	312	416	165	352	607	196	109	577	29	760	302	325	646	349	1211	55	39	562	357	55	688	222	287	640	421	330	182	48	390	268	563	269	2532
tridecanoic acid	592255	117	4361	86:67.0 87:120.0 95:513.0 96:88.0 97:349.0 101:171.0 105:178.0 107:117.0 109:137.0 112:112.0 116:498.0 117:7633.0 118:630.0 119:252.0 122:31.0 123:40.0 126:54.0 128:83.0 129:2766.0 130:225.0 131:1539.0 132:2203.0 133:321.0 135:66.0 142:47.0 143:325.0 145:1077.0 146:151.0 157:80.0 159:43.0 162:18.0 164:33.0 167:36.0 168:49.0 170:25.0 171:141.0 174:52.0 178:18.0 181:25.0 185:126.0 187:101.0 189:24.…	12530	C17076	SZHOJFHSIKHZHA-UHFFFAOYSA-N	6916	6147	3197	3060	10672	7110	5758	5427	2567	2407	6179	10155	12212	12532	1892	29713	4954	6733	4621	7335	29356	131661	7536	8837	1500	4183	14822	2766	18513	2052	1978	11327	4381	5294	10985	7336	5557	13488	7737	3344	13577	11250
trehalose	948197	191	111823	85:94.0 98:34.0 99:34.0 103:3530.0 104:205.0 109:159.0 111:125.0 113:165.0 116:172.0 117:768.0 118:42.0 119:60.0 120:25.0 129:2648.0 130:212.0 131:480.0 132:80.0 133:615.0 135:78.0 139:73.0 140:35.0 147:3851.0 148:529.0 149:300.0 150:65.0 151:32.0 154:24.0 155:298.0 157:181.0 169:1745.0 170:122.0 171:166.0 173:76.0 174:14.0 177:56.0 181:35.0 189:344.0 190:84.0 191:3330.0 192:394.0 193:183.0 199:3…	7427	C01083	HDTRYLNUVZCQOY-LIZSDCNHSA-N	1895	86985	10502	4208	6387	299	4008	2943	129	495	12541	101602	5618	2578	6860	5012	2506	73176	4976	9224	11812	2615	5346	2902	90	2662	6674	2700	14760	6979	7471	22728	2576	2955	5378	9041	37290	16268	4873	29402	4071	4066
trans-4-hydroxyproline	484934	140	97	86:372.0 89:284.0 90:59.0 91:69.0 92:49.0 93:31.0 94:113.0 98:417.0 99:325.0 100:732.0 101:893.0 102:221.0 103:507.0 104:90.0 105:127.0 108:76.0 113:184.0 115:459.0 116:227.0 117:406.0 118:167.0 119:229.0 121:37.0 122:66.0 124:225.0 129:565.0 131:516.0 132:187.0 133:938.0 135:153.0 137:32.0 138:53.0 140:11400.0 141:1426.0 142:1450.0 143:252.0 144:87.0 145:79.0 147:2770.0 148:205.0 149:527.0 150:1…	5810	C01157	PMMYEEVYMWASQN-DMTCNVIQSA-N	11333	6205	14291	5311	821	3620	8043	26684	2360	3847	10567	8220	8458	8537	6361	24392	5078	6226	8835	4368	13182	18855	9345	12815	1865	3749	12054	18854	15055	14198	18525	10265	5992	10878	23660	12559	20582	21304	11078	20417	14314	10349
tocopherol gamma-	1026121	223	4545	85:7.0 86:92.0 88:26.0 91:52.0 94:33.0 95:97.0 97:79.0 99:8.0 104:48.0 105:82.0 107:5.0 109:87.0 111:9.0 112:41.0 119:199.0 120:6.0 121:33.0 123:9.0 124:39.0 125:5.0 128:3.0 134:117.0 135:2.0 137:39.0 139:30.0 140:62.0 142:25.0 145:87.0 147:25.0 148:47.0 149:122.0 151:89.0 152:36.0 156:203.0 157:48.0 161:33.0 163:63.0 164:25.0 165:36.0 166:24.0 167:21.0 171:4.0 172:8.0 173:43.0 174:147.0 175:27.0…	92729	C02483	QUEDXNHFTDJVIY-DQCZWYHMSA-N	109	112	111	54	35	90	118	117	39	139	57	38	95	224	56	66	156	105	25	73	1581	646	109	143	24	80	363	61	59	172	16	89	160	46	193	279	340	72	204	51	66	90
tocopherol alpha-	1066526	237	72408	90:27.0 92:61.0 94:13.0 95:202.0 97:63.0 98:7.0 100:8.0 102:11.0 105:100.0 106:8.0 107:81.0 109:83.0 110:13.0 115:126.0 116:36.0 117:56.0 119:239.0 121:60.0 123:23.0 124:17.0 129:110.0 130:20.0 131:100.0 133:28.0 134:20.0 135:16.0 136:70.0 137:19.0 138:6.0 140:7.0 143:39.0 144:13.0 145:77.0 149:98.0 150:21.0 151:15.0 157:16.0 161:50.0 162:24.0 163:79.0 164:58.0 166:25.0 170:8.0 173:39.0 177:10.0 …	14985	C02477	NCYCYZXNIZJOKI-OVSJKPMPSA-N	106	36	189	93	60	55	58	167	30	171	189	78	125	80	19	56	103	74	60	64	100	2551	107	118	29	80	140	151	87	83	20	36	115	116	108	149	340	157	64	164	42	98
thymine	420133	255	1692	85:666.0 86:403.0 87:19.0 88:154.0 89:59.0 93:39.0 95:146.0 96:167.0 97:1054.0 98:449.0 99:544.0 100:1474.0 101:116.0 102:23.0 105:17.0 106:562.0 107:491.0 108:82.0 109:39.0 110:831.0 111:563.0 112:311.0 113:8547.0 114:897.0 115:368.0 117:358.0 118:32.0 119:29.0 120:1384.0 121:49.0 123:97.0 124:39.0 125:126.0 126:53.0 127:157.0 129:12.0 130:638.0 131:1043.0 132:150.0 133:491.0 134:105.0 136:32.0 …	1135	C00178	RWQNBRDOKXIBIV-UHFFFAOYSA-N	458	187	441	222	473	23016	238	312	2208	7928	412	75	382	587	329	1110	523	350	287	119	716	3455	374	382	4742	168	853	610	593	697	896	584	393	844	451	669	685	1008	348	527	457	437
threonine	409568	218	26	85:1692.0 86:5629.0 87:4799.0 88:907.0 89:613.0 90:123.0 91:125.0 93:55.0 94:68.0 96:272.0 97:242.0 98:1238.0 99:967.0 100:21870.0 101:36969.0 102:6991.0 103:4765.0 104:575.0 105:736.0 106:101.0 111:100.0 112:872.0 113:501.0 114:4912.0 115:4479.0 116:1288.0 117:46070.0 118:5398.0 119:3251.0 120:305.0 121:156.0 126:135.0 128:12161.0 129:12490.0 130:8064.0 131:8458.0 132:8775.0 133:10819.0 134:1884…	6288	C00188	AYFVYJQAPQTCCC-GBXIJSLDSA-N	43022	17866	20691	28643	21342	13291	13470	21949	29874	1491	11534	8187	47796	21414	12002	67547	22079	19420	34561	6392	36942	2873	17363	11541	36239	2940	5077	46185	9818	11589	23037	7526	13566	11282	19224	7318	17891	12058	7553	10299	13840	6576
threonic acid	497572	292	172	86:78.0 87:500.0 88:136.0 89:1131.0 90:139.0 91:82.0 95:22.0 98:80.0 99:146.0 101:890.0 102:4177.0 103:5003.0 104:619.0 105:374.0 111:46.0 112:15.0 113:201.0 115:359.0 116:115.0 117:5872.0 118:496.0 119:430.0 121:39.0 128:64.0 129:1372.0 130:3055.0 131:1659.0 132:232.0 133:2893.0 134:460.0 135:237.0 136:30.0 141:29.0 143:619.0 144:80.0 145:104.0 147:16627.0 148:2848.0 149:2024.0 152:34.0 157:244.…	5460407	C01620	JPIJQSOTBSSVTP-STHAYSLISA-N	300	97	206	64	90	182	206	145	31	73	597	347	206	109	52	271	97	236	192	197	98	1388	137	261	40	539	351	102	259	210	231	78	132	83	344	75	912	167	155	145	163	103
threitol	467595	217	770	85:123.0 86:39.0 87:235.0 88:92.0 89:794.0 91:41.0 92:65.0 93:48.0 94:22.0 97:38.0 101:1040.0 102:87.0 103:5119.0 104:409.0 105:302.0 106:38.0 112:26.0 113:47.0 114:17.0 115:225.0 116:875.0 117:3651.0 118:353.0 119:290.0 129:736.0 131:620.0 132:62.0 133:1389.0 134:137.0 135:41.0 143:141.0 145:31.0 147:6122.0 148:886.0 149:553.0 151:42.0 165:22.0 175:40.0 189:971.0 190:191.0 191:521.0 192:94.0 193…	169019	C16884	UNXHWFMMPAWVPI-QWWZWVQMSA-N	945	117	1071	638	464	52	447	1019	267	214	1024	256	1552	269	308	927	815	664	1037	378	1106	1001	438	169	85	1298	782	1159	1179	684	1187	609	706	613	1165	913	2526	1759	338	1592	1109	612
terephthalic acid	612262	295	46252	93:32.0 97:573.0 99:581.0 100:343.0 103:753.0 104:407.0 105:160.0 110:73.0 113:443.0 114:186.0 127:331.0 135:303.0 136:17.0 140:23.0 141:407.0 142:11.0 148:5.0 150:16.0 155:406.0 165:8.0 169:133.0 170:13.0 171:22.0 177:12.0 178:23.0 181:6.0 183:11.0 193:31.0 194:38.0 198:15.0 199:12.0 201:24.0 202:2.0 203:18.0 204:9.0 210:13.0 211:54.0 212:16.0 214:8.0 216:3.0 221:330.0 222:60.0 230:10.0 237:12.0…	7489	C06337	KKEYFWRCBNTPAC-UHFFFAOYSA-N	6838	661	2151	1049	842	444	1124	1381	1615	5853	7484	921	986	1073	3698	897	1220	981	4145	1060	6159	8201	1514	1460	312	551	2212	995	1188	1466	5915	1111	1352	1538	1517	4839	412	597	1101	6331	4946	1634
tagatose	629499	307	124110	85:133.0 86:55.0 87:181.0 88:142.0 89:1043.0 90:163.0 91:49.0 93:67.0 94:44.0 95:37.0 97:94.0 99:85.0 100:189.0 101:225.0 102:181.0 103:8537.0 104:667.0 105:333.0 110:48.0 111:51.0 113:101.0 114:171.0 115:84.0 116:83.0 117:859.0 118:198.0 119:156.0 121:53.0 122:25.0 124:29.0 125:33.0 126:180.0 127:241.0 128:109.0 129:613.0 130:159.0 131:239.0 133:1163.0 134:285.0 135:74.0 138:28.0 139:22.0 142:70…	439312	C00795	LKDRXBCSQODPBY-OEXCPVAWSA-N	80	114	144	60	21	29	51	322	142	185	113	66	65	157	17	16	126	144	35	4534	34	839	70	37	35	74	163	50	38	56	48	58	59	66	117	61	26	117	118	28	111	39
sucrose	912704	271	16661	85:23797.0 86:3499.0 87:23892.0 88:12950.0 89:58321.0 90:5727.0 91:5072.0 92:769.0 93:1945.0 94:1780.0 95:5674.0 96:847.0 97:15080.0 98:3953.0 99:26594.0 100:3626.0 101:68237.0 102:31677.0 103:932335.0 104:85404.0 105:39516.0 106:2237.0 107:1067.0 108:731.0 109:55123.0 110:3888.0 111:24964.0 112:3934.0 113:41505.0 114:9666.0 115:31782.0 116:33587.0 117:219840.0 118:23267.0 119:27738.0 120:2710.0 …	5988	C00089	CZMRCDWAGMRECN-UGDNZRGBSA-N	216402	300498	122218	186314	151924	838	80691	805538	470	1472	198616	704130	358361	156120	174544	421	191149	764949	140813	115549	71805	743	120589	88756	208	84291	101452	176933	143029	68600	81391	133070	172601	110951	474214	128088	119214	83426	106511	83505	180985	91928
succinic acid	370608	247	161	85:303.0 87:764.0 88:359.0 89:340.0 91:55.0 92:42.0 95:84.0 98:86.0 99:324.0 101:577.0 102:330.0 103:701.0 104:172.0 105:342.0 106:78.0 107:93.0 111:30.0 113:629.0 114:213.0 115:891.0 116:1231.0 117:1124.0 118:170.0 119:320.0 120:104.0 124:22.0 126:77.0 128:196.0 129:6064.0 130:1045.0 131:1466.0 132:345.0 133:2204.0 135:234.0 136:65.0 137:16.0 138:15.0 142:39.0 143:223.0 145:378.0 147:57887.0 148…	1110	C00042	KDYFGRWQOYBRFD-UHFFFAOYSA-N	5189	12235	14881	2761	6611	1780	13496	16052	2922	2675	9844	6259	4422	9072	10610	11852	5094	17282	5163	7981	9982	39808	30019	11896	1687	62052	51618	7743	7991	9333	3343	11346	4400	22994	15043	12410	16909	59279	11797	169412	9092	14469
suberic acid	567452	169	183508	85:1080.0 89:602.0 90:161.0 92:236.0 93:4059.0 94:498.0 95:2680.0 97:3376.0 98:178.0 99:1117.0 101:1162.0 105:497.0 109:1125.0 110:1636.0 111:1917.0 112:204.0 114:176.0 115:764.0 116:785.0 117:5301.0 118:874.0 119:847.0 121:291.0 125:166.0 126:148.0 129:9266.0 130:168.0 131:717.0 132:732.0 133:688.0 138:3902.0 139:2965.0 140:588.0 142:68.0 143:591.0 145:376.0 147:8151.0 149:4835.0 150:1041.0 155:…	10457	C08278	TYFQFVWCELRYAO-UHFFFAOYSA-N	993	170	635	227	44	22	294	40	172	1206	889	54	235	1386	475	69	351	271	568	351	1060	1711	225	762	92	336	675	141	743	360	1200	1155	358	172	181	703	208	424	1236	982	767	1253
stearic acid	787622	117	13	85:4191.0 86:1569.0 87:1271.0 88:840.0 89:3341.0 90:339.0 91:1247.0 92:198.0 93:2558.0 94:311.0 95:7043.0 96:882.0 97:6832.0 98:5171.0 99:2925.0 100:405.0 101:1507.0 102:583.0 103:508.0 104:58.0 105:3188.0 106:306.0 107:1125.0 108:164.0 109:2130.0 110:377.0 111:3168.0 112:1361.0 113:512.0 114:158.0 115:1020.0 116:7267.0 117:126653.0 118:11937.0 119:4908.0 120:246.0 121:958.0 122:149.0 123:575.0 1…	5281	C01530	QIQXTHQIDYTFRH-UHFFFAOYSA-N	185873	133964	245571	105039	102347	246399	133724	114419	32096	317384	223386	82332	85377	158570	129689	63141	224225	111228	182304	184443	613482	258124	200904	256870	20709	95310	187083	110051	137436	140080	727674	121887	140189	119428	276622	137406	124577	107855	164289	444913	204868	186525
spermidine	792924	144	1714	86:2249.0 87:97.0 88:90.0 98:50.0 99:209.0 100:1315.0 101:269.0 102:322.0 103:48.0 112:85.0 114:376.0 115:652.0 116:3899.0 117:324.0 118:176.0 123:24.0 126:189.0 128:490.0 129:447.0 130:615.0 131:43.0 132:12.0 140:80.0 142:727.0 144:4737.0 145:505.0 146:609.0 154:339.0 155:8.0 156:1970.0 157:646.0 158:219.0 159:4.0 160:1566.0 161:106.0 162:47.0 168:3.0 170:695.0 171:46.0 172:1272.0 173:230.0 174:…	1102	C00315	ATHGHQPFGPMSJY-UHFFFAOYSA-N	5471	582	3612	2285	949	389	1833	3756	852	595	5403	1322	5104	2636	1118	11446	4208	2381	5175	650	4689	936	347	3470	615	457	975	3651	3036	345	3997	1372	1842	284	2606	1356	3011	2938	1966	1825	2785	1404
sorbitol	667922	217	162	85:588.0 86:704.0 88:1768.0 89:8743.0 90:652.0 91:1094.0 92:168.0 93:127.0 94:89.0 97:2807.0 98:1048.0 99:1610.0 100:506.0 101:5089.0 102:848.0 103:48732.0 104:4923.0 105:2703.0 106:215.0 109:509.0 110:185.0 111:1108.0 112:146.0 113:1262.0 114:181.0 115:2342.0 116:957.0 117:28648.0 118:2694.0 119:2266.0 120:260.0 121:427.0 123:238.0 124:184.0 125:365.0 126:341.0 127:1107.0 129:20376.0 130:3176.0 …	5780	C00794	FBPFZTCFMRRESA-JGWLITMVSA-N	1732	9236	38286	1161	1582	638	727	5385	345	499	57255	2730	970078	2757	1464209	7102	1779	5469	5196	1034	2374	2906	575	925	280	868853	1344	4705	1394	6795	1068	23391	1248	1520	32239	932	2440	68694	1633	45109	1069	1959
sophorose	962064	307	132242	85:2560.0 86:912.0 87:2091.0 88:1575.0 89:17628.0 90:1723.0 91:871.0 92:166.0 94:467.0 95:318.0 96:457.0 97:1134.0 98:607.0 99:3066.0 100:5575.0 101:9344.0 102:2677.0 103:111948.0 104:11428.0 105:6566.0 106:805.0 107:81.0 108:148.0 109:1522.0 110:714.0 111:1805.0 112:1834.0 113:3073.0 114:1598.0 115:2873.0 116:4294.0 117:43075.0 118:4276.0 119:2903.0 120:319.0 122:167.0 123:164.0 124:230.0 125:50…	441432	C08250	HIWPGCMGAMJNRG-BTLHAWITSA-N	89	756	135	11	410	45	87	1721	19	112	120	266	230	28	25	82	49	279	66	184	59	3196	30	43	17	218	193	77	204	95	49	149	125	59	73	102	474	299	146	77	68	129
serotonin	877364	174	289	86:1575.0 87:129.0 100:692.0 101:93.0 102:165.0 104:20.0 114:24.0 115:88.0 116:53.0 117:164.0 128:56.0 130:151.0 131:121.0 146:256.0 148:98.0 158:30.0 170:19.0 172:56.0 174:3831.0 175:650.0 176:229.0 188:109.0 189:33.0 202:53.0 204:36.0 218:139.0 232:32.0 265:15.0 289:30.0 314:17.0 362:15.0 377:63.0 399:13.0 427:14.0 469:13.0 471:19.0	5202	C00780	QZAYGJVTTNCVMB-UHFFFAOYSA-N	1886	713	2323	364	729	173	538	4658	288	122	1597	185	902	1192	268	1353	444	646	1937	497	1139	1969	417	2706	344	129	389	631	1235	390	852	860	344	214	4606	215	2484	2087	1005	1003	911	1128
serine	338576	116	171304	86:2003.0 87:537.0 90:602.0 91:593.0 95:111.0 98:647.0 100:5523.0 101:595.0 102:2905.0 103:9760.0 106:235.0 109:119.0 115:988.0 116:43293.0 117:2849.0 118:2485.0 122:96.0 130:2377.0 131:2301.0 133:4061.0 138:36.0 142:179.0 146:3093.0 147:8991.0 148:1062.0 149:691.0 157:264.0 159:2108.0 160:338.0 161:143.0 170:39.0 174:204.0 175:118.0 177:74.0 203:21.0 207:107.0 217:186.0 218:216.0 219:211.0 221:1…	5951	C00065	MTCFGRXMJLQNBG-REOHCLBHSA-N	398553	221901	200552	206730	252835	88279	164084	284910	54220	17791	183150	94974	422855	278573	100906	717212	203491	163949	373735	32912	510826	33319	182343	160267	37321	30459	52694	353462	126306	117650	386274	75989	98869	107099	248338	74823	189101	184853	90244	112631	116422	75087
salicylic acid	479576	267	390239	85:1028.0 86:298.0 87:570.0 89:1886.0 90:694.0 91:6381.0 93:1034.0 94:58.0 96:229.0 100:3298.0 101:550.0 102:130.0 103:1447.0 105:791.0 106:248.0 107:453.0 109:426.0 111:206.0 112:143.0 115:817.0 116:353.0 117:1064.0 119:488.0 121:461.0 122:186.0 123:402.0 124:85.0 129:243.0 130:400.0 131:1045.0 133:2311.0 134:840.0 135:6603.0 136:1649.0 137:1021.0 138:124.0 142:179.0 143:180.0 144:57.0 145:167.0…	338	C00805	YGSDEFSMJLZEOE-UHFFFAOYSA-N	1738	116	1419	188	846	105	298	865	214	395	893	1493	593	679	341	224	308	289	629	4120	505	11817	464	221	115	330	2152	166	207	515	373	176	1309	863	259	385	344	255	264	559	753	293
ribose	553135	217	1662	85:8071.0 86:9472.0 87:11706.0 88:7002.0 89:91105.0 90:8121.0 91:4369.0 92:716.0 93:150.0 94:1908.0 95:1008.0 96:977.0 97:1171.0 98:3992.0 99:8420.0 100:38767.0 101:35431.0 102:21246.0 103:1062555.0 104:101843.0 105:73545.0 106:4592.0 107:540.0 108:433.0 109:560.0 110:342.0 111:3649.0 112:4750.0 113:10117.0 114:23592.0 115:17668.0 116:13805.0 117:109230.0 118:11975.0 119:17425.0 120:1771.0 121:10…	5779	C00121	HMFHBZSHGGEWLO-SOOFDHNKSA-N	1856	1315	1753	527	4234	1215	960	1392	390	668	1578	1626	1582	908	364	9654	924	2081	642	589	446	2421	608	2924	219	1718	1430	1014	1835	1245	835	1505	662	906	3439	909	3203	1920	794	1674	1019	1192
ribitol	575497	217	7362	85:248.0 86:43.0 87:65.0 88:62.0 89:897.0 90:98.0 92:20.0 95:22.0 99:113.0 100:224.0 101:774.0 102:28.0 103:6316.0 104:624.0 105:415.0 107:35.0 109:433.0 110:374.0 111:71.0 112:1.0 113:273.0 114:80.0 115:19.0 116:274.0 117:7478.0 118:701.0 119:297.0 126:2.0 128:44.0 129:3713.0 130:874.0 131:1633.0 132:149.0 133:1838.0 134:180.0 135:129.0 136:1.0 140:1.0 142:152.0 143:478.0 145:98.0 146:11.0 147:7…	6912	C00474	HEBKCHPVOIAQTA-ZXFHETKHSA-N	463	579	810	624	4709	1052	199	8014	212	292	267	4794	1732	404	228	4667	298	419	301	228	1554	0	1142	1421	82	2926	1118	1156	1999	1286	2148	828	537	241	958	1624	2284	5657	1086	3280	4454	621
quinic acid	634900	345	4523	87:107.0 91:114.0 92:3.0 93:26.0 99:91.0 100:4.0 106:51.0 108:3.0 112:77.0 115:536.0 119:77.0 120:17.0 121:29.0 123:21.0 124:12.0 125:18.0 126:140.0 127:330.0 130:94.0 131:533.0 132:2.0 133:745.0 134:431.0 136:13.0 137:5.0 138:6.0 139:136.0 141:559.0 143:468.0 147:4537.0 148:790.0 149:692.0 150:49.0 151:189.0 154:24.0 157:65.0 158:6.0 161:36.0 165:9.0 167:239.0 168:114.0 169:34.0 176:73.0 181:98.…	6508	C00296	AAWZDTNXLSGCEK-LNVDRNJUSA-N	650	12	126	60	1757	8736	1149	346	18	322	4735	331	30	48	379	3121	138	103	252	33	78	1776	42	1176	67	12749	193	50	3603	157	73	41	236	16	257	72	246	2406	138	5794	139	208
pyruvic acid	209416	174	390841	86:163.0 88:2270.0 89:22966.0 90:3200.0 92:724.0 93:6294.0 94:1554.0 99:6345.0 100:5439.0 101:1821.0 108:1152.0 110:1483.0 114:1224.0 115:13216.0 116:1277.0 117:802.0 118:136.0 125:3413.0 126:1366.0 127:2562.0 131:578.0 133:358.0 137:393.0 143:552.0 152:624.0 153:566.0 157:138.0 158:2392.0 159:1073.0 160:216.0 161:104.0 163:311.0 168:909.0 170:80.0 174:41389.0 175:4931.0 176:1684.0 177:532.0 178:…	1060	C00022	LCTONWCANYUPML-UHFFFAOYSA-N	4165	25977	37743	20299	36119	6327	18705	50989	5439	25186	42359	15395	22217	19310	20606	12597	37256	35218	27409	12902	23209	279723	17145	22898	3413	21661	46799	10628	1659	19663	26938	19002	24168	16799	59828	42023	24841	96856	24256	51007	40186	25575
pyrrole-2-carboxylic acid	394886	240	483	85:197.0 86:123.0 87:373.0 88:254.0 92:277.0 93:53.0 94:332.0 96:322.0 98:159.0 99:30.0 101:198.0 102:209.0 105:114.0 106:250.0 107:47.0 108:1034.0 109:208.0 110:50.0 111:112.0 113:272.0 114:245.0 117:297.0 118:440.0 119:305.0 120:140.0 121:17.0 122:88.0 123:107.0 124:325.0 125:87.0 126:128.0 128:224.0 131:462.0 132:437.0 134:339.0 135:95.0 136:231.0 137:168.0 142:216.0 143:18.0 144:112.0 145:145…	12473	C05942	WRHZVMBBRYBTKZ-UHFFFAOYSA-N	1573	506	1125	982	564	218	1188	1155	474	923	1599	540	2304	830	780	667	1345	1497	1283	1792	721	27733	2021	1229	330	276	2015	707	898	1058	675	862	1567	1536	775	1097	1495	628	491	764	1636	750
pyrogallol	495011	239	26714	85:498.0 86:16526.0 87:2107.0 88:2473.0 89:795.0 90:285.0 91:2432.0 92:200.0 93:3235.0 95:1451.0 99:58.0 100:9299.0 101:2275.0 102:1668.0 103:3305.0 104:586.0 105:2226.0 106:279.0 107:2233.0 108:434.0 109:189.0 110:2555.0 112:1324.0 113:612.0 114:3010.0 115:213.0 116:331.0 117:387.0 118:197.0 119:2925.0 120:996.0 121:1804.0 123:1089.0 124:616.0 125:1137.0 126:4149.0 127:263.0 128:1518.0 129:2729.…	1057	C01108	WQGWDDDVZFFDIG-UHFFFAOYSA-N	6221	301	793	581	563	128	1132	1215	1018	8009	6376	771	1009	84	3627	1234	569	868	3582	427	8865	743	831	794	87	121	1052	1236	1386	1574	7720	1249	505	1491	1125	5042	1861	113	63	9879	5166	569
putrescine	588872	174	281	85:106.0 86:1644.0 87:360.0 90:37.0 91:47.0 93:72.0 97:52.0 98:91.0 99:275.0 100:967.0 101:186.0 102:150.0 103:37.0 109:33.0 112:104.0 113:119.0 114:216.0 115:58.0 116:210.0 117:183.0 120:49.0 122:31.0 124:24.0 126:119.0 129:53.0 130:512.0 131:209.0 132:150.0 133:84.0 136:45.0 138:29.0 139:37.0 142:233.0 143:70.0 144:75.0 146:99.0 149:45.0 151:30.0 152:18.0 154:31.0 156:39.0 158:99.0 159:27.0 160…	1045	C00134	KIDHWZJUCRJVML-UHFFFAOYSA-N	146982	26618	327715	33646	12898	1137431	16353	80034	1668334	2060297	44855	1518	20934	45385	19450	306906	92032	45391	125789	112873	213094	8394	76302	522935	1850243	35594	60298	479476	202860	547414	537706	83570	122479	64710	73510	226525	11276	387803	182765	337789	254345	352169
pseudo-uridine	815904	217	47203	86:60.0 88:24.0 90:11.0 94:5.0 100:294.0 101:36.0 103:300.0 112:4.0 116:171.0 117:130.0 125:8.0 127:32.0 128:92.0 129:141.0 131:111.0 133:215.0 135:26.0 140:69.0 142:105.0 143:160.0 147:725.0 148:105.0 149:41.0 154:37.0 156:1300.0 157:487.0 158:96.0 168:13.0 170:11.0 174:19.0 185:14.0 187:13.0 188:4.0 189:41.0 191:20.0 215:90.0 216:7.0 217:2216.0 218:409.0 219:218.0 220:22.0 229:11.0 230:38.0 239…	15047	C02067	PTJWIQPHWPFNBW-GBNDHIKLSA-N	196	110	180	51	347	322	265	314	80	127	65	188	307	116	177	939	28	179	64	12066	146	1227	110	137	89	396	181	186	291	372	467	408	110	655	541	323	1987	609	131	344	246	223
propyleneglycol	180020	117	4862	85:422.0 86:786.0 87:492.0 88:302.0 89:137.0 98:1414.0 99:325.0 100:514.0 101:596.0 102:802.0 103:611.0 104:65.0 105:228.0 110:121.0 112:131.0 113:248.0 114:332.0 115:700.0 116:392.0 117:14187.0 118:1396.0 119:546.0 120:46.0 121:90.0 123:216.0 128:58.0 129:30.0 130:78.0 131:596.0 132:222.0 133:914.0 134:3.0 139:16.0 140:474.0 141:508.0 142:169.0 143:100.0 145:36.0 146:235.0 147:7270.0 148:1030.0 …	1030	NA	DNIAPMSPPWPWGF-UHFFFAOYSA-N	0	574	3425	1597	0	0	298	0	0	6993	0	1166	0	0	826	513	4717	2336	0	0	0	0	0	7669	0	8285	0	0	0	3198	0	0	2918	6268	912	0	2211	1768	0	0	0	0
proline	364523	142	171970	85:1055.0 86:1908.0 87:916.0 88:634.0 95:165.0 96:356.0 97:345.0 99:1005.0 100:3118.0 101:1393.0 103:251.0 106:185.0 107:211.0 108:134.0 113:1037.0 114:294.0 115:1417.0 118:96.0 121:64.0 126:275.0 128:58.0 131:365.0 133:1875.0 140:1177.0 142:96461.0 143:13706.0 144:4081.0 145:234.0 147:1734.0 148:505.0 155:204.0 170:1119.0 174:120.0 175:34.0 176:111.0 181:141.0 184:74.0 196:36.0 204:70.0 215:33.0…	145742	C00148	ONIBWKKTOPOVIA-BYPYZUCNSA-N	21893	14493	277824	37606	20104	6870	3895	70015	6031	5129	46135	3964	41964	22344	16084	451846	34561	47972	184191	40017	57917	25893	16789	362303	65319	12386	73360	410451	31576	262537	285339	7647	48349	25843	18023	24161	76429	101839	23432	98793	27595	43088
piperidone	275603	156	34023	85:313.0 86:2133.0 87:100.0 89:10.0 91:1.0 92:54.0 93:54.0 94:68.0 95:129.0 97:4.0 98:339.0 99:78.0 100:2441.0 101:229.0 102:141.0 103:160.0 104:41.0 105:172.0 106:216.0 107:648.0 109:93.0 110:545.0 111:5.0 112:96.0 113:22.0 114:137.0 115:193.0 116:188.0 117:101.0 118:56.0 119:47.0 122:30.0 126:693.0 127:556.0 128:915.0 129:179.0 130:428.0 131:73.0 133:135.0 134:199.0 135:185.0 136:25.0 137:5.0 1…	12665	NA	XUWHAWMETYGRKB-UHFFFAOYSA-N	2777	887	9194	3706	1413	14069	303	2042	2242	28332	824	1293	1410	1622	1020	23110	11037	1605	2565	3604	16928	9815	5538	1501	59705	1322	2678	70044	827	89801	17820	1659	28237	4723	1680	984	1383	7216	1174	2569	2794	1535
pipecolinic acid	404121	156	2448	85:187.0 88:116.0 99:41.0 100:66.0 101:16.0 103:96.0 109:24.0 110:3.0 113:34.0 114:48.0 116:62.0 117:22.0 126:6.0 127:56.0 128:38.0 130:33.0 134:136.0 147:48.0 151:152.0 152:36.0 156:4170.0 157:475.0 158:163.0 168:30.0 171:57.0 181:23.0 184:125.0 186:10.0 193:50.0 216:8.0 227:24.0 230:88.0 231:22.0 299:135.0 300:78.0 304:20.0 318:8.0 363:26.0 391:1.0 400:3.0 407:6.0 410:5.0 435:5.0 467:3.0 487:21…	6931662	C00408	HXEACLLIILLPRG-RXMQYKEDSA-N	343	43	632	386	113	2614	227	170	170	2882	446	70	184	197	20	791	144	248	64	209	373	2002	167	143	240	141	939	1416	432	627	764	151	584	354	263	181	402	297	179	332	75	182
phosphoethanolamine	604335	299	41988	85:4482.0 86:63617.0 87:12014.0 88:3644.0 89:3383.0 90:821.0 91:1349.0 92:430.0 93:340.0 94:5.0 95:45.0 96:789.0 97:261.0 98:2892.0 99:2491.0 100:203982.0 101:23440.0 102:10502.0 103:8600.0 104:1871.0 105:4659.0 106:990.0 107:3114.0 108:204.0 109:543.0 111:145.0 112:388.0 113:3848.0 114:98861.0 115:59768.0 116:15091.0 117:9619.0 118:1800.0 119:8190.0 120:1538.0 121:5493.0 122:606.0 123:1961.0 124…	1015	C00346	SUHOOTKUPISOBE-UHFFFAOYSA-N	3611	2232	8074	1003	2564	181	3398	1002	855	134	2184	3154	3007	2794	3230	7093	1822	3818	1920	3794	1932	2131	1487	2451	442	820	1561	1595	2816	5101	9567	7434	2092	4551	11584	7270	27791	11854	3389	896	11437	2668
phosphate	345365	314	4	85:2157.0 86:4845.0 87:5305.0 88:1544.0 89:6178.0 90:913.0 91:5486.0 92:639.0 93:1090.0 94:256.0 95:178.0 96:901.0 97:221.0 98:1216.0 99:626.0 100:3524.0 103:17906.0 104:4250.0 105:12326.0 106:1911.0 107:7514.0 108:751.0 109:2429.0 110:239.0 112:225.0 113:1044.0 114:607.0 115:23611.0 116:3246.0 117:2166.0 118:1082.0 119:15220.0 120:2183.0 121:11456.0 122:1330.0 123:5152.0 124:478.0 125:397.0 126:…	1004	C00009	NBIIXXVUZAFLBC-UHFFFAOYSA-N	77885	48235	139110	25443	63295	363199	37891	139087	139066	308115	104704	93378	154648	73542	52734	79687	60920	39162	33577	329897	40657	8814	53868	217722	132675	103113	265986	62160	96945	142769	97949	101462	64657	92503	212463	115559	100389	118005	122455	92467	142399	134608
phenylethylamine	513300	174	16890	86:5896.0 87:600.0 88:548.0 90:188.0 91:2636.0 92:206.0 93:1.0 97:1.0 98:48.0 99:129.0 100:2765.0 101:192.0 102:109.0 103:2633.0 104:279.0 107:378.0 108:74.0 110:55.0 113:65.0 114:106.0 116:481.0 121:196.0 122:31.0 124:2.0 127:165.0 128:135.0 129:158.0 130:745.0 134:29.0 135:9.0 139:10.0 143:120.0 144:297.0 146:47.0 155:163.0 158:53.0 160:164.0 161:9.0 162:213.0 172:80.0 174:6708.0 175:987.0 176:…	1001	C05332	BHHGXPLMPWCGHP-UHFFFAOYSA-N	465	6273	398	6340	6492	34	7976	32	357	261	385	6759	1150	7177	4402	319	353	281	491	226	600	2260	6870	5579	15	2304	9468	537	7078	632	928	8725	365	6790	2302	1118	1297	3699	8397	1536	960	8486
phenylalanine	534825	192	390389	86:7307.0 88:1252.0 89:5928.0 90:3368.0 91:72239.0 92:5582.0 93:3222.0 100:68744.0 101:6018.0 103:7153.0 104:34.0 105:767.0 115:2196.0 117:3768.0 118:1917.0 120:17220.0 126:703.0 130:13998.0 131:4200.0 132:10952.0 133:10522.0 135:2839.0 136:503.0 140:687.0 144:1808.0 146:9444.0 147:44571.0 148:5581.0 149:2594.0 150:492.0 155:472.0 160:6068.0 161:1165.0 162:2502.0 163:2305.0 166:450.0 168:395.0 17…	6140	NA	NA	27169	26848	27926	18458	28828	39900	19058	21117	102765	3855	13165	11748	18903	4759	9033	194922	10234	12490	49201	4974	95879	8491	29122	11304	121065	2148	7120	82853	12703	33914	73569	12031	8027	17290	30751	13615	27060	27166	9033	33122	22781	7237
phenylacetic acid	368081	164	1733	85:15.0 86:1825.0 87:567.0 88:240.0 89:6578.0 90:5347.0 91:20552.0 92:1827.0 93:126.0 94:19.0 95:266.0 97:74.0 100:1526.0 101:518.0 102:229.0 103:171.0 105:671.0 106:137.0 108:56.0 112:135.0 116:127.0 117:4352.0 118:2311.0 119:769.0 120:88.0 121:1111.0 122:24.0 123:38.0 124:38.0 130:280.0 131:53.0 132:343.0 133:940.0 135:497.0 136:21.0 137:6176.0 138:606.0 139:203.0 140:14.0 144:86.0 146:76.0 148…	999	C07086	WLJVXDMOQOGPHL-UHFFFAOYSA-N	3663	323	1454	695	297	267899	310	591	37769	46423	437	222	805	746	126	783	2808	352	584	859	3228	5618	935	715	26491	290	1694	6640	4447	1519	1298	433	2293	240	1318	656	246	2686	1967	1147	1657	2266
pelargonic acid	399229	215	50	85:95.0 86:236.0 88:109.0 89:242.0 90:68.0 94:18.0 95:61.0 96:43.0 98:137.0 99:208.0 101:214.0 102:71.0 105:367.0 116:364.0 117:7457.0 118:623.0 119:191.0 123:20.0 128:63.0 129:2753.0 130:235.0 131:2172.0 132:1576.0 133:343.0 143:171.0 144:20.0 145:577.0 146:129.0 149:75.0 150:22.0 157:39.0 159:78.0 171:92.0 172:28.0 187:106.0 201:79.0 215:2429.0 216:383.0 217:112.0 221:143.0 222:38.0 252:13.0 25…	8158	C01601	FBUKVWPVBMHYJY-UHFFFAOYSA-N	28081	11816	25558	29519	26987	29229	13272	34176	9979	33088	36003	23672	22199	36526	15170	12882	68615	39642	34417	25386	30411	637738	7397	42223	9863	8803	58939	10546	42617	27188	18296	23807	53292	19448	18950	18325	37096	13502	24063	25190	52907	48519
p-cresol	280360	165	16321	85:286.0 86:127.0 89:1119.0 90:283.0 91:12035.0 92:977.0 93:220.0 95:661.0 97:48.0 100:35.0 101:41.0 102:3.0 103:566.0 104:194.0 105:1358.0 106:129.0 107:939.0 108:174.0 109:1304.0 110:198.0 111:8.0 116:61.0 119:166.0 120:79.0 121:303.0 122:20.0 123:105.0 127:98.0 130:438.0 131:212.0 132:26.0 133:15.0 134:340.0 135:3194.0 136:474.0 137:541.0 138:60.0 145:240.0 146:84.0 147:687.0 148:91.0 149:1552…	2879	NA	IWDCLRJOBJJRNH-UHFFFAOYSA-N	2118	2015	2987	3059	3720	1068	3002	1975	479	105	2047	2419	2521	5263	1708	882	3175	1826	2123	1670	2240	32608	2828	2255	260	1158	3686	1223	3182	2743	1426	3891	3328	2924	2361	2118	2985	3447	2768	2278	2732	3552
panose	1189476	204	84382	88:137.0 89:780.0 90:89.0 95:39.0 97:93.0 99:89.0 100:141.0 101:402.0 102:210.0 103:3633.0 104:356.0 105:282.0 111:121.0 112:49.0 113:143.0 114:60.0 115:96.0 116:272.0 117:1771.0 118:80.0 120:50.0 123:39.0 125:91.0 127:344.0 129:1789.0 130:333.0 131:527.0 132:143.0 133:828.0 141:64.0 143:387.0 144:90.0 145:148.0 147:3308.0 148:744.0 150:76.0 151:55.0 153:120.0 154:28.0 155:263.0 156:94.0 157:274.…	94448	NA	ZCLAHGAZPPEVDX-MQHGYYCBSA-N	661	1287	789	581	69	22	227	1376	32	141	960	83	409	104	343	63	203	3022	361	418	585	517	137	251	16	183	633	244	1367	139	598	1531	272	97	67	64	275	59	31	1812	185	232
palmitoleic acid	706259	311	391898	85:1496.0 86:829.0 87:93.0 88:604.0 89:2639.0 91:2359.0 92:589.0 93:1186.0 94:1017.0 95:4116.0 96:10440.0 97:4769.0 98:6471.0 99:1836.0 100:297.0 109:2479.0 110:2255.0 111:2107.0 112:1313.0 113:388.0 114:74.0 115:242.0 116:1244.0 117:21340.0 118:3682.0 119:2510.0 120:457.0 121:957.0 122:400.0 123:1856.0 125:765.0 129:22844.0 130:2618.0 131:4312.0 132:3154.0 133:3019.0 134:720.0 135:538.0 136:409.…	445638	C08362	SECPZKHBENQXJG-FPLPWBNLSA-N	280	195	111	166	160	336	54	983	117	95	343	223	331	150	272	1931	152	171	93	117	93	1485	141	176	69	135	279	94	336	300	474	324	116	314	660	342	506	454	350	1573	417	464
palmitic acid	710061	313	34071	85:279.0 86:116.0 87:62.0 88:11.0 89:77.0 91:32.0 93:13.0 95:367.0 97:272.0 98:326.0 99:250.0 101:63.0 102:2.0 105:183.0 107:65.0 109:176.0 110:18.0 111:128.0 112:41.0 116:408.0 117:8313.0 118:701.0 119:272.0 127:25.0 128:15.0 129:4094.0 130:466.0 131:1228.0 132:2832.0 133:490.0 134:82.0 141:4.0 143:188.0 144:38.0 145:1687.0 146:140.0 152:111.0 157:28.0 159:102.0 160:22.0 169:2.0 171:103.0 174:16…	985	C00249	IPCSVZSSVZVIGE-UHFFFAOYSA-N	40312	32118	57811	24613	22598	66136	28989	22652	6236	42196	52564	18417	19035	38804	24832	13296	54687	28123	42947	43485	74225	58179	52031	62117	4021	25284	47536	26027	31653	31267	77798	29093	35623	27813	40283	30457	25849	25055	38089	65126	48318	46107
oxoproline	485935	156	10	85:3305.0 86:3646.0 88:224.0 89:349.0 92:90.0 93:31.0 94:268.0 97:300.0 98:1005.0 99:1224.0 100:2213.0 101:88.0 102:773.0 103:769.0 104:198.0 105:507.0 106:72.0 108:279.0 109:95.0 110:674.0 111:220.0 112:3321.0 113:1081.0 114:1752.0 115:792.0 116:101.0 117:1281.0 118:207.0 119:332.0 122:383.0 123:65.0 124:48.0 126:536.0 127:49.0 128:356.0 129:115.0 130:114.0 131:2158.0 132:618.0 133:4526.0 134:75…	7405	C01879	ODHCTXKNWHHXJC-VKHMYHEASA-N	280424	145102	349760	128900	137520	16038	185150	647079	54894	47761	256647	185361	200855	196656	179661	641564	127989	155191	211811	81919	319945	79649	248980	308295	41647	76041	220611	477748	352520	343149	451047	246803	129839	253132	557176	299322	485969	518101	264143	502491	347189	242359
[truncated: 32 more rows]
[truncated: 13 more columns]

## Sheet: Table S10 Plasma Raw
BinBase name	ret.index	quant mz	BB id	mass spec	PubChem	KEGG	InChI Key	P_57	P_58	P_59	P_60	P_61	P_62	P_63	P_64	P_65	P_66	P_9	P_7	P_67	P_4	P_68	P_69	P_70	P_71	P_72	P_73	P_3	P_5	P_12	P_16	P_13	P_17	P_21	P_74	P_75	P_76	P_77	P_78	P_22	P_23	P_25	P_26	P_29	P_28	P_30	P_33	P_31	P_32
[truncated: 219 more rows]
[truncated: 25 more columns]
